# Supplementary material for: Frequency modulation of ERK activation dynamics rewires cell fate
Source: Mol Syst Biol. 2015 Nov 30;11(11):838. doi: 10.15252/msb.20156458 (PMC4670727; doi:10.15252/msb.20156458)
Supplement: Supplementary file 3 — Video EV1 [file MSB-11-838-s003.zip]

Archive with 4 entries (3 files):
- 6458_VideoEV1/
- 6458_VideoEV1/.DS_Store
- 6458_VideoEV1/Legend to Video EV1.txt
- 6458_VideoEV1/Video EV1.mp4
