# Supplementary material for: Frequency modulation of ERK activation dynamics rewires cell fate
Source: Mol Syst Biol. 2015 Nov 30;11(11):838. doi: 10.15252/msb.20156458 (PMC4670727; doi:10.15252/msb.20156458)
Supplement: Supplementary file 3 — Video EV1 [file MSB-11-838-s003.zip › 6458_VideoEV1/Legend to Video EV1.txt]

Video EV1 ERK activation dynamics in response to sustained 25 ng/ml EGF and 50 ng/ml NGF stimulation. For each GF, 8 selected cells with different ERK activity trajectories are scaled identically and sorted for sustained/adaptive behaviors from left to right. Right panel show alexa-546 dextran indicative of GF application. Time: minutes. Scale bar: 20 ?m.
