# Supplementary material for: Frequency modulation of ERK activation dynamics rewires cell fate
Source: Mol Syst Biol. 2015 Nov 30;11(11):838. doi: 10.15252/msb.20156458 (PMC4670727; doi:10.15252/msb.20156458)
Supplement: Supplementary file 4 — Video EV2 [file MSB-11-838-s004.zip › 6458_VideoEV2/Legend to Video EV2.txt]

Video EV2 ERK activation dynamics in response to sustained or 3� pulsed 25 ng/ml EGF stimulation. For each experiment, 4 selected cells with different ERK activity trajectories are scaled identically. Ratio image is coded so that warm/cold colors represent high/low ERK activities. Right panel show alexa-546 dextran indicative of GF application. Time: minutes. Scale bar: 20 ?m.
