# Supplementary material for: Frequency modulation of ERK activation dynamics rewires cell fate
Source: Mol Syst Biol. 2015 Nov 30;11(11):838. doi: 10.15252/msb.20156458 (PMC4670727; doi:10.15252/msb.20156458)
Supplement: Supplementary file 5 — Video EV3 [file MSB-11-838-s005.zip › 6458_VideoEV3/Legend to Video EV3.txt]

Video EV3 ERK activation dynamics in response to single and multipulse regimes. For each single/multi pulse regimes, 4 selected cells with different ERK activity trajectories are scaled identically. Ratio image is coded so that warm/cold colors represent high/low ERK activities. Time: minutes. Scale bar: 20 ?m
