# Supplementary material for: Frequency modulation of ERK activation dynamics rewires cell fate
Source: Mol Syst Biol. 2015 Nov 30;11(11):838. doi: 10.15252/msb.20156458 (PMC4670727; doi:10.15252/msb.20156458)
Supplement: Supplementary file 6 — Video EV4 [file MSB-11-838-s006.zip › 6458_VideoEV4/Legend to Video EV4.txt]

Video EV4 ERK activation dynamics in response to high and low dosages EGF and NGF 3�/20� multipulse regimes. For each multi pulse/pause regime, 4 selected cells with different ERK activity trajectories are scaled identically. Ratio image is coded so that warm/cold colors represent high/low ERK activities. Time: minutes. Scale bar: 20 ?m.
