# Supplementary material for: Frequency modulation of ERK activation dynamics rewires cell fate
Source: Mol Syst Biol. 2015 Nov 30;11(11):838. doi: 10.15252/msb.20156458 (PMC4670727; doi:10.15252/msb.20156458)
Supplement: Supplementary file 8 — Source Data for Figure 1 [file MSB-11-838-s007.zip › SourceData Fig 1/SourceData_Figure_1E_to_H/SourceData_Figure_1E_to_H.xlsx]

## Sheet: EGF_25ngml_sustain
Time(min)	cell1	cell2	cell3	cell4	cell5	cell6	cell7	cell8	cell9	cell10	cell11	cell12	cell13	cell14	cell15	cell16	cell17	cell18	cell19	cell20	cell21	cell22	cell23	cell24	cell25	cell26	cell27	cell28	cell29	cell30	cell31	cell32	cell33	cell34	cell35	cell36	cell37	cell38	cell39	cell40	cell41	cell42	cell43	cell44	cell45	cell46	cell47	cell48	cell49
-78	1.02168	1.04691	1.03807	1.02838	1.05158	0.995015	1.0812	1.03056	0.995942	1.02659	1.01075	1.05804	1.02385	1.06282	1.10308	1.02954	1.02195	1.02063	1.01972	1.0347	1.06833	1.04453	1.01642	1.00014	0.991579	1.04945	0.982741	1.05226	1.1174	1.03422	0.963424	1.02246	0.978878	1.02209	1.01998	1.02201	1.03391	0.961102	0.935194	1.02124	0.991046	1.00854	1.02553	0.998965	0.95757	1.04216	1.00213	0.931407	1.07261
-76	1.00452	1.028	1.00754	1.04213	1.04817	1.00955	1.11316	1.03344	0.994714	1.03394	1.00311	1.05436	1.01746	1.05814	1.08913	1.01312	1.0141	1.03898	1.03153	1.01772	1.05916	1.07642	1.02376	0.972789	0.994575	1.04539	0.996572	1.05564	1.1028	1.03122	0.956727	1.02951	0.962818	1.00859	1.01545	1.02503	1.03875	0.949293	0.939294	1.01223	0.983336	1.01395	1.04183	1.00616	0.9682	1.045	0.98686	0.910572	1.04173
-74	0.997885	1.02805	1.00775	1.01994	1.03706	1.01109	1.09738	1.03724	1.00123	1.03224	1.00749	1.04269	1.01959	1.08184	1.09119	1.02237	1.01107	1.04726	1.03733	0.990305	1.02816	1.08974	1.01062	0.976546	1.00248	1.0375	0.979691	1.07172	1.09299	1.03596	0.954822	1.02483	0.964147	1.02521	1.01229	1.03687	1.04479	0.951642	0.924773	1.0258	0.985731	1.0223	1.0049	0.978948	0.952753	1.00724	0.997247	0.932622	1.00256
-72	1.00119	1.03442	1.0227	0.998729	1.02849	1.0068	1.08005	1.01906	0.99646	1.02724	1.00742	1.04023	1.00966	1.07354	1.0554	1.02583	1.01066	1.05819	1.0384	0.991163	1.05047	1.09263	1.01616	0.972625	0.99903	1.04343	0.976824	1.04931	1.10522	1.05167	0.95563	1.0211	0.98514	1.01702	1.01508	1.00105	1.02785	0.953057	0.906403	1.01767	0.973806	1.01915	1.03516	0.989843	0.957007	1.0126	0.990381	0.963627	0.984999
-70	0.987069	1.01633	0.999488	1.04537	1.03194	1.0127	1.07968	1.01658	0.982708	1.02787	1.01581	1.03677	1.01963	1.04739	1.07551	1.00805	0.997186	1.06161	1.03824	1.01582	1.04795	1.06658	1.02379	0.966651	0.990232	1.04141	0.966492	1.05113	1.11167	1.04984	0.931769	1.01611	0.971805	1.0181	1.00944	1.01809	1.03831	0.974423	0.93763	1.02988	0.984267	1.02367	1.02756	0.963875	0.955066	1.02037	1.00263	0.987424	0.975571
-68	0.937967	1.01251	1.00608	1.04033	1.02653	1.03374	1.09749	1.02446	1.00033	1.02743	1.02258	1.03515	1.01905	1.06439	1.07719	1.02359	1.00695	1.07388	1.03222	1.01419	1.05214	1.05913	1.02805	0.984465	0.994135	1.04182	0.953265	1.05793	1.11134	1.04196	0.950723	1.01503	1.00502	0.971362	1.00795	1.00084	1.02803	0.953014	0.920106	1.02277	0.989056	1.02146	1.02983	0.979988	0.954901	1.01242	1.0099	1.00489	0.988592
-66	0.966852	1.02407	0.987511	1.04486	1.02069	1.02137	1.09335	1.01843	0.989469	1.01828	1.01502	1.03617	1.00848	1.02342	1.06811	1.05159	1.01381	1.07659	1.03252	1.06821	1.08934	1.07722	1.04034	1.00383	1.00187	1.03983	0.948667	1.05404	1.09749	1.04719	0.958526	1.02435	1.03469	1.02441	1.01243	0.989075	1.04169	0.958674	0.905936	1.03561	0.972559	1.02393	1.04584	0.983692	0.947849	1.01452	1.03885	0.995416	0.964788
-64	0.97606	1.02885	0.989408	1.01191	1.01132	1.01672	1.07936	1.02192	0.989488	1.01866	1.01838	1.02924	1.00362	1.02746	1.07456	1.04986	1.00836	1.05288	1.02385	1.06944	1.07741	1.066	1.0249	0.986915	1.00622	1.03389	0.957744	1.04616	1.07796	1.03815	0.966069	1.01886	1.02295	1.00576	1.00999	1.00041	1.03121	0.97672	0.916788	1.03246	0.975409	1.01417	1.0298	0.972548	0.940285	1.00982	1.03556	0.988525	1.01099
-62	0.980789	1.0345	1.00476	0.998258	1.00424	1.02235	1.07931	1.02667	1.00988	1.02081	1.02319	1.03279	1.00675	1.04508	1.09896	1.02227	1.00943	1.0398	1.03138	1.10379	1.07569	1.09399	1.02106	0.988386	1.00736	1.03208	0.954813	1.0514	1.04168	1.03007	0.974286	1.01711	1.00438	0.998206	1.00824	1.02503	1.03016	0.962246	0.909029	1.02289	0.961584	1.01699	1.0101	0.98296	0.93351	1.00664	1.03867	1.01501	0.989267
-60	0.954677	1.02635	1.03028	1.02487	1.02914	1.01624	1.09967	1.01799	0.999241	1.01724	1.01938	1.03387	0.993433	1.04991	1.08502	1.0448	1.01353	1.0372	1.04813	1.08766	1.07079	1.10094	1.01586	0.99008	1.01281	1.03025	0.959631	1.05707	1.03512	1.03684	0.969802	1.01965	0.986195	1.00794	1.01205	1.01869	1.03431	0.970955	0.894571	1.01071	0.993619	1.03197	1.03533	0.988336	0.930027	1.01709	1.02861	0.998681	0.980164
-58	1.00259	1.04564	1.01063	1.02874	1.03026	1.00949	1.08624	1.01259	0.987934	1.00732	1.00418	1.01425	0.987227	1.03647	1.07999	1.03498	0.999331	1.03831	1.04578	1.08862	1.0607	1.07086	1.00894	0.947347	0.998422	1.03295	0.94918	1.0587	1.03376	1.03915	0.975825	1.01638	0.982883	0.994858	1.00416	1.04188	1.02378	0.95525	0.891729	1.0079	1.00823	1.04241	1.02941	0.968627	0.942062	1.01118	1.03949	1.01158	0.98615
-56	0.998549	1.06941	1.02162	1.03605	1.05193	1.02225	1.0685	0.998215	0.987407	1.00952	1.00059	1.01627	0.993343	1.04128	1.08673	1.01532	1.00197	1.04485	1.04414	1.10944	1.0478	1.04244	1.01398	0.950038	0.994612	1.02454	0.950865	1.05189	1.04675	1.03807	0.975335	1.02127	0.994996	0.988415	1.0021	1.04335	1.03459	0.980458	0.915161	1.00307	1.01915	1.03271	1.03191	0.994054	0.941412	1.0151	1.02386	1.01269	0.956517
-54	0.991278	1.04432	1.02043	1.03686	1.0749	1.00938	1.06641	1.01864	0.989315	1.01464	1.02218	1.01973	0.9898	1.04306	1.0722	1.004	1.00879	1.05344	1.03152	1.09583	1.04275	1.05272	1.00839	0.960726	0.982781	1.02318	0.948255	1.06254	1.03916	1.03869	0.966752	1.02465	0.994977	0.999531	1.00523	1.04376	1.03826	0.976205	0.919288	1.01505	1.00667	1.02154	1.02789	0.992672	0.956998	1.01781	1.03026	1.02958	0.966302
-52	0.996084	1.04126	1.00707	1.01915	1.08902	1.00277	1.09675	1.01688	0.983984	1.01102	1.00982	1.00407	0.971961	1.05396	1.06356	0.980732	1.0161	1.0608	1.03668	1.08826	1.0302	1.05469	1.01001	0.985656	0.97459	1.02151	0.952981	1.05698	1.05258	1.03976	0.970033	1.02249	1.00251	0.984431	1.00012	1.02308	1.02932	0.983586	0.899642	0.996615	1.01354	1.02132	1.04518	1.00543	0.96859	1.02213	1.02988	1.02772	0.967714
-50	1.00978	1.04886	1.01093	1.04582	1.08736	1.00506	1.07872	1.00854	0.987733	1.00755	1.00872	1.00277	0.970639	1.04841	1.05405	0.975884	1.01689	1.07575	1.0395	1.08953	1.04667	1.05925	1.0149	0.990245	0.975807	1.01385	0.940854	1.05045	1.04974	1.02895	0.962356	1.01961	0.971884	0.987029	1.00545	1.04206	1.02782	0.994059	0.909793	1.00181	0.987998	1.01669	1.0574	1.0058	0.975582	1.02048	1.03492	1.0359	0.957431
-48	1.02242	1.05377	1.00859	1.05035	1.08698	1.02124	1.06535	1.01716	0.984578	1.0051	1.01011	0.998785	0.976274	1.04051	1.08065	0.973071	1.01129	1.07672	1.03505	1.07671	1.0533	1.03959	1.01767	0.970727	0.969742	1.01795	0.959906	1.05152	1.04958	1.03101	0.971707	1.0198	0.968142	0.999418	1.01801	1.02851	1.01409	0.985009	0.910638	1.00033	0.995271	1.02113	1.05278	1.01235	0.98279	1.0196	1.02466	1.00547	0.948213
-46	1.01551	1.0522	1.01616	1.04613	1.09405	1.00551	1.04776	1.02624	1.00591	1.00674	1.02279	1.0064	0.984283	1.04131	1.04681	0.983932	1.00952	1.06265	1.04019	1.06231	1.0559	1.02502	1.01808	0.975597	0.967505	1.01005	0.934918	1.05181	1.05044	1.01735	0.970967	1.02119	0.961695	0.978999	1.01232	1.01086	1.01572	0.973637	0.926211	1.004	0.980437	1.0125	1.02369	1.00578	0.963842	1.00382	1.03035	1.03151	0.948635
-44	1.02108	1.05478	1.02284	1.03679	1.08292	1.01621	1.03132	1.01761	1.00644	0.99862	1.01231	1.00334	0.99645	1.01737	1.04689	0.984301	1.01361	1.05557	1.03635	1.06794	1.05652	1.02632	1.01907	0.974387	0.974534	1.01424	0.950819	1.03924	1.05103	1.03006	0.96757	1.02738	0.960679	0.990726	1.00721	1.01275	1.01678	0.983472	0.915799	1.00938	0.991719	1.01184	1.01349	0.998474	0.971371	1.02761	1.02803	1.03337	0.990757
-42	1.00652	1.03788	1.01531	1.03638	1.07148	0.99427	1.00471	1.01695	0.998406	0.998125	1.00393	0.993719	0.980596	1.03161	1.05792	1.01268	1.01338	1.04928	1.02776	1.06477	1.0458	1.00987	1.01914	0.963544	0.974394	1.01099	0.945186	1.02877	1.04424	1.03865	0.969331	1.02009	0.97501	1.00814	1.00665	1.00674	1.00898	1.00002	0.922867	1.02922	0.970827	1.01771	1.01363	0.99735	0.979628	1.00579	1.03196	1.02709	0.962491
-40	1.06005	1.0546	0.993251	1.02837	1.05656	1.00404	1.01105	1.01166	1.00488	1.0041	1.02125	0.999319	0.988604	1.063	1.04899	0.984841	1.00548	1.03615	1.01929	1.06295	1.03667	1.00901	1.01756	0.955876	0.978325	1.01639	0.947962	1.0201	1.05655	1.03323	0.955188	1.01256	0.970838	0.992591	0.999865	0.997059	1.01299	0.989691	0.933845	1.02656	0.972282	1.01511	1.00694	1.00061	0.975045	0.99843	1.03988	1.0535	1.00363
-38	1.09557	1.04459	0.99773	1.01586	1.03678	1.02214	1.01523	0.9916	0.988145	0.996336	1.00906	0.986406	0.960863	1.04247	1.05823	0.990853	1.01156	1.04772	1.03098	1.0726	1.0428	1.02489	1.02852	0.961704	0.986244	1.01471	0.951488	1.01388	1.05721	1.02772	0.946269	1.01116	0.96359	0.991676	0.99545	1.01636	1.00988	0.985332	0.923523	1.01928	0.986434	1.02166	0.986123	0.975194	0.965852	0.995379	1.04485	1.04497	1.0057
-36	1.06781	1.0248	1.00411	1.02394	1.04188	1.01066	1.04189	0.998008	1.0123	0.998849	1.01034	0.982002	0.963382	1.03651	1.04812	1.01061	1.00811	1.03798	1.04134	1.07085	1.03865	1.02839	1.0314	0.963031	0.986609	1.00715	0.962507	1.02012	1.03558	1.02403	0.952744	1.01158	0.975371	1.01436	1.00063	1.01375	1.01049	0.975506	0.909703	1.00528	0.98103	1.00979	1.00352	0.977	0.973849	1.00709	1.03179	1.03268	0.97313
-34	1.07047	1.02676	1.00397	1.01171	1.01829	1.00218	1.07386	1.00075	0.995606	1.00444	1.00523	0.993232	0.964804	1.02824	1.0277	1.0159	0.994993	1.03753	1.02915	1.06338	1.02671	1.01626	1.00859	0.943029	0.982753	1.00737	0.9639	1.02419	1.07727	1.02373	0.966194	1.02178	0.991656	0.999522	0.995631	1.01614	1.01364	1.00727	0.935023	1.01009	0.999933	1.00828	0.998943	0.970126	0.966052	1.00385	1.02878	1.02072	0.972426
-32	1.04984	1.0044	1.0398	1.02753	1.01418	0.99997	1.05809	0.987992	0.993065	0.988714	1.00417	1.00104	0.968637	1.04038	1.01864	1.01661	1.00211	1.03437	1.02288	1.06137	1.02842	1.01174	1.01385	0.978424	0.977988	1.00808	0.984591	1.04598	1.02745	1.01468	0.949944	1.01879	0.987435	0.988895	0.999178	1.00409	1.01801	1.03456	0.954732	1.01971	0.987275	1.00104	0.992324	0.975527	0.961711	1.00815	1.01839	1.01987	0.967061
-30	1.0369	0.999694	1.03438	1.01786	1.00602	1.00923	1.01859	0.986761	1.01355	0.995004	1.0113	1.005	0.990136	1.05933	1.01891	1.048	0.992061	1.04861	1.01483	1.0471	1.01976	0.989565	1.00232	0.983962	0.97855	1.01178	0.983172	1.04743	1.02385	1.01685	0.974767	1.01533	0.997302	0.989043	0.998797	1.01928	1.00051	1.01615	0.95867	1.01985	0.996301	1.00046	1.01076	0.993238	0.98273	1.01878	1.01684	1.02654	0.943487
-28	1.04694	1.01767	1.04067	1.02306	1.00133	0.985523	0.998942	0.99192	1.01514	0.993358	1.00717	1.0039	1.00924	1.03991	0.979043	1.02585	1.01638	1.04722	1.02235	1.06682	1.03195	0.982863	1.0007	0.980099	0.976491	1.01246	0.992918	1.04374	1.02466	1.00622	0.974219	1.0161	0.989233	0.997456	1.01112	1.0509	1.00385	1.00098	0.964919	1.00521	1.01255	1.00561	1.00086	0.983709	0.973139	0.997557	1.00927	1.02889	0.958467
-26	1.04022	1.01355	1.04617	1.01042	1.00535	0.992966	0.998076	0.994795	1.01336	0.994509	1.00735	0.998347	0.991132	1.03447	0.97897	1.034	1.0102	1.04092	1.01721	1.06307	1.02073	0.98432	0.994348	0.991755	0.982827	1.02099	1.02326	1.05038	1.03843	1.02073	1.01709	1.02003	0.977354	0.995991	1.01311	1.06023	1.00347	0.984931	0.962941	0.990889	0.999962	1.01637	1.01163	0.986497	0.982444	0.997896	1.01421	1.02828	0.993485
-24	1.02481	1.0069	1.03282	0.996964	0.98078	1.00167	0.992374	1.00488	1.0487	0.996793	1.00792	1.01242	0.983096	1.03312	0.977044	1.02281	1.00617	1.03236	1.01505	1.06232	1.01181	0.982051	0.99116	0.978511	0.980179	1.01184	1.048	1.04044	1.00739	1.01091	0.978683	1.01638	0.980734	0.973158	1.01052	1.05326	0.993635	0.980939	0.968848	0.989432	1.01579	1.01653	0.990182	0.967021	0.976855	0.998389	1.01333	1.02722	1.02796
-22	1.03786	0.99701	1.02749	0.998544	0.994381	0.992854	0.979762	1.00338	1.04425	0.995927	1.00469	1.01291	0.972097	1.00556	0.971402	1.01108	1.00549	1.04826	1.0171	1.09287	1.00434	0.990546	0.992179	0.984746	0.976238	1.00394	0.982732	1.04254	1.00461	1.01326	0.978067	1.02386	0.977315	1.00633	1.00756	1.06537	1.002	0.988704	0.976006	1.00027	1.02537	1.01272	1.00824	0.987312	0.978346	1.00428	1.00991	0.991481	0.990028
-20	1.04372	1.00397	1.02061	1.00208	0.989331	0.995611	0.962966	1.0015	1.0291	0.991588	1.00448	0.996782	0.97545	0.998544	0.98139	0.994698	1.00781	1.03807	1.02758	1.07946	1.00801	0.99577	0.987487	0.986382	0.978606	1.00005	1.00319	1.03286	1.01295	1.00291	0.979741	1.03233	0.982952	0.980926	1.00914	1.05702	1.00205	0.991063	0.988486	1.00593	1.00728	1.01071	1.01977	0.985989	0.989505	1.00375	1.0149	1.00256	0.962308
-18	1.00161	1.01378	1.01162	1.02658	0.982256	1.01386	0.982711	0.992042	1.01228	0.984527	0.99555	0.991015	0.972469	0.987271	0.984056	0.979974	1.00612	1.02275	1.02583	1.03482	0.992737	1.01255	0.985505	0.992675	0.986094	1.00622	0.990197	1.0271	1.02261	1.00675	0.984032	1.03514	0.970174	0.990856	1.01198	1.06022	1.00325	1.01598	1.00971	1.00199	1.00386	1.01017	1.01398	0.997766	0.986134	0.998512	1.01073	0.99328	0.984105
-16	1.01335	1.0157	1.02496	1.01237	0.977818	1.02016	0.969182	1.00674	1.00476	0.999353	1.02212	0.999387	1.01611	1.00053	0.984959	0.997178	1.0077	1.0282	1.02823	1.01586	1.00398	1.04952	0.991394	0.996402	0.986478	1.01005	1.00196	1.01879	1.01242	0.994829	1.00979	1.0219	0.975	0.992792	1.00022	1.03915	1.00421	0.992504	1.02067	0.986342	1.01001	1.00864	1.00821	0.989285	0.997753	0.986451	1.00731	0.981026	0.999858
-14	1.02907	1.02594	1.02716	1.01055	1.00056	1.00691	1.00329	1.0007	0.994618	0.987705	0.991726	0.993369	1.02273	0.996184	0.981937	1.02571	1.00353	1.03019	1.02094	1.00388	1.00168	1.02527	0.996881	0.990264	0.997008	1.01067	0.992872	1.02647	1.01643	0.999647	0.99018	1.01605	0.981535	1.00187	1.00299	1.01112	0.989725	0.995456	1.03226	0.985154	1.0048	1.00454	1.0129	0.99904	1.00672	1.00684	1.0108	1.00074	1.00477
-12	1.0039	1.02737	1.01985	1.02974	1.00355	1.01703	1.01636	1.00457	0.994254	0.999353	1.00325	0.99439	1.02904	0.984419	0.956063	1.0234	0.998642	1.01652	1.00684	1.00471	0.99707	1.00865	0.995274	0.9989	0.989183	1.00031	0.994878	1.01715	1.01099	0.990525	1.01025	0.996435	0.986214	1.00382	1.00255	1.02331	1.00098	0.9868	1.04712	0.996726	1.0071	1.00317	1.01183	1.01082	1.00649	1.00147	1.00011	0.986399	0.986697
-10	0.990382	1.01458	1.03263	1.00916	0.991104	1.01008	1.00024	1.00539	0.995549	1.00722	1.0053	1.00364	1.0283	1.00914	0.976076	1.00066	0.999459	1.01213	0.999973	1.00193	1.00504	1.01891	0.995666	0.995279	0.99581	0.997288	0.98276	1.0191	1.0082	0.99604	0.990738	1.00884	1.00751	1.00424	0.995994	1.01423	1.00443	1.00249	1.02148	0.992569	1.00368	1.01268	0.997434	0.994179	1.00062	0.989513	0.994814	0.987022	0.991725
-8	0.995506	0.99471	1.00349	1.01239	0.994966	1.00935	0.987864	1.00245	0.992768	1.00047	0.994599	1.00039	1.00724	0.999081	0.992857	1.00866	1.00523	0.996267	1.00629	1.00826	1.00753	1.01472	0.999639	0.990497	1.00182	1.00157	1.00222	1.00178	1.00184	0.999981	1.00873	1.00189	0.990591	0.990333	1.00179	1.00093	0.992691	1.00227	1.0032	0.991762	1.01441	0.994881	0.995974	1.01375	0.992658	0.993324	1.00261	0.984005	1.01391
-6	1.00386	0.990821	0.99634	0.993278	0.995969	1.00911	1.01841	1.00157	1.00584	1.00224	1.00171	1.0019	1.00047	0.999929	0.984512	1.00169	0.996645	1.00685	1.00542	1.00576	0.99927	0.987127	1.0065	0.998242	1.0036	1.00762	1.01201	0.996226	0.993783	1.00407	0.997675	1.00894	1.00259	1.0083	1.00119	0.995606	0.996649	1.00957	0.988405	1.00883	0.996954	0.99573	0.992898	1.00146	0.998515	1.00432	1.00019	0.991796	0.98756
-4	1.00045	1.00107	0.981662	0.983133	1.00292	0.991401	0.991217	0.999295	1.00481	0.997202	1.00789	0.986144	0.98209	0.99365	1.01353	0.999962	0.994973	0.991561	0.995899	0.987509	0.989519	0.990209	0.99862	1.0031	1.00229	1.00038	0.997498	0.99606	1.0026	1.00269	1.00602	0.991357	1.00156	0.997412	1.00169	1.00049	1.00895	1.00974	1.00314	1.01404	1.00189	0.997703	1.00923	1.0021	1.00715	1.01018	0.997942	1.02137	1.00177
-2	1.00981	0.998826	0.985883	1.00204	1.01504	0.980065	1.00227	0.99129	1.00103	0.992872	0.990506	1.00793	0.9819	0.998197	1.03303	0.989026	1.00369	0.993197	0.992414	0.996536	0.998644	0.989027	0.999574	1.01288	0.996484	0.993147	1.00551	0.986834	0.993578	0.997214	0.996838	0.988966	0.997751	0.999714	0.99934	0.988739	0.997281	0.975934	0.983774	0.992801	0.983059	0.999002	1.00446	0.988511	1.00105	1.00266	1.00445	1.01581	1.00504
0	1.01873	1.00849	1.01798	1.00028	1.00534	0.991783	0.998616	0.991224	0.986208	0.991959	1.00453	1.02297	0.992165	0.980911	1.04973	0.981622	0.99697	0.980256	0.99531	0.99863	0.999828	1.00462	0.997695	0.994882	1.00916	0.99791	0.994676	0.989757	0.996057	1.01009	0.996944	1.00235	0.99525	0.981615	0.992046	0.993444	0.994276	0.987831	0.983792	1.00318	0.97822	0.991793	0.988284	0.990042	0.999875	1.00965	0.998037	0.984548	0.98373
2	0.990574	1.01267	1.00986	0.983798	1.01469	0.979339	1.02075	0.985183	0.974346	0.98859	0.955958	1.00473	1.01058	0.955003	1.0611	0.971433	1.00627	0.993592	0.995153	0.996934	1.00644	1.01375	0.994629	1.001	0.996344	0.995653	0.994823	0.977033	0.993259	0.998244	0.98029	1.0063	0.987054	0.978145	0.997634	0.990419	0.991583	0.987534	0.976087	0.996299	0.986008	1.0052	0.998427	1.00032	0.997796	1.00391	1.00269	1.01531	0.95564
4	1.13867	1.17245	1.19208	1.1867	1.14274	1.10589	1.10414	1.11405	1.14366	1.13243	1.02849	1.16458	1.13785	1.07386	1.17283	1.14368	1.02926	1.00942	1.04953	1.05316	1.06759	1.05482	1.04178	1.03379	1.0811	1.13583	1.07947	1.14207	1.09208	1.07169	1.13146	1.08277	1.11038	1.0933	1.14034	1.05576	1.21501	1.06939	1.13139	1.08415	1.20204	1.1924	1.21572	0.999298	1.04753	1.20198	1.08988	1.09018	1.2271
6	1.16651	1.17134	1.19621	1.15596	1.1427	1.07586	1.08449	1.12224	1.13465	1.13684	1.12084	1.17104	1.11219	1.06914	1.17713	1.12937	1.20036	1.07844	1.1827	1.19509	1.20261	1.13364	1.16433	1.11102	1.13016	1.16428	1.14216	1.15171	1.17474	1.17142	1.1692	1.16419	1.10824	1.1079	1.14013	1.05303	1.20212	1.0705	1.13924	1.08274	1.1905	1.1765	1.20842	1.0011	1.03552	1.19899	1.14907	1.1309	1.1549
8	1.13824	1.16019	1.18073	1.18419	1.15342	1.09801	1.10554	1.11908	1.11959	1.13376	1.10454	1.1663	1.13535	1.08249	1.1653	1.1229	1.19326	1.05286	1.18788	1.19063	1.20438	1.11865	1.1518	1.10428	1.12283	1.15602	1.13247	1.15876	1.16204	1.1609	1.16983	1.16079	1.10853	1.09656	1.13653	1.0498	1.19712	1.07085	1.13229	1.0873	1.17285	1.16332	1.19264	1.00249	1.04315	1.18757	1.15359	1.12184	1.19675
10	1.12671	1.15869	1.18575	1.16038	1.13748	1.08451	1.10001	1.10501	1.11893	1.12367	1.10689	1.14359	1.13524	1.08081	1.15604	1.14099	1.19046	1.06877	1.18559	1.18486	1.18615	1.11571	1.15623	1.11647	1.12206	1.15539	1.16261	1.14665	1.15451	1.15414	1.15731	1.14359	1.11425	1.10506	1.14535	1.03565	1.18646	1.05945	1.14565	1.05249	1.17279	1.14852	1.19681	0.983367	1.03132	1.16572	1.14532	1.10237	1.16305
12	1.15238	1.14441	1.19172	1.14915	1.11517	1.08746	1.1018	1.10305	1.12972	1.11563	1.10465	1.12884	1.13235	1.07993	1.17696	1.14626	1.17678	1.08488	1.1756	1.16581	1.18461	1.12082	1.14869	1.10571	1.11398	1.15362	1.14593	1.15293	1.13052	1.13509	1.16415	1.13246	1.11391	1.08585	1.12495	1.04168	1.18133	1.05388	1.13587	1.05723	1.16016	1.1265	1.1891	0.980895	1.02669	1.13237	1.11291	1.06499	1.17485
14	1.17538	1.10434	1.18252	1.12635	1.07571	1.06465	1.08438	1.07531	1.11989	1.10296	1.0943	1.11856	1.11597	1.08306	1.1519	1.14587	1.1705	1.08903	1.18216	1.14629	1.1564	1.10783	1.12322	1.09183	1.10703	1.13823	1.11413	1.14256	1.10613	1.11115	1.11995	1.12036	1.1171	1.09411	1.1298	1.04822	1.17248	1.07865	1.10955	1.07072	1.14242	1.13452	1.17221	0.983026	1.02452	1.09997	1.08991	1.03321	1.17774
16	1.15727	1.08916	1.1699	1.1249	1.07338	1.06426	1.10142	1.0534	1.11745	1.10623	1.08902	1.09585	1.10333	1.08342	1.14715	1.13029	1.13661	1.09381	1.1563	1.13394	1.12222	1.105	1.10088	1.07743	1.09181	1.11307	1.12173	1.13136	1.09494	1.09087	1.10898	1.11004	1.1118	1.07855	1.10474	1.06092	1.16107	1.08161	1.10426	1.06025	1.11928	1.1357	1.16503	1.0015	1.02944	1.10152	1.08856	1.02697	1.20288
18	1.14777	1.07945	1.16644	1.11929	1.07483	1.06221	1.10714	1.0538	1.12552	1.09644	1.08125	1.08776	1.10233	1.06255	1.10225	1.13581	1.09708	1.09914	1.14686	1.1036	1.10975	1.09691	1.08113	1.07874	1.08398	1.09121	1.08779	1.14415	1.07645	1.07629	1.17953	1.09436	1.103	1.08202	1.09725	1.06233	1.13461	1.05244	1.11302	1.05076	1.0783	1.11874	1.1415	1.01296	1.03298	1.0741	1.07579	1.01712	1.21158
20	1.15388	1.05913	1.17628	1.12314	1.07195	1.05296	1.12568	1.05065	1.13362	1.08944	1.07195	1.08295	1.10536	1.09192	1.10956	1.15699	1.08079	1.10011	1.14135	1.07275	1.13308	1.10917	1.07676	1.06061	1.07689	1.07609	1.0775	1.13993	1.06484	1.06438	1.17801	1.08868	1.11434	1.0797	1.08805	1.04461	1.10129	1.02021	1.11759	1.04187	1.04752	1.08816	1.16948	1.02571	1.04167	1.06722	1.05842	1.02694	1.20949
22	1.16495	1.07267	1.16082	1.0988	1.07662	1.05344	1.09966	1.03861	1.10815	1.07223	1.07271	1.07454	1.11112	1.08197	1.08963	1.1594	1.05556	1.09634	1.13756	1.05118	1.1169	1.09355	1.06321	1.05476	1.06231	1.06157	1.05835	1.12789	1.05258	1.04374	1.1565	1.08391	1.10897	1.08771	1.08254	1.05157	1.09505	1.00802	1.12613	1.04396	1.0573	1.07213	1.12639	1.01267	1.03467	1.07437	1.04877	0.994053	1.17408
24	1.17706	1.04859	1.16038	1.11163	1.06581	1.0789	1.11081	1.02659	1.09755	1.05949	1.05719	1.06216	1.1069	1.08544	1.10242	1.15972	1.04449	1.09819	1.13691	1.05881	1.11697	1.10216	1.06065	1.09703	1.06059	1.06221	1.05029	1.13052	1.06793	1.05755	1.16109	1.08428	1.10645	1.08534	1.06377	1.06705	1.10781	1.02153	1.15641	1.04303	1.06792	1.06448	1.15115	1.02279	1.03609	1.07499	1.04899	1.02272	1.17805
26	1.17204	1.04523	1.14584	1.10606	1.05488	1.06419	1.09311	1.02708	1.08236	1.05199	1.07111	1.07323	1.09411	1.10261	1.07377	1.14664	1.04365	1.08565	1.11653	1.03294	1.10049	1.08878	1.06079	1.07562	1.05015	1.05151	1.03757	1.12174	1.06149	1.04379	1.12428	1.07336	1.08373	1.05902	1.06382	1.05527	1.09702	0.997745	1.1419	1.02041	1.05851	1.06031	1.1392	1.00755	1.02335	1.08465	1.04242	1.00196	1.18805
28	1.14584	1.0575	1.14536	1.08493	1.04333	1.04222	1.06295	1.02658	1.03484	1.0406	1.07929	1.06023	1.08604	1.08648	1.04737	1.11231	1.02273	1.07942	1.10568	1.02425	1.09117	1.07111	1.05486	1.07752	1.05013	1.05447	1.05085	1.13162	1.04767	1.04001	1.11955	1.08263	1.07405	1.04902	1.05347	1.06666	1.08879	0.981236	1.13369	1.03308	1.04534	1.0741	1.11023	1.02084	1.02214	1.04672	1.04758	1.0028	1.15195
30	1.1087	1.01934	1.12072	1.07871	1.05031	1.05013	1.03788	1.02211	1.03471	1.03602	1.07349	1.05688	1.0852	1.08403	1.03722	1.11493	1.01969	1.08029	1.10326	1.00829	1.07627	1.0666	1.04905	1.06533	1.04287	1.04335	1.03883	1.10062	1.0357	1.03529	1.15685	1.08308	1.09344	1.05401	1.05449	1.07353	1.08284	0.993657	1.13627	1.01865	1.08252	1.06019	1.08975	1.01787	1.01721	1.04164	1.03574	0.986106	1.11624
32	1.10108	1.01909	1.1377	1.09235	1.04517	1.07027	1.04101	1.02559	1.04247	1.04431	1.06456	1.06205	1.07661	1.08174	1.02151	1.14472	1.02513	1.07782	1.09341	1.00683	1.05343	1.05697	1.03741	1.02958	1.03273	1.04233	1.05364	1.09931	1.0336	1.02781	1.16318	1.06664	1.09244	1.07031	1.06148	1.09024	1.07679	0.997011	1.14155	1.04688	1.08459	1.07852	1.09259	1.03467	1.02124	1.05023	1.03139	0.988974	1.13258
34	1.06975	0.995993	1.1536	1.07486	1.08491	1.05899	1.03553	1.02424	1.05626	1.03485	1.06381	1.05248	1.07185	1.08375	1.01825	1.15528	1.01618	1.08097	1.08266	1.0109	1.0714	1.07933	1.04112	1.0087	1.0383	1.04402	1.07491	1.11142	1.01253	1.02973	1.13809	1.07019	1.08063	1.05543	1.05566	1.0878	1.0578	0.970073	1.11684	1.03224	1.03576	1.06715	1.08202	1.0075	1.02238	1.04076	1.01934	0.975679	1.13606
36	1.12396	0.990022	1.134	1.05403	1.1045	1.06224	1.06363	1.02551	0.992499	1.02912	1.05936	1.03949	1.05852	1.07848	0.997595	1.14262	1.02029	1.07016	1.06739	1.00338	1.07948	1.07774	1.03391	1.0169	1.03216	1.03092	1.08699	1.08246	0.996891	1.00939	1.1226	1.0573	1.07349	1.07809	1.05196	1.07834	1.04674	0.964447	1.09217	1.02038	1.03873	1.06778	1.09166	1.0443	1.02663	1.05243	1.02399	0.994262	1.16395
38	1.14151	0.992312	1.13929	1.03767	1.1282	1.0615	1.03893	1.02696	1.02608	1.03228	1.06297	1.02437	1.0477	1.09455	0.99104	1.16731	1.01208	1.07409	1.06164	1.01445	1.10322	1.07423	1.04298	1.02195	1.03243	1.02735	1.09531	1.08454	1.00184	1.01077	1.12217	1.06136	1.07577	1.06569	1.04076	1.08451	1.04468	0.957442	1.12366	1.00836	1.02984	1.06701	1.07563	1.02046	1.01636	1.04135	1.02962	1.01568	1.20525
40	1.14538	0.989864	1.13902	1.03132	1.09414	1.05295	1.04672	1.02209	1.03103	1.03094	1.06989	1.00572	1.07644	1.0844	0.984941	1.13865	1.03446	1.06239	1.05858	1.0019	1.09714	1.06954	1.03119	1.03055	1.03448	1.02778	1.06472	1.0672	1.01453	1.00243	1.13011	1.05641	1.08035	1.04345	1.04028	1.07059	1.04745	0.951878	1.14319	0.987808	1.0325	1.06759	1.06954	1.0335	1.01973	1.04645	1.03556	0.995564	1.17122
42	1.17631	0.984998	1.14139	1.04674	1.12662	1.05506	1.03973	1.01404	1.04109	1.02703	1.06474	1.00048	1.07519	1.06945	0.977993	1.10951	1.02454	1.0519	1.03521	0.988011	1.1073	1.08423	1.02351	1.00107	1.02984	1.02976	1.0685	1.05823	1.00557	1.01291	1.11235	1.06088	1.07959	1.05569	1.04191	1.08273	1.02819	0.962063	1.15546	0.993098	1.02236	1.04809	1.09291	1.0196	1.00915	1.0474	1.02834	0.98824	1.09138
44	1.12842	0.969079	1.11956	1.03437	1.12101	1.05443	1.00816	1.0086	1.02954	1.03533	1.07173	1.02271	1.08339	1.09782	1.01575	1.19126	1.01678	1.047	1.03567	1.00483	1.09095	1.09026	1.02227	1.01197	1.02965	1.02099	1.05837	1.03023	1.00393	1.00842	1.10879	1.0648	1.08913	1.00442	1.04204	1.05972	1.04102	0.97085	1.11962	0.988625	1.02144	1.02125	1.12453	1.0285	1.01211	1.06034	1.04573	0.981526	1.10748
46	1.1179	0.988147	1.109	1.02203	1.12619	1.0332	0.982703	1.00133	1.00153	1.02781	1.05886	1.02238	1.0789	1.10169	1.03202	1.13868	1.0177	1.03808	1.04596	1.00127	1.0822	1.07704	1.02014	0.999123	1.02209	1.0223	1.05112	1.02392	1.0067	1.01596	1.09063	1.0527	1.07142	0.999583	1.0367	1.05166	0.975762	1.00651	1.07432	0.975698	1.01128	1.02273	1.09489	1.02486	1.01203	1.06588	1.03578	0.980648	1.1581
48	1.15633	1.00462	1.10961	1.01772	1.11445	1.02264	0.980225	1.00957	1.01394	1.03225	1.07829	1.0324	1.06588	1.11793	1.02326	1.16127	1.0238	1.04539	1.03322	1.00138	1.09123	1.0755	1.03783	1.01823	1.01449	1.01445	1.03841	1.02195	1.00524	1.00066	1.08658	1.05828	1.07174	1.01843	1.02919	1.05262	1.03699	1.0057	1.06073	0.962586	1.00963	1.02382	1.08012	1.03723	1.01435	1.06752	1.02847	0.947804	1.13962
50	1.15663	1.01451	1.10825	1.02926	1.03501	1.03113	0.96426	1.00292	1.00588	1.02483	1.05463	1.02021	1.06273	1.09164	1.00924	1.16303	1.02171	1.0428	1.02758	1.00017	1.09239	1.05997	1.02952	1.00188	1.02122	1.01498	1.04499	1.02337	1.00324	1.00705	1.13707	1.06052	1.0668	1.0322	1.02102	1.05218	1.0415	1.00896	1.07212	0.966085	0.991263	1.01137	1.08239	1.03683	1.01793	1.06945	1.01964	0.985087	1.14981
52	1.17087	1.00858	1.09987	1.01497	1.02875	1.03021	0.965186	1.00496	1.01791	1.02637	1.05795	1.01881	1.07502	1.07728	0.986612	1.11316	1.01325	1.04872	1.03416	0.988828	1.08035	1.07859	1.02924	0.973825	1.01612	1.0066	1.04742	1.01944	1.0028	1.00767	1.09525	1.05242	1.07959	1.01009	1.03495	1.03209	1.06252	1.02618	1.12471	0.966688	1.00407	1.02583	1.08868	1.0361	1.01824	1.05423	1.0111	0.984782	1.13445
54	1.13944	0.99772	1.10471	1.00437	1.03796	1.0454	0.964063	1.0009	1.01321	1.0302	1.06642	1.00788	1.08651	1.07884	1.01124	1.1011	1.03226	1.07159	1.04764	0.991404	1.07888	1.10063	1.03309	0.998426	1.01306	1.00299	1.04026	1.01256	1.01634	0.994876	1.0869	1.04963	1.0642	1.0077	1.03416	1.0309	1.06029	1.00556	1.16998	0.96589	1.00339	1.03484	1.10265	1.02059	1.0133	1.04204	1.00703	0.994674	1.2001
56	1.21268	0.998273	1.10566	1.01822	1.05085	1.04368	1.02822	1.00661	1.01417	1.03596	1.08423	0.994506	1.07783	1.08543	1.03397	1.1207	1.02742	1.06676	1.07191	1.00535	1.08835	1.10658	1.03336	0.993808	1.01459	1.00748	1.0474	1.01329	1.02731	0.999828	1.06495	1.05035	1.07094	0.987125	1.03164	1.05831	1.07726	1.01906	1.14574	0.959942	0.995994	1.0412	1.09721	1.02129	1.00031	1.03538	0.997975	0.974439	1.16359
58	1.17301	0.988986	1.12232	1.02699	1.06443	1.01843	1.04918	0.998816	1.00525	1.0226	1.07447	0.997958	1.0666	1.09967	1.0422	1.14063	1.01086	1.0563	1.04583	0.978429	1.08326	1.07818	1.03139	0.989325	1.01825	1.00539	1.07307	1.01313	1.02575	1.01655	1.05483	1.04699	1.05705	0.987029	1.02593	1.04218	1.05953	1.01537	1.1101	0.932706	1.02039	1.05108	1.08348	1.0271	1.01613	1.05425	0.993736	0.976456	1.12322
60	1.18518	1.00019	1.14512	1.02121	1.05092	1.0196	1.03978	0.985765	1.00661	1.0097	1.07707	0.976158	1.05059	1.08572	1.00357	1.10275	1.00441	1.04635	1.05022	0.983131	1.08688	1.07963	1.02229	0.981764	1.01866	1.01044	1.06044	1.02527	1.02367	1.01189	1.01715	1.04845	1.05704	0.963385	1.02766	1.05084	1.07751	0.99419	1.09134	0.956313	1.01525	1.03428	1.06992	1.01318	1.01469	1.05518	1.00236	0.9853	1.17908
62	1.13709	1.0033	1.14389	1.02791	1.05136	1.03482	1.03407	1.00089	1.009	1.01364	1.08536	0.982828	1.07149	1.08636	1.01593	1.09899	1.01216	1.03593	1.06794	0.986241	1.08439	1.09023	1.01857	0.990177	1.01449	1.00484	1.05465	1.00432	1.01701	0.9975	1.02227	1.03125	1.06789	0.942871	1.02746	1.04494	0.972971	0.98438	1.05071	0.953158	1.02646	1.02242	1.0568	1.00387	1.01509	1.0327	1.00664	0.994004	1.13731
64	1.13046	1.00293	1.16848	1.03037	1.0482	1.05095	1.02635	0.988688	0.991847	1.01656	1.0656	0.973173	1.0692	1.05146	1.00483	1.06392	1.00886	1.0296	1.06546	0.97556	1.06005	1.08262	1.01766	0.98646	1.02274	1.02389	1.03088	1.00775	1.0171	1.00303	1.02078	1.03694	1.07849	0.947806	1.01839	1.07707	1.08187	0.982555	1.06082	0.957223	1.01191	1.03768	1.06133	1.00627	1.00993	1.03389	1.01142	0.986913	1.11708
66	1.10576	1.00483	1.15701	1.03974	1.04777	1.06119	1.00734	0.984243	1.00307	1.01265	1.05113	0.975497	1.06451	1.03736	0.976733	1.08715	1.00323	1.00466	1.07398	0.987854	1.06146	1.08063	1.01286	1.00107	1.02145	1.02779	1.02208	1.01338	1.02334	1.00276	1.00651	1.02316	1.08087	0.962696	1.00891	1.0566	1.06977	0.999072	1.05477	0.968256	1.01022	1.01891	1.0567	1.01213	1.01159	1.0178	1.01784	0.970601	1.09373
68	1.12028	1.01825	1.15206	1.04912	1.05045	1.09494	1.00384	0.978446	0.994638	1.00382	1.05866	0.979396	1.05449	1.05493	0.990903	1.10284	0.994599	0.987931	1.05725	0.986796	1.04398	1.05261	1.0017	0.978075	1.02234	1.02365	1.0207	1.00571	1.01198	0.991861	1.01199	1.02457	1.08506	0.984945	0.989014	1.05498	0.971648	1.0015	1.04698	0.940779	1.01482	1.01903	1.0732	1.02756	1.01974	1.01467	1.00846	0.977885	1.16547
70	1.16544	1.0301	1.13292	1.03991	1.05132	1.06721	1.00681	0.98538	1.00494	1.01242	1.05977	0.980135	1.05968	1.07488	0.976478	1.12329	0.995042	0.990476	1.05743	0.992598	1.04312	1.04648	1.00807	0.970601	1.01672	1.01503	1.026	1.00775	1.01486	0.994638	0.988987	1.02554	1.09136	0.980421	0.975923	1.05287	0.95183	0.993037	1.05285	0.933068	1.0173	1.00833	1.07365	1.04081	1.01952	1.0219	1.00271	0.973687	1.13679
72	1.19372	1.03708	1.13163	1.02695	1.04114	1.0412	0.994132	0.989702	0.997332	1.00639	1.06361	0.985279	1.06001	1.06275	0.990063	1.12586	0.990457	0.996202	1.0417	0.994871	1.04918	1.04044	0.999733	0.982413	1.0017	1.00573	1.01891	1.01068	0.991859	0.97857	0.97622	1.02094	1.06718	0.962391	0.974827	1.04901	0.962819	0.991106	1.05338	0.934794	1.01973	1.03088	1.08976	1.04131	1.00399	1.03385	1.00536	0.984547	1.14666
74	1.19325	1.03158	1.10974	1.02796	1.05084	1.03938	0.996267	0.987363	1.00361	0.998125	1.05516	0.97116	1.03896	1.03935	0.971027	1.0675	1.00656	1.017	1.04658	0.995101	1.06243	1.06423	0.998723	0.977582	1.00803	0.999985	1.00797	1.00653	1.03265	0.986766	0.988689	1.03077	1.08341	0.960116	0.973501	1.04777	0.975625	0.964203	1.04101	0.937819	1.00831	1.02735	1.14052	1.01742	1.01836	1.02672	1.00271	0.960404	1.14133
76	1.11928	1.03018	1.10493	1.02382	1.05508	1.04678	0.985387	0.995255	0.995827	1.00637	1.05692	0.971704	1.05779	1.04188	0.97604	1.08559	1.00278	0.996331	1.0446	1.00454	1.06365	1.053	0.999882	0.968655	1.00883	0.99922	0.997186	1.0042	1.03016	0.980593	0.974026	1.01964	1.07912	0.95444	0.977134	1.02861	1.07805	0.953223	1.07505	0.960369	1.00948	1.04869	1.164	1.03129	1.0204	1.04876	0.996611	0.969652	1.13226
78	1.11031	1.02494	1.1086	1.01526	1.05245	1.03774	1.00295	0.992521	0.994196	1.01817	1.0499	0.975934	1.03376	1.03646	0.986	1.0938	1.00471	1.0242	1.04261	1.0083	1.0531	1.0646	0.991488	0.976856	1.00724	1.01553	1.00312	1.00546	1.01844	0.984953	0.976412	1.02581	1.07009	0.9358	0.982149	1.02901	1.04194	0.943362	1.10828	0.932177	0.997795	1.0491	1.14618	1.02479	1.01641	1.04654	1.01261	0.984998	1.16738
80	1.13028	1.03726	1.12699	1.0248	1.05918	1.02606	0.99877	1.00066	1.00037	1.02508	1.05639	0.985862	1.05133	1.0544	0.992355	1.10338	1.00943	1.03397	1.04117	0.988053	1.04912	1.06196	0.989805	0.966787	1.00638	1.01486	0.985187	0.999938	1.011	0.987138	0.975575	1.02563	1.05921	0.967334	0.974636	1.03483	1.05326	0.931701	1.13588	0.937643	1.00902	1.06732	1.09908	1.02063	1.00724	1.03894	1.01058	0.976993	1.19613
82	1.12195	1.04445	1.1265	1.01061	1.04859	1.0107	1.02007	1.00065	0.994062	1.01782	1.05034	0.975079	1.0398	1.04581	0.981499	1.10962	1.00631	1.01502	1.03149	0.983424	1.03821	1.05282	0.98858	0.968956	1.01105	1.02095	0.99344	1.01063	1.02047	0.988894	0.987063	1.02666	1.07939	0.974693	0.984066	1.04038	1.06533	0.94551	1.11621	0.957269	0.990066	1.05081	1.08875	1.04254	1.02692	1.02958	1.02412	0.998836	1.17349
84	1.13006	1.02673	1.1239	1.02003	1.0455	1.02081	1.02241	0.997886	1.00171	1.01868	1.05162	0.969215	1.05806	1.04282	0.987936	1.11178	1.01018	0.968152	1.04169	0.99308	1.03032	1.04477	0.994012	0.949186	1.00323	1.01021	1.00075	0.994579	0.991736	0.98814	0.98129	1.01617	1.07769	0.993202	0.983284	1.01588	1.04711	0.969339	1.10454	0.942496	0.990996	1.05891	1.04548	1.02072	1.01929	1.01847	1.02617	0.973752	1.13516
86	1.15005	1.03116	1.10365	1.03368	1.04893	1.01573	1.00954	0.996946	1.01177	1.00909	1.04305	0.978637	1.05951	1.04506	0.984822	1.0953	1.00393	0.98533	1.03582	0.997216	1.02278	1.06525	0.997181	0.928294	1.00777	1.01175	0.992716	1.00736	0.989647	0.991689	0.975893	1.01123	1.08025	0.963507	0.983456	0.997404	1.05057	0.965426	1.11264	0.939805	0.991085	1.06045	1.0329	1.02955	1.02303	1.02797	1.01157	0.971793	1.10283
88	1.13301	1.02096	1.11837	1.0205	1.0553	0.999449	0.975252	1.00078	0.998569	1.00647	1.04974	0.974223	1.05479	1.03407	0.996454	1.08457	1.01027	0.992912	1.03903	0.989792	1.02562	1.12199	1.00524	0.935342	1.00657	1.00172	0.973911	0.995817	0.988701	0.993598	0.97623	1.01334	1.07458	0.979191	0.984647	1.00334	1.05345	0.963268	1.09202	0.921004	1.00835	1.06138	1.04382	1.03484	1.01489	1.02278	1.02313	0.970124	1.05515
90	1.11139	1.02978	1.12299	1.02297	1.05179	1.00633	0.966009	1.00176	1.00454	1.01733	1.06599	0.983217	1.04756	1.03788	0.996326	1.08536	1.00818	0.977352	1.02661	0.995562	1.01776	1.11247	0.997695	0.960204	1.00255	1.00026	0.982027	0.99983	0.991777	0.989314	0.966243	1.02096	1.06729	0.964484	0.97681	1.00425	1.06305	0.958857	1.10267	0.945456	1.00245	1.05704	1.0102	1.01905	1.00848	1.02924	1.01106	0.969262	1.11284
92	1.13949	0.997454	1.12012	1.00849	1.06368	0.999011	0.964252	0.992934	0.978268	1.00833	1.05454	0.972725	1.04537	1.01966	0.981472	1.09699	1.02043	0.985706	1.02831	0.99397	1.01643	1.08117	0.98098	0.954956	1.00359	1.00589	0.993467	1.00418	0.996284	0.994352	0.990373	1.03214	1.06662	0.945539	0.975017	1.02542	1.06258	0.965199	1.07612	0.94412	0.995727	1.05618	1.03906	1.02257	1.01507	1.0524	1.00987	0.97692	1.1018
94	1.14724	0.987545	1.12497	1.01858	1.06174	1.00131	0.956964	0.995199	0.970386	1.01537	1.05777	0.96728	1.03482	1.02085	0.984138	1.1223	1.0195	0.987149	1.02805	0.998096	1.01268	1.07642	0.980952	0.95453	0.993152	1.00239	0.965475	1.00145	0.987517	0.989991	0.962028	1.02067	1.05911	0.974518	0.991531	1.02246	1.05828	0.942366	1.05401	0.938042	0.998527	1.04359	1.03064	1.00983	1.00254	1.02437	1.01821	0.984753	1.07853
96	1.13692	0.988541	1.09798	1.00636	1.06917	1.0021	0.991526	0.993921	0.961803	1.01434	1.05918	0.972414	1.027	1.0363	0.96596	1.11948	1.01442	0.984668	1.02625	0.978471	1.01376	1.06069	0.982196	0.943261	0.992534	1.00244	0.973023	1.01012	0.992394	0.992672	0.975392	1.02376	1.07186	0.959287	0.979003	1.02229	1.05714	0.954429	1.02936	0.968627	1.01395	1.04262	1.061	1.01176	0.993239	1.02215	1.00951	0.96856	1.0856
98	1.09361	0.975701	1.087	0.994895	1.06637	0.989277	0.970476	0.996571	0.961103	1.02312	1.04725	0.968622	1.03422	1.06444	0.984923	1.105	1.0112	0.966874	1.02774	0.98377	1.00874	1.03578	0.993703	0.946824	0.990887	1.00786	0.997791	1.00741	0.994997	1.00002	0.966522	1.01652	1.06045	0.963402	0.984581	1.01726	1.04529	0.931762	1.0378	0.933801	1.00383	1.05753	1.08593	1.02312	1.00448	1.02124	1.00255	0.977762	1.11142
100	1.10716	0.969108	1.08305	0.992197	1.04898	0.989119	0.966652	1.00104	0.965696	1.01892	1.04364	0.965968	1.03143	1.06545	0.979226	1.06791	1.01555	0.971258	1.02839	1.00258	1.00328	1.02319	0.988197	0.952071	0.989773	1.00641	0.985746	1.01006	0.996705	0.996317	0.961037	1.01988	1.05982	0.958259	0.98152	1.02717	1.0587	0.926486	1.04024	0.941624	0.973024	1.06387	1.06883	1.02417	1.0087	1.01535	1.01456	0.973995	1.11223
102	1.12602	0.990831	1.0824	1.00039	1.05913	0.981891	0.967647	0.999248	0.9766	1.0118	1.04301	0.9687	1.04692	1.06334	0.969503	1.07933	1.01268	0.965459	1.02529	1.00531	1.00465	1.01013	0.984879	0.945604	0.985121	1.00257	1.00613	1.01256	0.992857	0.99584	0.957266	1.0179	1.06436	0.966759	0.98561	1.00877	1.02692	0.923097	1.03515	0.947767	0.985365	1.07253	1.04971	1.02909	1.00335	1.04241	1.00607	0.97902	1.10759
104	1.1592	0.99544	1.08629	0.995042	1.04127	0.977308	0.950911	0.997144	0.979592	1.01761	1.05267	0.967659	1.03049	1.06328	0.96984	1.07046	1.00984	0.96318	1.02318	1.00622	1.0131	1.0235	0.978101	0.933386	0.982191	0.994582	0.989263	1.00603	0.99047	0.997338	0.961951	1.01094	1.05119	0.968041	0.986364	1.00171	1.03824	0.92459	1.07658	0.944918	1.01611	1.06125	1.03764	1.01886	0.999962	1.02943	1.00933	0.961375	1.07573
106	1.13322	0.996329	1.05436	1.00374	1.05381	0.980093	0.955361	0.991647	0.95861	1.00942	1.05715	0.971821	1.01536	1.05177	0.969886	1.07744	1.0155	0.96647	1.02103	1.01245	1.0152	1.05302	0.980214	0.93508	0.986207	0.998617	0.999366	1.01432	0.994545	1.00618	0.970216	1.01451	1.06415	0.948093	0.980481	1.03046	1.03704	0.928591	1.04896	0.949103	1.03881	1.05855	1.05231	1.02196	1.00243	1.01939	1.01212	0.970384	1.08622
108	1.11629	1.01201	1.06032	1.00435	1.04569	0.970471	0.955241	0.990059	0.964248	1.01158	1.06472	0.982148	0.993805	1.04947	0.971502	1.06879	1.01754	0.981267	1.02829	1.01463	1.00708	1.09455	0.980251	0.927548	0.98659	0.998799	0.972775	1.00508	0.993454	1.00975	0.979626	1.00188	1.06575	0.95206	0.985811	1.01755	1.04162	0.926582	1.07039	0.94811	1.03555	1.04808	1.06072	1.01484	1.00407	1.00688	1.01525	0.975043	1.1131
110	1.09659	1.03327	1.05278	0.98657	1.04012	0.941838	0.962949	0.992559	0.964239	1.00811	1.07271	0.987252	0.999041	1.04859	0.966992	1.0473	1.03039	0.978198	1.03383	1.00326	1.0209	1.12706	0.996638	0.938575	0.991214	0.995892	1.01031	1.00886	1.00952	1.01118	0.992413	1.00673	1.058	0.967849	0.981549	1.01618	1.05552	0.930408	1.06943	0.955951	1.07248	1.05067	1.04691	1.00576	0.999607	1.00376	1.00194	0.975112	1.12465
112	1.08719	1.03006	1.06731	1.01457	1.03965	0.951581	0.970399	0.986047	0.956826	1.00068	1.06616	0.988215	1.03171	1.05461	0.993158	1.06649	1.01102	0.950349	1.03833	0.99752	1.0214	1.13378	0.992105	0.932534	0.991308	1.00206	1.01497	1.01479	1.01529	1.04056	0.996492	1.00454	1.03494	0.959279	0.976734	0.999275	1.04478	0.933631	1.03991	0.942051	1.04989	1.0524	1.0258	1.01727	1.00154	1.00148	1.0018	0.977228	1.12874
114	1.08835	1.02497	1.08975	1.00863	1.03827	0.963001	0.944472	0.993724	0.958753	0.996803	1.07935	0.983023	1.04557	1.03564	0.992839	1.07711	1.02518	0.946131	1.04196	0.988378	1.02252	1.13059	0.984673	0.936368	0.987948	1.00145	1.00614	1.01595	1.00714	1.03165	0.979077	1.01254	1.02045	0.949026	0.973988	0.993444	1.04511	0.959268	1.034	0.949493	1.02753	1.06448	1.02068	0.998657	0.991818	1.01333	1.0041	0.977407	1.08506
116	1.08698	1.01589	1.0753	0.991467	1.06186	0.967146	0.965581	0.998628	0.972735	0.998201	1.07805	0.978443	1.04804	1.04588	0.98306	1.08314	1.02755	0.953539	1.04111	1.00765	1.01364	1.08192	0.993423	0.964347	0.983866	0.998675	1.0237	1.01111	1.00533	1.04424	0.979366	1.00984	1.04575	0.971964	0.978164	1.00296	1.04084	0.956298	1.03161	0.940835	1.03176	1.05684	1.01886	1.04257	0.996999	1.03389	0.997708	0.969591	1.04438
118	1.09667	1.02025	1.05676	1.00011	1.06843	0.948666	0.950371	0.999605	0.971766	0.997897	1.08729	0.98768	1.03252	1.03861	0.987233	1.06659	1.02376	0.953493	1.061	0.985686	1.0279	1.07569	0.993956	0.993692	0.981414	0.99375	1.01566	1.00255	1.00384	1.03112	0.996521	1.01254	1.05215	0.973263	0.982407	1.01493	1.05296	0.942462	1.00871	0.949187	0.999072	1.05368	1.00488	1.02041	0.975591	1.0101	1.00197	0.974018	1.04261
120	1.12087	1.01071	1.07294	1.00963	1.07239	0.961017	0.946512	0.992061	0.974624	0.995185	1.07573	0.993514	1.03004	1.05115	0.993003	1.08386	1.01614	0.96181	1.05803	1.00225	1.01748	1.03409	0.999293	0.955005	0.982874	0.993061	1.02272	1.00399	1.01316	1.02797	0.990113	1.00343	1.04116	0.948058	0.97394	0.983762	1.06869	0.983926	0.994087	0.94734	0.996845	1.04835	1.00436	1.01846	0.980581	1.02168	0.998243	0.982695	1.06651
122	1.10175	1.00868	1.05537	1.00399	1.0853	0.966596	0.96282	0.990463	0.966348	0.996317	1.06409	0.995488	1.0209	1.07221	0.97771	1.0416	1.01705	0.952987	1.06011	0.974869	1.00548	1.00765	0.99475	0.963244	0.984859	0.990422	1.02171	0.998846	1.01041	1.02837	0.970678	1.00296	1.05094	0.958198	0.983703	0.978275	1.05268	1.00351	0.992649	0.935323	0.995281	1.07272	1.00888	1.02435	0.99401	1.04129	0.999797	0.980237	1.05304
124	1.10235	0.991167	1.03196	0.996631	1.07629	0.963951	0.937244	0.9958	0.983216	0.990541	1.07447	0.993728	1.00891	1.07338	0.965138	1.01718	1.01803	0.945846	1.07965	0.989017	0.997813	1.0025	1.00173	0.960736	0.983773	0.996035	1.02279	0.992066	1.01309	1.03303	0.972997	1.00794	1.04399	0.963106	0.992637	0.977022	1.05504	1.00119	0.968839	0.947832	0.995608	1.06933	0.998067	1.00297	0.98616	1.0565	1.00054	0.978671	1.04959
126	1.10208	1.02005	1.05315	0.99701	1.07801	0.953966	0.967844	0.980795	0.980368	0.98702	1.05921	0.980339	0.990217	1.05275	0.989561	1.02959	1.01459	0.955432	1.06309	0.981602	1.0059	1.02005	0.996713	0.949651	0.977146	0.992057	1.00875	1.02014	1.01112	1.02681	0.985418	0.993767	1.02385	0.959375	0.989024	0.9707	1.05796	0.973278	0.96714	0.950551	0.985217	1.05098	0.994017	1.00828	1.00063	1.06368	1.00362	0.979374	1.03675
128	1.06622	1.01033	1.04509	1.0058	1.07858	0.965544	0.979213	0.9916	0.99901	0.991787	1.06245	0.983421	0.984002	1.03535	0.964892	0.981991	1.00936	0.93365	1.04533	0.973141	1.00503	1.0126	0.987636	0.945062	0.973963	0.988825	1.00454	1.01433	1.02639	1.02754	0.979895	1.00448	1.02641	0.962426	0.989939	0.980228	1.05358	0.960386	0.973182	0.939731	0.992936	1.05359	1.00983	1.02055	1.00954	1.04942	1.00802	0.996192	1.07312
130	1.05083	0.977399	1.03983	1.01455	1.0822	0.978146	0.96775	0.993423	1.00763	0.994385	1.06439	0.989956	0.987544	1.02764	0.97562	0.999167	1.00285	0.929716	1.0514	0.972952	0.999486	1.0406	0.983392	0.935574	0.967888	0.988815	1.01168	1.01201	1.01351	1.02716	1.0043	0.987667	1.02935	0.950552	0.982493	0.959111	1.04641	0.952158	0.968857	0.931444	0.998102	1.05182	1.00225	1.02614	1.00833	1.04207	1.00685	0.995712	1.05352
132	1.03088	0.987495	1.06948	1.01081	1.0893	0.978891	0.960651	0.979489	0.990658	0.987962	1.05708	0.982148	1.00618	1.01593	0.981317	0.996847	1.01194	0.948649	1.03454	0.976733	0.996326	1.02652	0.996713	0.93388	0.972288	0.996791	1.02031	1.00425	1.01321	1.02313	0.997522	0.996792	1.01749	0.944214	0.98418	0.960709	1.05549	0.927587	0.949823	0.923983	0.997736	1.04399	0.990601	1.02096	0.99712	1.01418	1.00643	0.991442	1.04861
134	1.03808	0.981653	1.04966	1.00893	1.0732	0.962759	0.947833	0.974331	0.985969	0.988971	1.0461	0.97891	1.03415	1.00972	0.961003	0.994158	1.02281	0.957831	1.04533	0.987791	1.00883	1.04512	1.0072	0.933241	0.965033	0.992248	1.01508	0.998223	1.01706	1.02276	0.97317	0.982222	1.03091	0.966672	0.991036	0.978176	1.0566	0.915401	0.965926	0.932418	0.998171	1.05106	0.989919	1.03535	0.982114	1.03262	1.00332	0.995145	1.04221
136	1.03973	0.98787	1.06176	1.00629	1.07401	0.966447	0.957959	0.992944	0.990677	0.995775	1.0558	0.99472	1.03197	1.00588	0.953598	0.966898	1.00896	0.963299	1.03339	0.97291	0.999417	1.01263	0.988954	0.939485	0.968647	0.992602	1.0235	1.00094	1.0238	1.03097	0.986553	0.978095	1.05772	0.97981	0.985982	0.970501	1.05488	0.927359	0.979296	0.941577	0.99634	1.05229	0.994592	1.0465	0.983951	1.0271	1.00582	0.998053	1.06558
138	1.07331	0.990367	1.03799	1.01186	1.07682	0.965637	0.950791	0.994146	0.975947	0.98997	1.05757	0.972706	0.989574	0.99119	0.972625	0.957893	1.00615	0.954963	1.0415	0.978691	1.00812	1.01025	0.998779	0.919735	0.963068	0.982054	1.01723	0.989036	1.02624	1.0288	0.978587	0.981646	1.04892	0.965687	0.986306	0.965414	1.06905	0.914711	0.963669	0.929105	1.01007	1.05272	0.998057	1.02674	0.985337	1.02475	1.01285	1.00507	1.04515
140	1.07641	0.983232	1.04954	0.995634	1.0648	0.952923	0.965787	0.999042	0.991147	0.994319	1.06434	0.971753	1.00212	0.993122	0.949864	0.970951	1.01605	0.905664	1.04197	0.976607	0.99971	1.01533	0.99862	0.940589	0.972737	0.986941	1.00011	1.00905	1.03133	1.0386	0.994202	0.991823	1.06264	0.987456	0.99442	0.964878	1.07026	0.922057	0.986606	0.939192	1.0045	1.05043	0.99282	1.0148	0.982859	1.01808	1.00978	1.01856	1.04328
142	1.11878	0.979175	1.03504	0.999209	1.06009	0.959974	0.938701	1.00061	0.990639	1.00617	1.0733	0.97574	0.979119	1.01379	0.955159	0.972361	1.00236	0.932225	1.04614	0.953913	0.988364	1.01326	0.982308	0.910964	0.970116	0.986166	1.0051	1.00175	1.02676	1.03889	0.98969	0.99705	1.05123	0.991153	0.995479	0.945277	1.05625	0.892604	0.994672	0.940603	1.01341	1.05901	0.989773	1.00939	0.986905	1.02838	1.00241	0.991428	1.04363
144	1.08482	0.997177	1.03426	1.00786	1.06258	0.960588	0.946101	0.992324	0.9857	1.00943	1.06528	0.975234	0.975567	1.02066	0.945865	0.962647	1.00994	0.955358	1.04121	0.97069	1.01222	1.03111	0.993049	0.925902	0.974001	0.983345	1.02129	0.993488	1.01891	1.04717	0.997406	0.990682	1.07281	0.992521	0.98665	0.93445	1.07069	0.893232	0.990994	0.943971	1.00696	1.04982	0.98916	1.03332	0.985952	1.02548	1.01697	0.997468	1.06412
146	1.10433	0.981781	1.03102	1.02495	1.05913	0.960411	0.932794	0.99005	0.990102	0.999857	1.06106	0.970664	0.966127	0.99283	0.956958	0.986952	1.01311	0.966102	1.03383	0.969234	1.00396	1.01631	0.993105	0.939292	0.970519	0.989714	1.01324	1.00726	1.02168	1.05482	0.97646	1.00338	1.08041	0.990028	0.980157	0.930654	1.06736	0.909182	0.986508	0.939276	1.01328	1.05802	1.00183	1.03197	1.00463	1.0312	1.01265	1.00032	1.03586
148	1.06106	0.96899	1.02436	1.0179	1.04333	0.955428	0.948484	1.00203	0.984703	1.0095	1.06511	0.976187	0.957393	0.994051	0.952813	0.954144	1.01296	0.981387	1.04043	0.959527	1.00263	1.01489	0.98084	0.949883	0.967523	0.981394	1.01941	1.01146	1.00739	1.05683	0.995414	1.00453	1.0842	0.970325	0.980462	0.95357	1.06252	0.916257	0.99513	0.941067	0.998389	1.043	0.99393	1.0204	0.997319	1.02283	0.999161	0.965437	1.01154
150	1.04771	0.975346	1.05613	1.00817	1.0635	0.955493	0.934697	0.986367	0.985834	0.994966	1.0623	0.974096	0.949611	1.00041	0.941702	0.940613	1.02038	0.95727	1.04355	0.99352	1.00253	1.01405	0.989543	0.945778	0.965913	0.984942	1.00716	0.988597	1.018	1.0654	0.987996	1.00593	1.09125	0.989313	0.979995	0.962671	1.07378	0.921262	0.998205	0.944732	0.998963	1.04251	0.99354	1.00206	1.00073	1.006	1.02162	0.983704	1.02089
152	1.02838	0.986992	1.08344	1.02178	1.0528	0.96654	0.956149	0.989204	0.962982	0.998211	1.06017	0.972511	0.946177	0.991208	0.944614	0.95671	1.01187	0.946756	1.0387	0.985173	0.999476	1.00511	0.979214	0.953291	0.965221	0.98149	1.01442	0.995797	1.00053	1.05926	0.989488	1.00148	1.07957	0.981066	0.976133	0.954206	1.05399	0.935963	0.996767	0.95365	0.997251	1.04463	1.00332	1.01619	0.995379	1.00276	1.00626	0.961032	0.996055
154	1.02839	0.97656	1.06581	1.02164	1.06786	0.949336	0.926612	1.0008	0.964028	1.00541	1.07066	0.979785	0.943079	1.01357	0.951489	0.970373	1.00987	0.956342	1.03425	0.984377	0.996717	1.01374	0.965734	0.941538	0.97065	0.983594	1.0152	0.992426	1.00166	1.06304	1.01472	0.997754	1.07329	0.989392	0.976781	0.952553	1.06301	0.910519	0.995148	0.958995	0.997251	1.04315	0.99134	1.0205	1.00319	1.00606	1.0084	0.984809	1.0223
156	1.04786	0.978879	1.04079	1.03034	1.05922	0.939491	0.937861	0.989552	0.96702	0.995223	1.0717	0.975399	0.957484	1.00647	0.955388	0.953831	1.0104	0.94364	1.05441	0.975162	1.0154	1.02741	0.983121	0.927461	0.969386	0.982102	0.999595	0.99076	0.988207	1.03837	0.966002	0.996277	1.0504	0.975591	0.977849	0.962925	1.05733	0.913209	1.00004	0.956907	0.988888	1.03798	0.992509	1.02792	1.01056	1.0168	1.01419	0.965074	1.04713
158	1.04306	0.975494	1.01958	1.03849	1.06772	0.926795	0.947781	0.981904	0.974567	0.991264	1.05457	0.971364	0.958625	0.991518	0.947244	0.96954	1.0194	0.943989	1.05256	0.972376	1.01546	1.04385	0.987991	0.930801	0.963882	0.985707	1.00028	0.976117	0.988824	1.03057	0.987929	0.995404	1.06772	1.01125	0.9848	0.958765	1.05565	0.932277	0.995913	0.953149	0.984702	1.06384	0.992246	1.02524	0.998142	1.01911	1.01463	0.976456	1.02566
160	1.02637	0.97353	1.00518	1.03981	1.0575	0.933334	0.941094	0.988471	0.977654	0.993662	1.06584	0.969828	0.965674	0.983508	0.965586	0.956899	1.02581	0.949982	1.04982	0.968439	1.01673	1.03667	0.991862	0.952594	0.970678	0.984665	1.00101	0.986006	0.978278	1.03837	0.998397	0.996217	1.09755	0.992077	0.983303	0.943106	1.05768	0.953127	0.997837	0.949205	0.965612	1.05983	0.980146	1.01643	0.998931	1.02994	1.00969	0.966278	1.0166
162	1.0093	0.982422	0.997551	1.04011	1.03922	0.923898	0.942045	0.995518	0.973876	1.00045	1.0618	0.982478	0.963971	0.985294	0.961815	0.990228	1.01296	0.941434	1.0349	0.974376	0.999525	1.03595	0.989936	0.953117	0.96567	0.981031	0.973059	0.987448	0.981025	1.04113	0.985245	0.996703	1.1012	0.990882	0.981472	0.938765	1.05181	0.971103	1.00437	0.944649	0.992372	1.05718	0.996558	1.03286	0.990102	1.04	1.01086	0.963601	1.02687
164	1.02185	0.997049	0.99623	1.02898	1.05818	0.93923	0.946015	0.98819	0.971546	1.00253	1.07032	0.977276	0.966915	0.982578	0.960062	0.982067	1.02003	0.950276	1.0385	0.973455	1.0096	1.03464	0.992759	0.951297	0.964416	0.984014	0.977392	0.98924	0.985511	1.03599	0.983878	0.991416	1.09029	1.00043	0.973501	0.954415	1.0551	0.962176	1.02201	0.94657	0.988235	1.04967	0.98514	1.0343	0.969084	1.02451	1.0097	0.96784	1.0098
166	1.03557	0.979146	0.994254	1.02449	1.0309	0.934443	0.935735	0.98787	0.968755	1.00599	1.08162	0.981224	0.965366	0.981858	0.952484	1.02488	1.012	0.945984	1.03219	0.976576	1.00797	1.02034	0.987711	0.926832	0.968001	0.982111	0.991296	0.981359	0.995337	1.03918	0.976547	0.998032	1.0864	1.00413	0.970832	0.954651	1.04691	0.940304	1.02522	0.94064	1.0053	1.03731	1.00199	1.02986	0.973979	1.03504	1.00051	0.959646	1.01588
168	1.0317	0.977616	0.987472	1.01692	1.0264	0.931024	0.932151	0.984835	0.972121	1.00721	1.05024	0.975147	0.947563	0.965792	0.952868	1.01335	1.01594	0.96454	1.03891	0.972282	1.00048	1.03546	0.988805	0.924857	0.959165	0.969402	0.971145	0.97299	0.979348	1.01927	0.954909	0.983848	1.10137	1.03886	0.984256	0.973089	1.05449	0.9326	1.02066	0.938988	0.999626	1.04576	1.01141	1.05141	0.971744	1.04825	1.01145	0.986787	1.02596
170	1.04637	0.987574	0.99921	1.04301	1.04305	0.948452	0.939585	0.987118	0.982766	1.01595	1.07142	0.983684	0.94278	0.982997	0.957022	1.01188	1.01596	0.968841	1.03239	0.975099	1.00872	1.02209	0.987103	0.911525	0.963892	0.979214	0.992451	0.976984	0.985871	1.03422	0.979712	1.00425	1.07755	1.01214	0.983141	0.999375	1.05004	0.931474	0.988638	0.929477	0.99925	1.04816	0.997395	1.01121	0.970531	1.03069	1.00752	0.968451	0.998325
172	1.07554	0.989627	1.02366	1.03453	1.04023	0.943962	0.944669	0.989853	0.976331	1.01041	1.04857	0.977801	0.939491	1.00308	0.959177	0.986318	1.0064	0.945993	1.02395	0.982094	1.00255	1.02022	0.994928	0.930627	0.959857	0.984521	0.9736	0.963198	0.998568	1.03185	0.979135	0.989492	1.05798	1.02061	0.973482	1.01166	1.07148	0.944829	0.980717	0.940009	0.976518	1.05003	1.00399	1.04036	0.972801	1.04037	1.01798	0.989448	1.03913
174	1.06622	0.966759	1.04702	1.04749	1.05905	0.954338	0.938624	1.00023	0.98617	1.01877	1.0509	0.994847	0.949067	0.996284	0.967567	1.02469	1.01466	0.965275	1.02034	0.974052	0.994859	0.998588	0.986664	0.911458	0.956375	0.985917	0.986799	0.974324	1.00104	1.02921	0.962654	0.987727	1.07684	1.01584	0.976238	1.01919	1.0735	0.956551	0.981967	0.94489	0.994787	1.04369	1.0071	1.01742	0.978606	1.03586	1.00109	0.963478	0.996506
176	1.06693	0.969701	1.06909	1.02994	1.04778	0.942751	0.949779	0.991882	0.95883	1.00145	1.04186	0.966434	0.965103	0.980728	0.963212	1.01513	1.02777	0.981469	1.04167	0.983257	1.00479	0.995559	0.986038	0.9205	0.964921	0.993281	0.979746	0.986639	1.00962	1.02284	0.969235	0.990395	1.07289	1.01743	0.990425	1.00484	1.06985	0.928128	0.987398	0.940334	0.97912	1.04925	0.996636	1.01088	0.972151	1.03768	1.01412	0.974994	1.00248
178	1.06159	0.987515	1.06303	1.03381	1.05056	0.946672	0.952797	0.986151	0.986343	0.996783	1.04312	0.971529	0.973348	0.959003	0.964782	1.04643	1.01556	0.966047	1.02494	0.969004	0.9939	0.990399	0.989104	0.910102	0.965661	0.983354	0.98057	0.986357	1.00208	1.02819	0.990084	1.00489	1.05986	1.03501	0.988938	0.990774	1.06745	0.951948	0.986606	0.95507	0.998597	1.04833	0.997989	1.03286	0.97644	1.0272	1.01222	0.967886	0.993945
180	1.05894	0.968704	1.05533	1.03283	1.07177	0.958698	0.95729	0.988979	0.969733	1.00111	1.03643	0.970557	0.975703	0.965792	0.96397	1.02453	1.01795	0.968207	1.02865	0.968313	0.97738	0.99653	0.995563	0.918244	0.96113	0.986549	0.966785	0.982547	1.0124	1.0292	0.975248	0.989016	1.07282	1.03402	1.00014	0.96506	1.06371	0.925193	0.981284	0.93445	1.01582	1.04438	0.993677	1.02785	0.962465	1.01895	1.01437	0.980317	1.01885
182	1.04854	0.97427	1.04575	1.00848	1.05724	0.944987	0.94833	0.979677	1.00454	1.00167	1.04731	0.965977	0.976555	0.970185	0.982896	1.0515	1.02161	0.97101	1.02868	0.980387	0.992257	1.00097	0.988721	0.914294	0.956048	0.977511	0.992185	0.978231	1.00815	1.02593	0.990758	0.990484	1.04493	1.04777	0.98316	0.952525	1.06879	0.916563	0.977489	0.951182	0.977626	1.03904	0.990367	1.01897	0.965081	1.02423	1.01161	0.966065	1.01039
184	1.02323	0.963029	1.02655	1.05729	1.04318	0.951963	0.940793	0.987522	1.0129	1.01144	1.05921	0.966298	1.0027	0.987636	0.97551	1.0322	1.00869	0.960036	1.03983	0.984419	0.996796	0.997427	0.999733	0.926686	0.959941	0.983584	0.995235	0.974432	1.01137	1.02457	0.997868	0.988649	1.04116	1.06256	0.989872	0.939827	1.07728	0.917349	0.984305	0.951172	0.989007	1.04979	1.00013	1.01181	0.973113	1.01299	1.01114	0.954683	0.987441
186	1.04831	0.979008	1.0267	0.998812	1.06152	0.939267	0.941419	0.984544	1.0123	1.00775	1.05599	0.972045	1.00566	0.97598	0.969192	1.01903	1.02247	0.949338	1.04121	0.981801	0.996277	0.983381	0.990085	0.931614	0.963629	0.979022	1.00124	0.976663	1.00461	1.0231	0.991508	1.00322	1.03949	1.07275	0.987698	0.929191	1.07798	0.896255	1.01636	0.935842	0.982228	1.03307	0.987038	1.00401	0.974889	1.01275	1.0016	0.962939	1.00936
188	1.03863	0.961469	1.01331	1.02655	1.05484	0.942798	0.948519	0.97466	0.993353	1.00992	1.05415	0.960192	0.980179	0.992447	0.966407	1.03407	1.0166	0.944348	1.04347	0.998683	1.00855	0.972775	1.00802	0.926367	0.960372	0.976985	1.02114	0.986707	0.991571	1.02152	0.996396	0.994372	1.03615	1.10344	0.989224	0.944914	1.08216	0.906702	0.962348	0.952759	0.994509	1.03101	0.984176	1.0042	0.967628	1.01254	1.0017	0.976937	1.02845
190	1.04882	0.968092	1.01422	0.993185	1.04017	0.940236	0.942783	0.985333	0.99831	1.01899	1.04054	0.973532	0.980115	0.987763	0.971365	1.02788	1.00501	0.94012	1.04028	1.00592	0.990301	0.977587	1.01589	0.920732	0.960746	0.987476	1.01017	0.981212	0.982908	1.03541	1.00685	0.992894	1.03324	1.10112	0.981015	0.944859	1.07565	0.92853	0.986517	0.956295	1.01568	1.04084	0.988625	1.02893	0.982972	1.01813	1.0035	0.961202	1.01833
192	1.03756	0.983478	1.00556	1.04327	1.04594	0.947604	0.940922	0.980353	0.99505	1.01121	1.05471	0.962127	0.965774	0.960935	0.98044	1.0245	1.01167	0.924128	1.04746	1.00951	0.996522	0.979391	1.00747	0.938546	0.966391	0.987486	1.01402	0.984827	0.986005	1.02713	1.03623	1.00208	1.02594	1.14412	0.980138	0.934478	1.07611	0.919367	0.999194	0.946653	1.01223	1.03814	0.99319	1.03046	0.974083	1.0036	1.01101	0.988141	1.01568
194	1.04874	0.989331	0.991652	1.03868	1.03891	0.951591	0.953483	0.982477	0.99645	1.01136	1.04995	0.975098	0.971173	0.962986	0.967156	1.01139	1.01208	0.931784	1.04741	0.997782	0.977889	0.996002	1.00166	0.936339	0.963414	0.985152	1.01181	0.980414	0.985809	1.03497	1.03504	1.00785	1.04615	1.17099	0.994602	0.947057	1.05925	0.915358	0.983199	0.950625	0.994094	1.02889	0.983942	1.01263	0.979411	1.00703	1.00059	0.962095	1.00564
196	1.03903	0.988068	0.997591	1.05464	1.04636	0.933315	0.935426	0.982308	0.978364	1.00261	1.04645	0.975506	0.956542	0.986989	0.967375	1.02527	1.01542	0.930562	1.04867	0.988702	0.987905	0.987528	1.00535	0.919687	0.963058	0.979099	1.0092	0.967924	1.00124	1.03122	1.02147	0.995295	1.06416	1.19603	0.988175	0.941126	1.07634	0.915384	0.973749	0.955497	0.995311	1.04499	0.985315	1.03365	0.977141	1.00436	0.993062	0.960479	0.998393
198	1.03059	0.979501	0.980669	1.04435	1.0353	0.944698	0.934852	0.984234	0.991367	1.00255	1.04665	0.986504	0.970068	0.998717	0.950257	1.00552	1.01348	0.938227	1.06473	0.999154	0.988345	1.01865	1.0102	0.915737	0.963854	0.979242	1.00113	0.97299	0.992868	1.03337	1.05639	1.00564	1.05848	1.14985	0.999455	0.9603	1.07451	0.919865	0.981005	0.947962	0.990422	1.03641	0.988576	1.04551	0.993447	0.995677	1.00495	0.967349	0.988614
200	1.01776	0.990239	0.971215	1.04778	1.04739	0.945499	0.944154	0.978972	0.977779	1.00543	1.04498	0.985687	0.965049	1.00248	0.956447	1.00208	1.01537	0.944697	1.06786	0.994483	0.996991	1.04556	1.02412	0.929252	0.966962	0.981404	1.03157	0.971567	0.988433	1.02867	1.06824	1.00709	1.04298	1.13393	1.00132	0.953815	1.08599	0.916223	0.985294	0.952731	1.0015	1.05184	0.984332	1.0134	0.992736	1.00549	1.00613	0.953404	0.985976
202	1.03298	0.983212	0.974552	1.05116	1.0278	0.946039	0.958499	0.982402	0.97052	0.995737	1.04425	0.978501	0.986548	0.991372	0.96103	0.996544	1.0142	0.940258	1.05377	0.984252	0.980813	1.01514	1.0063	0.90318	0.960447	0.97469	1.02702	0.968684	0.981066	1.02577	1.08611	1.01413	1.02537	1.06745	0.991932	0.95238	1.07528	0.919734	0.977219	0.951414	0.982396	1.05166	0.983738	1.02215	0.978796	1.00322	1.00108	0.951062	1.01607
204	1.02342	0.97882	0.985406	1.00484	1.03496	0.935281	0.945543	0.975242	0.961122	0.994462	1.04271	0.979804	0.984129	0.960607	0.95232	1.0147	1.01488	0.936903	1.05342	0.977853	0.982867	0.996498	1.01246	0.918515	0.95806	0.973103	1.01906	0.975162	0.98939	1.00384	1.07014	0.992686	1.00469	1.08476	0.988023	0.986714	1.08028	0.932731	0.978514	0.954856	0.970095	1.04419	0.988702	1.02895	0.973208	1.00071	1.00108	0.955108	1.00105
206	1.00791	0.988798	0.972854	1.0024	1.05193	0.933614	0.938487	0.97699	0.965907	0.994281	1.04557	0.97996	0.98075	0.988593	0.96921	1.00577	1.01791	0.956985	1.04698	0.969433	0.996101	0.979212	1.01041	0.922475	0.970968	0.977014	1.03034	0.97753	0.995738	0.990573	1.06744	1.01987	1.0316	1.06541	0.987536	0.938111	1.07232	0.916712	0.980007	0.933161	0.971183	1.04309	0.997385	1.02628	0.972593	1.00326	1.00244	0.976316	1.01196
208	1.01007	0.971418	0.994344	1.02123	1.06768	0.936399	0.951477	0.985869	0.980934	1.00249	1.03978	0.97821	0.971753	0.974869	0.962144	1.00665	1.01908	0.948723	1.05172	0.980366	1.00613	0.981977	0.999434	0.900043	0.961355	0.973017	1.01196	0.98548	0.986231	0.981652	1.05824	1.01631	1.01459	1.05934	0.978049	0.967358	1.10008	0.920817	0.978955	0.932882	0.978358	1.03418	0.971444	0.99298	0.95601	0.99805	0.991761	0.970469	1.00146
210	1.00584	0.990575	0.989885	1.04982	1.07842	0.951442	0.956501	0.973852	0.963299	1.00438	1.02688	0.984724	0.960881	0.936331	0.951453	0.997699	1.01725	0.940956	1.06197	0.977979	1.00095	0.994863	0.994507	0.934451	0.964144	0.979051	1.01322	0.989971	0.984688	0.979658	1.05301	1.01751	1.02763	1.05882	0.963004	0.967794	1.08362	0.928713	0.976536	0.932446	1.00256	1.04075	1.01895	1.0045	0.959588	1.00094	1.00097	0.978821	1.00446
212	1.02618	1.00464	0.989934	1.0077	1.05195	0.942621	0.949719	0.973823	0.969964	1.01349	1.03114	0.982984	0.990199	0.946127	0.961423	1.01279	1.01812	0.928558	1.05946	0.972104	1.00334	0.997269	1.00529	0.940424	0.964781	0.974069	1.00687	0.990682	0.993824	0.977511	1.02766	1.00144	1.0269	1.05334	0.949131	0.967412	1.07576	0.934452	0.980645	0.934413	1.0038	1.02454	1.00444	1.02176	0.954797	1.02388	1.00755	0.988412	1.01113
214	1.00845	0.980498	0.998385	1.06149	0.946206	0.924252	0.946332	0.983097	0.976111	1.01553	1.05537	1.00518	0.991168	0.967515	0.966499	1.00334	1.01378	0.922777	1.05891	0.987613	0.997588	0.973281	0.99733	0.931895	0.962122	0.973371	1.01483	0.979878	0.984101	0.978637	1.03464	1.0041	1.04151	1.04803	0.955157	0.97912	1.07376	0.951546	1.00312	0.936037	0.993569	1.02982	1.00045	1.01844	0.931119	1.00168	1.00015	0.995299	1.02063
216	1.0335	0.979471	1.00205	1.06545	0.958721	0.926739	0.945852	0.967369	0.970664	1.00157	1.02652	0.980106	0.955944	0.941871	0.960245	0.985049	1.0086	0.935423	1.07214	0.991614	1.00002	0.983697	0.989702	0.960775	0.965436	0.977215	1.01664	0.969346	0.990254	0.982463	1.01347	0.992051	1.054	1.05025	0.93707	0.978421	1.0728	0.957975	0.988351	0.937281	1.01675	1.04348	1.01098	1.03033	0.942668	1.00326	1.00883	1.00559	1.03226
218	1.01173	0.976205	1.01325	1.05309	0.940347	0.91709	0.951622	0.979104	0.991857	1.00371	1.03527	0.970499	0.961688	0.940422	0.950805	1.00163	1.0011	0.930093	1.06009	0.979654	1.00217	0.973228	0.989431	0.939514	0.960213	0.973179	1.01868	0.959253	0.980562	0.978112	1.0315	0.991635	1.06388	1.04138	0.94546	0.952571	1.07429	0.946698	0.992271	0.924475	1.01422	1.06727	1.00519	1.0442	0.937201	1.01012	0.996923	0.988371	1.01194
220	1.01227	0.986666	1.01505	1.12075	0.9385	0.922278	0.961577	0.973363	1.00655	0.997145	1.04235	0.947084	0.949004	0.971132	0.958464	0.989575	1.01557	0.928392	1.04722	0.986378	1.00068	0.985935	0.995386	0.951713	0.968487	0.975465	1.00661	0.971372	0.985099	0.980106	1.03382	0.986021	1.08572	1.04476	0.9551	0.950564	1.06785	0.923988	0.986588	0.926507	1.00337	1.06364	1.01501	1.04186	0.939558	1.01456	0.991526	0.995629	1.0181
222	1.00434	0.969247	1.01492	1.00388	0.966649	0.938904	0.970819	0.978493	1.03829	0.99489	1.03588	0.968039	0.952311	0.94589	0.955306	0.999593	1.01023	0.932409	1.04508	0.984995	0.998057	0.996731	1.00607	0.935777	0.967654	0.979003	1.03797	0.972532	0.987949	0.983713	1.02421	1.00721	1.0671	1.02095	0.953403	0.943143	1.06788	0.938977	0.991039	0.937049	1.01242	1.06601	1.00889	1.0204	0.924725	0.99879	0.990766	0.995398	1.00343
224	1.00088	0.962032	1.02236	1.0049	0.96145	0.924681	0.940742	0.977826	1.04459	0.991378	1.03342	0.972366	0.952909	0.943439	0.963897	1.01065	1.00838	0.941076	1.03279	0.994001	1.00712	0.989512	1.01728	0.936416	0.966569	0.974824	1.00977	0.974061	0.985439	0.980955	1.02979	1.00051	1.07174	1.03312	0.957016	0.957348	1.06024	0.929858	0.988701	0.928883	1.04173	1.06758	1.00039	1.00361	0.908307	0.997125	0.994839	1.01292	1.0291
226	0.973536	0.967687	1.01703	1.10734	0.954385	0.924942	0.942765	0.97154	1.01624	0.976618	1.04077	0.959667	0.940306	0.955194	0.96093	1.00201	1.0146	0.947215	1.03787	0.9933	1.01826	0.985322	1.01573	0.930917	0.961121	0.985707	1.01326	0.975084	0.985336	0.986862	1.06607	1.00758	1.06719	1.02984	0.954261	0.961636	1.07224	0.942811	0.988405	0.929458	1.01516	1.05463	1.00162	1.02977	0.909867	0.998482	0.994157	0.999331	0.998454
228	0.993686	0.966858	1.02183	1.0836	1.0517	0.923517	0.94899	0.970347	1.00076	0.978493	1.05024	0.966143	0.943278	0.937534	0.964207	0.995313	1.01257	0.943943	1.0499	0.992619	0.999759	0.982304	1.03511	0.924218	0.962113	0.983077	1.01901	0.988276	0.988474	0.991833	1.04971	0.998518	1.07467	1.0182	0.955786	0.954179	1.06283	0.938732	0.998079	0.938023	1.03787	1.05238	0.987096	1.03939	0.899834	0.992985	0.993905	1.01115	0.994006
230	0.995882	0.952784	1.04004	1.08546	0.988634	0.922473	0.938873	0.976388	0.991252	0.980339	1.04067	0.964315	0.943867	0.927418	0.962737	0.970856	1.01103	0.937988	1.05007	0.97646	0.990262	0.978705	0.971277	0.92506	0.960569	0.981891	1.02527	0.991286	0.990316	0.99583	1.07079	1.00691	1.07234	1.03534	0.966989	0.945641	1.06674	0.915288	0.991705	0.923668	0.993698	1.04843	1.00403	1.04869	0.903681	0.998636	0.996052	1.00418	1.00673
232	1.01439	0.963443	1.087	1.08069	0.98415	0.924774	0.945278	0.977779	0.999912	0.98525	1.05975	0.968778	0.952483	0.932768	0.966535	0.981309	1.01337	0.940386	1.03403	0.969014	1.00148	0.985882	0.988234	0.944084	0.951601	0.982685	1.0403	0.983141	0.986684	0.996317	1.06794	0.995562	1.05164	1.02558	0.969688	0.941344	1.07085	0.934994	0.998628	0.931462	1.00788	1.05346	1.01024	1.02169	0.905708	0.998923	0.98671	0.994188	0.989239
234	1.01574	0.970786	1.11525	1.07677	0.985004	0.941903	0.944412	0.974199	0.996651	0.983632	1.04225	0.948912	0.939917	0.937133	0.959496	0.976177	1.01777	0.942859	1.05526	0.979539	0.998116	0.990071	0.964331	0.928081	0.954447	0.979845	1.01345	0.989971	0.987034	0.990411	1.08314	1.00111	1.05263	1.01774	0.981453	0.938002	1.08091	0.944978	0.990868	0.934924	0.997191	1.05634	1.02832	1.03451	0.911504	1.0002	1.00161	1.00769	1.01195
236	1.02772	0.978178	1.10571	1.06269	0.994056	0.935104	0.961182	0.974434	0.981634	0.987058	1.04852	0.970888	0.939862	0.962904	0.965914	0.981451	1.02191	0.932519	1.04404	0.983068	1.00543	0.97707	0.986944	0.92629	0.95381	0.981796	1.00515	0.976068	0.991931	0.994476	1.05856	0.991902	1.05387	1.00702	0.983999	0.916466	1.07062	0.918363	0.987029	0.93033	0.998498	1.04947	1.01206	1.0162	0.904946	0.999006	1.00459	1.00827	0.976513
238	1.02948	0.986074	1.08688	1.0939	1.01154	0.941102	0.950233	0.972113	0.989171	0.989161	1.04901	0.958257	0.927296	0.945033	0.958884	0.981707	1.0126	0.946269	1.01477	0.981005	0.989078	0.969756	0.972567	0.923637	0.958547	0.985525	1.03287	0.980121	1.00171	0.994018	1.07174	1.00015	1.05692	1.0164	0.99136	0.926803	1.06747	0.935177	0.984062	0.934228	0.992896	1.06271	1.01443	1.03466	0.921632	0.989975	0.996391	1.00755	1.00335
240	1.03489	0.989578	1.07333	1.04105	1.03672	0.926432	0.943957	0.967397	0.989507	0.990969	1.04348	0.957858	0.931989	0.945471	0.975939	0.992681	1.006	0.958759	1.0213	1.004	1.01071	0.968258	0.979214	0.935303	0.95513	0.994323	1.00915	0.995047	1.00114	0.993512	1.06299	1.02104	1.06571	1.01936	0.986755	0.948175	1.07366	0.929386	0.994447	0.933764	1.00375	1.06257	1.02678	1.01562	0.924301	0.993704	0.997652	1.00089	0.984439
242	1.05167	0.991187	1.04512	1.04076	1.07549	0.929347	0.968273	0.972621	0.988491	0.991131	1.04808	0.975652	0.940506	0.954092	0.977199	0.982692	1.00964	0.973097	1.03366	0.995132	1.00722	0.97498	0.975652	0.933483	0.952753	0.983173	1.01086	1.00248	0.998702	0.985354	1.0419	1.00887	1.04972	1.0286	0.977153	0.970691	1.04648	0.922957	0.993737	0.925486	0.993935	1.06587	1.01638	1.0203	0.915637	1.0013	1.00877	1.01766	1.01226
244	1.03495	0.997019	1.02297	1.05984	1.10994	0.932133	0.951408	0.973767	0.979035	0.988847	1.04422	0.969954	0.951296	0.932239	0.971949	1.00549	1.0007	0.963152	1.03607	0.990807	0.998918	0.975043	0.978606	0.937268	0.954653	0.985764	1.00491	1.0109	1.00687	0.990898	1.04393	1.01052	1.0488	1.00897	0.981844	0.978702	1.06574	0.943667	0.987667	0.924874	0.991372	1.05236	1.06802	1.03574	0.910707	0.984027	1.00484	1.00927	0.990043
246	1.03685	1.00778	1.00863	1.03386	1.13757	0.940394	0.952008	0.968975	0.9759	0.99409	1.05806	0.96976	0.953706	0.93059	0.979938	0.993429	1.01093	0.968069	1.05239	0.991237	1.02425	0.995031	0.977568	0.942564	0.953202	0.98082	1.0164	0.99608	1.01688	0.9846	1.05616	1.01867	1.03204	1.01429	0.985877	0.978948	1.04976	0.940235	0.982524	0.905118	0.999952	1.04336	1.08913	1.01962	0.912215	1.01992	1.00148	1.00174	1.01304
248	1.06334	0.989361	1.01576	1.02449	1.11727	0.932943	0.972834	0.965912	0.984664	1.00295	1.01931	0.963284	0.949457	0.940167	0.972433	1.01772	1.00289	0.96874	1.04768	0.987383	1.00755	0.987528	0.987664	0.933347	0.961542	0.987381	1.03162	0.992816	1.02722	0.989934	1.03615	1.01134	1.04108	1.03023	0.991589	0.96704	1.06179	0.96174	0.991633	0.912801	0.986998	1.05298	1.08942	1.03653	0.912223	1.0168	0.995565	1.00469	0.997118
250	1.05161	0.987732	0.994453	1.04015	0.931351	0.933669	0.959408	0.962915	0.97986	1.00257	1.03731	0.960464	0.941212	0.942783	0.980239	1.05228	1.00979	0.954154	1.05049	0.977277	1.01113	0.988921	0.976633	0.923511	0.952032	0.983584	1.02789	0.990409	1.01194	0.983761	1.03681	1.03027	1.0518	1.01447	0.985992	0.965832	1.06335	0.943711	0.985851	0.914174	1.00509	1.05005	1.06858	1.04393	0.90887	1.01573	1.01225	1.02151	1.00098
252	1.0646	1.00195	0.995059	1.03252	1.10627	0.925063	0.967724	0.975975	1.00166	1.01623	1.06369	0.977752	0.961153	0.950328	0.965832	1.02877	1.00622	0.953667	1.04056	0.981644	1.01379	0.990546	0.973549	0.913471	0.950768	0.979567	1.02484	0.987009	0.996819	0.984238	1.02329	0.993658	1.05226	1.03946	0.981949	0.963625	1.07838	0.923009	1.00045	0.92183	0.993005	1.05317	1.03577	1.03065	0.903204	1.0107	0.996615	1.00419	1.0059
254	1.06686	0.991808	1.0035	1.01366	1.08237	0.922632	0.957315	0.96704	0.978728	0.995299	1.04582	0.967018	0.940841	0.937707	0.955662	1.02829	1.00735	0.957693	1.04678	0.996735	1.0172	0.989027	0.979223	0.937171	0.95675	0.982695	1.01077	0.983327	1.01216	0.989543	1.03366	1.01975	1.0524	1.02182	0.971156	0.936013	1.054	0.938907	0.976113	0.913813	1.00099	1.05187	1.03088	1.04406	0.916417	1.01116	0.996822	0.996836	0.992158
256	1.03277	0.990397	0.995456	1.0182	1.03503	0.926777	0.966421	0.981669	0.998531	1.00541	1.05649	0.978667	0.949611	0.958238	0.965823	1.03626	1.01171	0.966994	1.0576	0.9851	1.00488	0.979824	0.97726	0.939175	0.958874	0.988165	1.03609	0.983073	1.02179	0.998302	1.03334	1.02256	1.07667	1.02268	0.969602	0.922461	1.05483	0.946393	0.980474	0.928038	1.01548	1.06661	1.02112	1.04556	0.922386	1.02015	1.00312	1.03649	1.01313
258	1.03858	1.01171	1.01272	1.00876	1.03418	0.949616	0.964269	0.981669	1.01112	0.999791	1.04058	0.892914	0.930368	0.936513	0.951078	1.04335	1.01419	0.949182	1.0548	0.992274	1.00866	0.984162	0.979157	0.923947	0.950066	0.982178	1.03776	0.975318	0.992734	0.993235	1.02969	1.01601	1.08204	1.01958	0.967075	0.916911	1.06316	0.922651	0.995535	0.921208	0.995697	1.05937	1.00619	1.06665	0.924301	1.0077	1.00885	1.00919	1.01887
260	1.04318	0.995766	0.985148	1.02736	1.03151	0.941335	0.941359	0.977535	1.00348	0.99547	1.0384	0.912692	0.940832	0.959359	0.959067	1.03088	1.01666	0.94955	1.05656	0.980031	1.00981	0.97955	0.970856	0.92688	0.948288	0.973648	1.00951	0.980189	1.00379	0.991689	1.04493	1.00764	1.10427	1.02291	0.967762	0.909073	1.0639	0.934801	0.987308	0.923927	0.998033	1.05529	1.00248	1.04812	0.914017	0.997834	1.00451	1.00324	1.03322
262	1.05259	0.987722	0.994403	1.06296	1.04019	0.941065	0.948724	0.978709	0.996018	0.984384	1.0431	0.982332	0.932932	0.962749	0.967138	1.02522	1.02387	0.946333	1.04242	0.989352	1.01437	0.981703	0.96722	0.91869	0.951995	0.984158	1.02214	0.982917	1.03101	0.992491	1.01445	1.01754	1.12837	1.03169	0.959114	0.915431	1.06739	0.927298	0.994177	0.916856	1.00724	1.05918	1.01564	1.04571	0.914701	1.01372	0.997878	1.01695	1.00633
264	1.04077	0.986459	0.990004	1.02716	1.02169	0.935476	0.952986	0.967011	0.998617	0.977884	1.03139	0.966133	0.938676	0.948423	0.961222	1.00546	1.02845	0.944412	1.05921	0.984294	1.00652	0.984594	0.982233	0.932089	0.952247	0.985372	1.01967	0.983551	1.00383	0.994056	1.02479	0.986883	1.11974	1.03276	0.965187	0.957594	1.0736	0.922022	0.993179	0.916689	0.981218	1.04795	1.00824	1.04182	0.917144	0.999406	1.00017	1.02798	1.01597
266	1.01583	0.988226	0.995793	1.04886	0.995263	0.947706	0.944532	0.970572	0.993707	0.987743	1.0457	0.970217	0.940161	0.950993	0.968571	1.03109	1.01765	0.948309	1.06574	0.991645	1.01745	0.985628	0.982775	0.917431	0.956843	0.98609	1.0103	0.986902	0.998043	0.997138	1.00986	0.993965	1.11427	1.00831	0.972577	0.975133	1.07941	0.927525	1.01422	0.926461	1.01053	1.05697	1.00888	1.02442	0.904538	0.999684	1.00235	1.03243	1.00274
268	1.03375	0.985235	0.994502	1.0267	1.01728	0.95404	0.96318	0.973532	0.987407	0.994956	1.04205	0.966026	0.939708	0.946902	0.967914	1.03693	1.03212	0.956526	1.05975	0.984335	1.01776	0.980732	0.985019	0.939863	0.962759	0.984703	1.01341	0.987	0.995574	0.989094	1.04114	0.988232	1.09064	1.02188	0.967552	0.956985	1.08641	0.91893	1.00587	0.934144	0.988374	1.05442	1.01025	1.02159	0.899479	0.986533	0.99576	1.04006	1.00155
270	1.03204	0.988611	1.0204	1.03253	1.01624	0.956639	0.962143	0.974115	0.976571	1.00403	1.03968	0.972706	0.937606	0.950073	0.955406	1.00304	1.02978	0.942261	1.06411	0.98888	1.0143	0.980362	0.977952	0.944345	0.966016	0.980801	1.0175	0.989279	0.991386	0.995716	1.02677	0.988986	1.08491	1.00626	0.973187	0.944387	1.08557	0.921472	0.995805	0.938812	0.991323	1.05354	1.0097	1.02924	0.901229	0.995071	0.998338	1.0442	1.01575
272	1.02569	0.982146	1.00276	1.03046	0.985041	0.925556	0.957607	0.972132	0.976504	0.987657	1.03738	0.970693	0.935659	0.933752	0.967521	1.02578	1.02966	0.963878	1.06029	0.989729	1.00161	0.984394	0.987075	0.937994	0.969751	0.980132	1.03285	0.984739	0.9958	0.991489	1.03577	0.989323	1.07974	1.02462	0.972243	0.920145	1.07907	0.907348	0.998304	0.93948	1.00589	1.04755	1.0175	1.04003	0.90887	1.00032	0.999958	1.03484	1.0175
274	1.01703	0.967352	0.998614	1.1134	0.997779	0.935989	0.95813	0.969473	0.964095	0.998506	1.03946	0.990578	0.940551	0.947549	0.980166	1.01656	1.02494	0.950239	1.06976	0.970104	1.01473	0.978959	0.978297	0.934974	0.966288	0.976039	1.01783	0.982576	0.972114	0.983627	1.03637	0.994957	1.07504	1.03621	0.980099	0.915794	1.08714	0.907977	0.993206	0.938793	0.998864	1.05396	1.00007	1.01202	0.896507	0.98679	1.00802	1.0355	1.02545
276	1.03163	0.984821	0.994373	1.00669	1.02895	0.930298	0.965829	0.975947	0.956883	0.985621	1.04301	0.98557	0.95232	0.939438	0.970059	0.988562	1.02466	0.956709	1.05481	0.971894	1.02193	0.975212	0.982859	0.949922	0.965417	0.975838	1.02908	0.981125	0.992703	0.990649	1.02327	1.00034	1.04767	1.01955	0.979089	0.910544	1.07369	0.898849	0.99344	0.932084	0.997498	1.04186	1.01598	1.03897	0.901489	1.01554	1.00383	1.03931	1.04618
278	1.0111	0.991068	1.00669	1.03918	1.00926	0.939109	0.960128	0.975468	0.96303	0.985012	1.03397	0.986095	0.940333	0.962521	1.00694	1.01305	1.0313	0.973427	1.05717	0.973895	1.0249	0.988351	0.991665	0.942845	0.9642	0.977789	1.02915	0.978582	0.985213	0.990153	1.04161	1.01733	1.05858	1.03254	0.970689	0.922933	1.09452	0.905627	0.988441	0.930117	0.997488	1.04868	1.00691	1.03802	0.899011	1.01201	1.00092	1.03767	1.02648
280	1.03277	0.977221	0.999011	1.01968	0.989052	0.930661	0.96216	0.985643	0.977501	0.991873	1.05482	0.995867	0.950191	0.953846	0.97992	1.01673	1.02639	0.961397	1.05648	0.986493	1.01519	0.969672	0.986468	0.952458	0.965857	0.974662	1.03178	0.979264	0.98476	0.990936	1.02865	0.993926	1.05746	1.011	0.973988	0.929464	1.09657	0.907575	0.996965	0.921774	1.01308	1.03541	1.01093	1.03506	0.90271	1.00918	1.0033	1.04129	1.02259
282	1.01056	0.964213	0.996528	1.0177	1.03232	0.94181	0.968024	0.98725	0.969609	0.979112	1.03748	0.981477	0.952003	0.963797	0.983307	1.03167	1.03085	0.946489	1.04819	0.994567	1.01435	0.983518	0.981532	0.936842	1.01735	0.98257	1.04213	0.988334	0.981745	0.995334	1.02783	1.00616	1.02834	0.999906	0.968906	0.923351	1.09838	0.900115	1.01041	0.917098	1.00975	1.03242	0.997015	1.02793	0.91056	1.00021	1.01004	1.04427	1.01501
284	1.00886	0.980577	1.01054	1.0156	1.02609	0.939677	0.966267	0.99005	0.9787	0.985364	1.05104	0.976702	0.945099	0.948606	0.964901	1.00868	1.01594	0.962785	1.03976	0.989394	1.01173	0.95972	0.989057	0.934616	0.96684	0.984043	1.01391	0.988061	0.97338	0.989027	1.00695	0.980883	1.02773	1.01314	0.972033	0.942789	1.09288	0.922127	1.01484	0.926943	1.01894	1.03398	1.00333	1.01977	0.929074	1.00288	1.01586	1.04348	0.993102
286	1.01153	0.988334	1.00202	1.03989	1.0947	0.933204	0.969165	0.990482	0.982152	0.978959	1.04139	0.98276	0.956868	0.943603	0.966791	1.01043	1.0182	0.968207	1.05612	1.00277	1.01833	0.976299	1.00701	0.932718	0.962553	0.984416	1.03321	0.983366	0.982383	0.990812	1.02045	0.988937	1.04548	1.02365	0.977363	0.947121	1.08188	0.916712	1.01295	0.912699	1.00287	1.04333	1.00143	1.00497	0.928936	0.981355	1.0161	1.04984	1.02135
288	1.03226	0.986637	1.00271	1.00047	1.09579	0.937786	0.955361	0.990163	0.984722	0.979816	1.04255	0.97466	0.957384	0.956397	0.969703	1.01003	1.01815	0.978786	1.05721	0.984105	1.01434	0.992541	0.995947	0.941664	0.961814	0.975914	1.01685	0.984973	0.983803	0.989982	1.03285	0.991248	1.04522	1.02212	0.975551	0.933651	1.07029	0.916685	1.02017	0.911288	1.00709	1.04147	1.00746	1.03924	0.944227	0.99242	1.01077	1.03599	0.984896
290	1.01106	0.972207	1.00548	1.01548	1.09697	0.941261	0.95705	0.989589	0.984981	0.978141	1.05104	0.982293	0.960918	0.948442	0.983161	1.02933	1.0158	0.981056	1.06287	0.979194	1.01578	1.00712	1.0023	0.951161	0.964865	0.981968	1.0234	1.00131	0.990203	0.991308	1.0336	1.00674	1.03738	1.0209	0.97906	0.945186	1.08928	0.912991	1.03579	0.920902	0.982644	1.03221	1.00148	1.01677	0.937912	1.00078	1.00869	1.05787	0.984836
292	0.997625	0.96599	1.012	1.02053	1.08892	0.93679	0.979719	0.984037	0.985182	0.97875	1.04342	0.979182	0.95819	0.927819	0.960345	1.00008	1.01751	0.95829	1.05374	0.982231	1.01976	0.99252	0.997882	0.946524	0.96216	0.985382	1.01475	0.992095	0.985326	0.995888	1.05314	0.973563	1.04724	1.02592	0.979337	0.942607	1.09405	0.904133	1.03226	0.914341	0.991283	1.03659	1.01475	1.02699	0.94745	0.994485	1.01014	1.06178	0.976944
294	0.993156	0.977695	0.997501	1.0019	1.06022	0.942248	0.972097	0.978549	0.982325	0.98386	1.03948	0.985065	0.964922	0.915854	0.963924	1.03216	1.01604	0.955542	1.05718	0.978544	1.01566	0.988246	0.991132	0.962721	0.95923	0.979089	0.990151	0.996479	0.985573	0.991508	1.04651	0.983075	1.05116	1.02936	0.971261	0.974642	1.08671	0.900797	1.03415	0.913367	0.99156	1.03435	1.01388	1.03505	0.951843	1.00087	1.02487	1.04314	0.985891
296	1.01241	0.984633	0.997074	1.04139	1.05495	0.93747	0.990051	0.980851	0.997668	0.984051	1.03419	0.990257	0.967676	0.93901	0.964664	1.00874	1.01559	0.942565	1.06262	0.978293	1.01112	0.974885	0.996947	0.956767	0.958837	0.988394	1.02085	1.00053	0.991417	0.996422	1.03681	1.00146	1.03669	1.03612	0.979108	0.992481	1.08592	0.9063	1.04515	0.91719	1.00565	1.04152	1.00534	1.0342	0.933216	1.00111	1.00776	1.05165	1.00669
298	0.99253	0.981465	0.985277	1.02251	1.0325	0.920424	0.969002	0.970037	0.968755	0.983851	1.03649	0.975069	0.961035	0.920219	0.973127	1.0272	1.02249	0.942987	1.0724	0.972481	1.00962	0.993744	0.997153	0.971889	0.95411	0.98543	1.0264	0.991033	0.984307	0.995105	1.0279	0.990603	1.00022	1.01263	0.980548	1.01853	1.0779	0.920555	1.05442	0.917673	0.997172	1.04514	1.0314	1.03133	0.935763	1.01911	1.01009	1.05608	0.990668
300	0.994889	0.965871	0.978266	1.02288	1.03879	0.936538	0.9627	0.976135	0.982305	0.987439	1.03018	0.973523	0.958734	0.919253	0.968087	1.01143	1.01754	0.934605	1.07108	0.993551	1.01921	0.985016	0.991796	0.949651	0.960597	0.987907	1.01282	1.00622	0.995821	0.995945	1.02834	0.994134	0.944541	1.01691	0.970431	1.00443	1.0718	0.914659	1.02255	0.908022	0.970768	1.04493	1.02533	1.03221	0.929785	1.01848	1.02209	1.06239	1.0082
302	0.998578	0.971023	0.990292	1.035	1.04363	0.945033	0.971411	0.973354	0.982056	0.987477	1.03005	0.987894	0.968066	0.959076	0.950521	1.01231	1.01427	0.92649	1.06059	0.98133	1.00645	0.986241	0.984477	0.930569	0.961158	0.990336	1.02183	1.00102	0.986149	0.997481	1.02281	1.00635	0.942929	1.04688	0.974865	0.992963	1.06416	0.906046	1.02887	0.9083	1.01015	1.04026	1.02086	1.04929	0.931977	1.01674	1.0065	1.0418	1.02281
304	0.989525	0.981505	0.993003	1.04027	1.04535	0.935914	0.973109	0.975609	0.985748	0.987334	1.04287	0.984997	0.96735	0.93541	0.957643	0.998343	1.01379	0.91683	1.06653	0.974334	1.02077	0.981713	0.98572	0.936223	0.963274	0.990508	1.01548	1.00275	0.980284	0.994724	1.02413	1.00066	0.934215	1.02946	0.974989	1.00851	1.07477	0.913052	1.0617	0.912161	1.00164	1.03559	1.03847	1.06565	0.933831	1.02017	1.01182	1.04343	1.00712
306	0.978911	0.980034	0.973331	1.0499	1.05436	0.949271	0.957084	0.972903	0.993007	0.985345	1.03268	0.985969	0.969796	0.953481	0.963897	1.00318	1.01943	0.925479	1.06523	0.985854	1.01453	0.988858	0.987935	0.947618	0.959848	0.986453	1.02675	1.00663	0.989081	1.00277	1.01443	0.990157	0.926146	1.04086	0.975466	0.985242	1.0623	0.907199	1.03312	0.901127	0.992283	1.03654	1.02472	1.05931	0.928347	1.02155	1.02059	1.05371	1.01938
308	1.00296	0.999536	0.990997	1.03873	1.04167	0.940171	0.976118	0.970563	0.969973	0.983356	1.04002	0.978628	0.968356	0.942983	0.960519	1.01581	1.01588	0.937537	1.05892	0.983906	1.01581	0.987201	0.98443	0.943251	0.956684	0.979596	0.995015	1.00607	0.981786	0.996241	1.02014	0.987439	0.930112	1.02534	0.978021	0.99814	1.08051	0.908431	1.04143	0.908096	1.00053	1.03754	1.02223	1.02625	0.91218	1.0049	1.03722	1.03368	1.02033
310	1.02347	0.994572	1.00282	1.0433	1.06751	0.917891	0.970708	0.972978	0.975046	0.989389	1.0443	0.992377	0.971998	0.943685	0.969092	1.03093	1.0225	0.935883	1.07188	1.01373	1.01729	0.995232	1.00403	0.930772	0.950141	0.975369	1.01421	1.01798	0.977743	0.987014	1.00499	0.980992	0.948624	1.03994	0.976276	0.976404	1.06273	0.918232	1.05445	0.910843	1.00856	1.05417	1.01335	1.01571	0.90686	1.03076	1.05617	1.03608	1.00143
312	1.02034	0.994582	0.998792	1.05996	1.05693	0.928835	0.96294	0.969915	0.969244	0.982024	1.03859	0.982021	0.965457	0.954447	0.946924	1.02284	1.02391	0.927777	1.07403	1.00175	1.00874	0.984193	0.981569	0.93143	0.964556	0.98236	1.02095	1.01519	0.988556	1.00073	1.0101	0.972025	0.944863	1.02853	0.977229	0.962099	1.06218	0.930827	1.0708	0.916958	1.00152	1.05789	1.01129	1.03083	0.894939	1.01505	1.04059	1.05846	1.0189
314	0.987608	0.997098	1.00579	1.0419	1.03784	0.92809	0.977439	0.974819	0.958005	0.977475	1.03966	0.993018	0.985361	0.913922	0.946139	1.01953	1.01982	0.933493	1.08494	1.00145	1.01551	1.00268	0.976119	0.927848	0.958771	0.978238	1.01078	1.00616	0.980881	0.998006	1.01269	0.962097	0.945479	1.03689	0.971537	0.939501	1.07545	0.93053	1.08905	0.925449	1.03276	1.06829	1.01696	1.03545	0.899721	1.02516	1.01775	1.05666	1.02444
316	1.0125	1.00747	1.01213	1.06825	1.0369	0.920154	0.980705	0.977037	0.963318	0.978674	1.04841	0.984501	0.981583	0.920784	0.985124	1.02537	1.02483	0.940754	1.07998	0.997761	1.02628	1.01368	0.996648	0.93933	0.958453	0.980304	1.02707	1.00382	0.986375	1.0034	1.02483	0.983392	0.95938	1.03829	0.982569	0.920054	1.07276	0.944375	1.12505	0.920076	1.00965	1.06063	1.03873	1.05056	0.902988	1.04393	1.01801	1.06917	1.02332
318	1.00094	1.0063	1.02841	1.04957	1.03214	0.917341	0.991345	0.972048	0.968074	0.973963	1.05007	0.983373	0.972233	0.94856	0.978477	1.03313	1.02409	0.946296	1.081	0.997939	1.02632	1.02328	0.990244	0.922688	0.960859	0.980705	1.03715	1.00868	0.984544	1.00354	0.995568	1.0046	0.957641	1.03821	0.97108	0.910281	1.07672	0.929884	1.12979	0.922183	1.01163	1.05181	1.05388	1.01416	0.899349	1.04362	1.01563	1.05351	1.04096
320	1.01051	0.993526	1.00376	1.05572	1.04076	0.913997	0.990651	0.98383	0.97262	0.984422	1.05468	0.992513	0.986321	0.961008	0.97362	1.05943	1.01394	0.924321	1.0753	1.01058	1.02742	1.01105	0.993058	0.931246	0.958893	0.97076	1.00529	0.995573	0.974172	0.999685	0.994058	0.968326	0.960689	1.04195	0.987308	0.917338	1.07021	0.913943	1.13823	0.908737	1.02559	1.0551	1.03533	1.0137	0.906375	1.03199	1.01652	1.0592	1.02404
322	1.01865	1.00027	1.00791	1.0694	0.992367	0.925063	0.989073	0.969802	0.978891	0.974744	1.03716	0.976683	0.970784	0.93819	0.975793	1.02638	1.01645	0.935194	1.06843	1.00684	1.03108	1.00916	0.992497	0.947734	0.96142	0.98017	1.01206	1.00667	0.992518	1.00918	1.02661	0.989224	0.954261	1.0438	0.984447	0.918074	1.07751	0.913095	1.16174	0.90251	1.02337	1.04938	1.01526	1.02556	0.899557	1.03549	1.00419	1.07544	1.00064
324	1.02643	0.99019	1.0092	1.08623	1.0099	0.926702	1.00105	0.969285	0.99013	0.973592	1.04398	0.967659	0.979853	0.931729	0.961021	1.03827	1.01202	0.924027	1.06166	0.996871	1.02467	1.02167	0.994245	0.927432	0.957826	0.97184	1.01268	1.00812	0.986848	1.00808	1.04064	1.00955	0.95048	1.03866	0.983198	0.936113	1.08069	0.914039	1.17427	0.912337	1.01618	1.04252	1.01293	1.00101	0.911175	1.03712	1.00981	1.05054	1.02002
326	1.0264	0.995203	1.01273	1.09274	1.00497	0.951935	0.992049	0.966871	0.98594	0.972365	1.03529	0.967222	0.985642	0.931793	0.981143	1.04767	1.00336	0.916628	1.07117	0.995708	1.0164	1.00863	0.996966	0.925776	0.957807	0.970463	1.01746	1.00164	0.989287	1.00957	1.05167	0.993926	0.960083	1.02805	0.973463	0.922416	1.07907	0.915733	1.16237	0.91075	1.00159	1.05097	1.00775	1.00197	0.918366	1.03782	0.996049	1.00756	0.996842
328	1.02292	0.981396	0.98774	1.06502	0.981699	0.943981	0.996473	0.967275	0.990006	0.980178	1.04589	0.967659	1.00026	0.963532	0.978925	1.05991	1.01144	0.924891	1.06688	0.985152	1.01399	1.00695	0.999854	0.928816	0.960391	0.977779	1.00682	0.996898	0.99009	1.00983	1.03632	0.992696	0.974121	1.02398	0.981558	0.934768	1.07894	0.913855	1.1461	0.889806	1.00714	1.06335	0.99647	0.991957	0.92528	1.03025	1.05904	1.03229	0.998631
330	1.01831	0.990466	0.987134	1.09439	0.99673	0.92592	0.992674	0.975148	0.968794	0.98308	1.05318	0.960357	1.00566	0.953053	0.954694	1.0432	1.01613	0.931076	1.05742	1.00199	1.02488	1.0083	1.00168	0.934732	0.976584	0.980696	1.03425	1.00477	0.990902	1.02059	1.03306	1.00948	0.966521	1.02046	0.975637	0.939028	1.06648	0.906055	1.13813	0.892005	1.00027	1.05926	1.00606	1.00172	0.928286	1.04485	1.00657	1.03758	0.997301
332	1.00106	1.00867	0.977283	1.07873	0.99517	0.916056	0.99324	0.966955	0.969743	0.988095	1.05326	0.974009	1.0073	0.949316	0.965275	1.04001	1.01177	0.914285	1.05314	1.00123	1.01687	0.999875	0.986206	0.920945	0.969433	0.976249	1.00558	0.996976	0.98796	1.01138	1.06404	0.998558	0.9881	1.04144	0.967123	0.968302	1.07816	0.921507	1.11362	0.909748	0.979734	1.05247	0.998446	0.987354	0.911651	1.02653	1.00082	1.01565	0.987303
334	1.00293	0.995065	0.983708	1.06483	1.01631	0.934135	1.02035	0.963742	0.977146	0.982852	1.03814	0.973999	1.01433	0.937014	0.976953	1.03737	1.01453	0.929891	1.05867	0.992745	1.02261	1.01888	0.993675	0.915834	0.971651	0.978688	1.01777	0.988032	0.99724	1.01157	1.07815	0.995265	0.976524	1.02888	0.958132	0.973825	1.07599	0.908789	1.08451	0.891244	0.99257	1.05539	1.00544	0.982177	0.928537	1.03555	1.01017	1.03664	0.987724
336	1.01099	1.00369	1.00308	1.05772	0.99089	0.939035	1.03647	0.969501	0.96632	0.980587	1.04362	0.970752	1.01742	0.941826	0.970489	1.04409	1.01974	0.922749	1.05165	0.988346	1.03573	1.01283	0.997629	0.931537	0.96742	0.978238	1.03231	0.993098	0.99045	1.00487	1.0732	0.99579	0.984671	1.02287	0.953822	0.972544	1.07455	0.89256	1.07193	0.901406	0.995469	1.06045	1.02054	0.984666	0.935347	1.02774	1.01918	1.02672	0.968433
338	1.00397	1.00577	0.995317	1.05261	1.05075	0.932496	1.06161	0.964399	0.969331	0.975743	1.04662	0.963663	0.999775	0.92904	0.986448	1.01969	1.01418	0.944743	1.05814	1.00064	1.03382	1.00783	0.996601	0.92353	0.967074	0.97425	1.00869	1.02383	0.986951	1.00453	1.06554	0.993529	0.973085	1.03963	0.962089	0.951426	1.07773	0.911733	1.07835	0.887588	0.984217	1.06817	1.00981	0.969293	0.945709	1.03526	1.01736	1.02035	0.97179
340	1.01721	0.99924	0.971027	1.06491	1.11103	0.961045	1.06002	0.973053	0.964229	0.981833	1.05265	0.982352	1.01274	0.945662	0.9988	1.03094	1.02357	0.961369	1.06093	1.00573	1.03571	0.996942	0.994956	0.922097	0.963863	0.974537	1.0205	1.01996	0.985943	1.00083	1.08918	0.980377	0.98006	1.03428	0.96473	0.943452	1.06078	0.902325	1.07236	0.89297	0.99443	1.06548	1.02073	0.980746	0.960819	1.03416	1.02139	1.01805	0.987877
342	1.01191	1.01338	0.987621	1.04489	1.12826	0.945396	1.06964	0.966842	0.954189	0.975753	1.04862	0.963342	0.979844	0.937661	0.998253	1.03363	1.02671	0.973244	1.05636	0.99686	1.04248	1.00149	0.997835	0.912968	0.961682	0.97032	1.01253	1.02047	0.993413	0.995115	1.07314	0.997844	0.986937	1.04095	0.96472	0.952353	1.08972	0.927866	1.08486	0.901387	1.00266	1.07558	1.01561	0.982285	0.952935	1.05024	1.0358	1.04083	1.00246
344	1.01169	1.00663	1.02754	1.03943	1.12196	0.952271	1.10983	0.967641	0.969273	0.981643	1.04683	0.97469	0.976011	0.924894	1.009	1.02228	1.03343	0.962435	1.07006	0.987739	1.03941	1.00256	0.994816	0.919493	0.958088	0.980017	1.02911	1.03901	1.00176	1.00991	1.11139	0.998429	0.974951	1.02215	0.961354	0.944987	1.07322	0.938933	1.06775	0.895365	0.994381	1.06225	0.99833	0.961594	0.94233	1.03222	1.02595	1.02629	0.992303
346	1.00422	1.02207	1.01614	1.03481	1.09966	0.933027	1.12081	0.970056	0.988769	0.983613	1.05675	0.968894	0.987372	0.956725	0.981682	1.03835	1.03799	0.970229	1.07795	1.00584	1.05918	1.01924	1.01121	0.918903	0.959904	0.973887	0.991516	1.02853	1.00558	1.00548	1.08952	0.982966	0.965798	1.06112	0.96328	0.937466	1.08484	0.924128	1.07093	0.885667	0.981317	1.06023	1.01811	0.950425	0.935676	1.05022	1.02666	1.03637	0.98371
348	1.01823	1.02475	0.995764	1.02494	1.12007	0.949104	1.12388	0.96952	1.00556	0.978874	1.04585	0.981321	0.98566	0.934891	0.992985	1.02891	1.03301	0.956038	1.07424	0.996787	1.05679	1.0039	0.99533	0.909037	0.957854	0.971774	1.00439	1.03935	0.984503	1.00833	1.10348	0.982271	0.95894	1.01923	0.960077	0.953624	1.0907	0.925018	1.06604	0.903494	0.98494	1.05704	1.0158	0.977	0.940459	1.03659	1.01931	1.02585	1.01695
350	1.01102	0.999546	1.01425	1.02196	1.07787	0.942323	1.12245	0.963554	0.98103	0.977694	1.03393	0.964733	0.985569	0.924949	1.01334	1.03107	1.02374	0.949145	1.06522	1.00134	1.03465	0.997089	0.998396	0.914265	0.962918	0.973629	0.993953	1.04258	0.988412	1.00565	1.09097	1.00219	0.962339	1.03938	0.962565	0.962744	1.09765	0.939413	1.06697	0.901118	0.996736	1.05878	1.01923	0.967479	0.940831	1.03156	1.0129	1.04043	1.01225
352	0.976117	1.00122	1.00298	1.03605	1.06132	0.947762	1.0628	0.966222	0.970184	0.983261	1.04112	0.952442	0.988179	0.925805	1.01938	1.02939	1.0309	0.964595	1.05503	0.985844	1.05197	1.00339	1.00199	0.929678	0.963648	0.975427	1.00992	1.04357	0.995749	1.02028	1.10717	0.993807	0.949748	1.0427	0.962251	0.997213	1.12232	0.936138	1.05134	0.893769	0.998993	1.05343	1.02426	0.980912	0.934065	1.03146	1.00958	1.04192	1.01332
354	0.965686	0.982284	0.977899	1.00824	1.0637	0.938317	1.04047	0.970197	0.968429	0.988628	1.03606	0.963089	0.98547	0.929669	1.01371	1.03416	1.03357	0.969494	1.06717	0.983739	1.04362	1.00726	1.00996	0.928148	0.953277	0.967518	1.02786	1.03661	0.999895	1.01224	1.11977	0.984315	0.952913	1.0336	0.961841	0.989974	1.10875	0.946104	1.05176	0.890057	1.0207	1.06183	1.05117	0.981536	0.936517	1.01316	1.00736	1.05732	1.01959
356	0.98678	0.986874	0.977362	1.02241	1.09394	0.954683	1.0567	0.967848	0.959079	0.987791	1.05004	0.966794	0.984274	0.928384	1.0253	1.02199	1.02238	0.959926	1.06747	0.985561	1.05833	0.999907	1.00624	0.920713	0.953127	0.977062	1.02652	1.06278	1.0002	1.03053	1.05875	1.00079	0.953675	1.03585	0.967704	0.985406	1.10733	0.953966	1.03429	0.894038	0.999131	1.04115	1.0839	1.00004	0.939454	1.03566	1.00892	1.03929	1.02219
358	0.973238	0.966276	0.965704	1.0138	1.08732	0.949411	1.04295	0.968186	0.968324	0.985507	1.01337	0.962759	0.973819	0.945197	1.02293	1.05013	1.01689	0.958143	1.05456	0.982377	1.04499	1.00466	1.00106	0.914749	0.951489	0.991942	1.02086	1.0697	0.994678	1.02806	1.04181	1.00329	0.956078	1.03691	0.970498	1.00232	1.11175	0.966186	1.04487	0.912096	1.02064	1.05506	1.06721	0.991482	0.943378	1.0416	1.00667	1.04245	0.996561
360	0.974904	0.98864	0.995217	1.01871	1.06263	0.937479	1.04317	0.974791	0.976705	0.985021	1.03415	0.967164	0.987544	0.949854	1.02179	1.04358	1.01643	0.941306	1.05851	0.981937	1.03857	0.996752	1.00628	0.915621	0.949561	0.988126	1.00589	1.09462	0.99152	1.02796	1.0261	1.00353	0.959428	1.02529	0.963852	0.995406	1.10767	0.953276	1.05493	0.91307	0.985751	1.05355	1.05088	1.00627	0.937851	1.04552	1.01858	1.0519	0.998892
362	0.973064	0.977488	1.00009	1.02265	1.05496	0.942565	1.02738	0.975515	0.96935	0.982423	1.04241	0.964159	0.99867	0.947166	1.01364	1.01954	1.01691	0.944623	1.05429	0.978167	1.04211	1.00023	1.00338	0.920645	0.9465	0.981356	1.00231	1.14188	0.993722	1.02632	0.997935	0.995731	0.957992	1.02548	0.973206	0.982672	1.11493	0.951651	1.05403	0.915845	1.004	1.05192	1.05742	1.0143	0.942053	1.04558	1.01677	1.05062	0.999864
364	0.984025	0.994424	1.00162	1.02973	1.05598	0.947986	1.02216	0.965837	0.95392	0.973973	1.034	0.979114	0.990018	0.937907	1.00493	1.05537	1.00803	0.949596	1.06128	0.985749	1.04168	1.01159	1.00588	0.92232	0.944993	0.980992	1.01036	1.14283	0.993722	1.02957	1.02506	1.00517	0.956586	1.00671	0.962603	0.953152	1.1224	0.962491	1.04674	0.916392	0.993945	1.03365	1.11393	0.997275	0.929594	1.04053	1.02103	1.04097	0.996126
366	0.986491	0.993269	1.00449	1.03312	1.04002	0.955736	1.02951	0.975411	0.972371	0.979921	1.04055	0.996393	0.991585	0.954502	1.00045	1.05217	1.01775	0.939458	1.06406	0.988776	1.04381	1.0088	1.01411	0.935835	0.949551	0.976995	1.01276	1.18375	0.999113	1.03515	1.0187	1.00178	0.961665	1.04738	0.971394	0.954642	1.12697	0.956272	1.05893	0.914805	0.995737	1.04637	1.1455	1.01649	0.92113	1.03614	1.03295	1.03585	1.01682
368	0.969712	0.992943	0.995625	1.04561	1.04609	0.950715	1.01319	0.96984	0.953383	0.977132	1.0326	0.971685	0.990634	0.924539	0.992008	1.03518	1.02493	0.95171	1.05899	0.984618	1.04592	1.01711	1.01491	0.947889	0.946565	0.97819	0.991095	1.18283	0.986674	1.03828	1.02402	1.00376	0.947178	1.03262	0.975742	0.939373	1.11135	0.936417	1.04474	0.903169	1.01451	1.04433	1.11167	1.00139	0.907813	1.02981	1.04069	1.04029	1.03358
370	0.980037	1.00147	1.00669	1.04745	1.05853	0.950361	1.0125	0.975881	0.959895	0.974848	1.03817	0.99754	0.983993	0.954556	1.00082	1.05058	1.02233	0.944146	1.06615	0.971203	1.02746	1.00874	1.01422	0.932912	0.947829	0.974671	1.00407	1.20498	1.0003	1.03759	1.01814	0.985406	0.97162	1.04717	0.978002	0.940808	1.10558	0.941588	1.03866	0.902343	1.02432	1.05323	1.07143	0.973921	0.896334	1.01437	1.02908	1.03712	1.01232
372	0.967767	0.990663	0.989478	1.02032	1.05613	0.948405	1.01546	0.963676	0.947016	0.972603	1.02383	0.982896	0.995227	0.971543	1.00767	1.06529	1.02959	0.993528	1.05656	0.967245	1.03022	1.00726	1.01099	0.935923	0.949795	0.97184	1.00593	1.17682	0.993598	1.03173	1.0072	1.00305	0.966999	1.02807	0.981482	0.934587	1.09906	0.952961	1.04971	0.913172	1.03119	1.05308	1.02773	0.97159	0.888701	1.02528	1.03103	1.04649	0.997928
374	0.932843	0.983686	0.990203	1.0122	1.05712	0.956928	1.02045	0.968299	0.941425	0.973431	1.0425	1.00099	0.995254	0.957117	1.00694	1.04002	1.02702	0.947776	1.0634	0.968418	1.02997	1.00096	1.01458	0.932418	0.954016	0.970894	0.987129	1.12931	1.01083	1.03858	1.06268	0.986606	0.972274	1.02976	0.984609	0.962417	1.09613	0.93764	1.04376	0.911641	1.03032	1.05089	1.03021	0.972839	0.897729	1.03081	1.02975	1.03751	0.998089
376	0.944227	0.976402	0.992506	1.01224	1.03543	0.952783	1.02303	0.98445	0.963318	0.971251	1.04079	0.993087	1.00271	0.961282	1.01907	1.0525	1.04023	0.968014	1.06343	0.98332	1.03936	0.982863	1.00244	0.932389	0.955729	0.976364	1.00594	1.13548	1.02579	1.04377	1.06455	1.00539	0.958442	1.0317	0.975647	0.975632	1.11078	0.940593	1.03911	0.904347	1.05856	1.05668	1.02612	0.970275	0.903655	1.03807	1.03496	1.04622	0.986632
378	0.945325	0.978455	0.985168	1.05385	1.04963	0.976693	1.01347	0.979395	0.950142	0.971651	1.03383	0.989392	0.992935	0.950866	1.01309	1.04505	1.03595	0.923751	1.04989	0.98554	1.02759	1.00734	1.00325	0.93206	0.957246	0.970263	0.997772	1.13709	1.01684	1.03913	1.05245	1.01132	0.974199	1.02971	0.980671	0.949355	1.10178	0.96208	1.04724	0.902167	1.04971	1.04849	1.02089	0.968877	0.892296	1.04156	1.04134	1.08989	0.997152
380	0.938072	0.959604	0.984214	1.01512	1.01556	0.985216	1.0102	0.980194	0.960825	0.976228	1.04332	1.002	0.955518	0.965164	1.00654	1.07017	1.03396	0.954329	1.05515	0.986943	1.01483	1.00858	0.999218	0.919667	0.950843	0.961991	1.00316	1.12173	1.00987	1.03469	1.03961	0.992954	0.972782	1.03992	0.978011	0.970564	1.12661	0.953739	1.0594	0.916689	1.0457	1.04709	1.00588	0.94752	0.88884	1.01372	1.03432	1.05909	1.00249
[truncated: 62 more columns]

## Sheet: NGF_50ngml_sustain
Time(min)	cell1	cell2	cell3	cell4	cell5	cell6	cell7	cell8	cell9	cell10	cell11	cell12	cell13	cell14	cell15	cell16	cell17	cell18	cell19	cell20	cell21	cell22	cell23	cell24	cell25	cell26	cell27	cell28	cell29	cell30	cell31	cell32	cell33	cell34	cell35	cell36	cell37	cell38	cell39	cell40	cell41	cell42	cell43	cell44	cell45	cell46	cell47	cell48	cell49
-78	1.04233	0.998508	1.0429	1.0039	0.964985	1.00817	1.02562	0.990265	0.959443	1.04057	1.03255	1.07152	1.02316	1.07303	1.01326	1.01894	1.03678	1.03082	1.04848	1.03417	1.07107	1.06012	0.983601	0.980761	1.05932	1.05493	1.06298	0.980793	1.06946	0.979171	0.987196	1.0099	1.02761	0.981108	1.04357	1.04508	1.04874	1.08647	1.00819	1.0827	1.08858	1.0168	1.10247	1.0298	0.994474	1.02135	1.08339	0.854068	1.06067
-76	1.04877	1.01803	1.02762	0.996124	0.956991	1.01483	1.04933	0.966256	0.963794	1.037	1.02278	1.06007	1.0096	1.07171	1.00431	0.998858	1.04123	1.03709	1.06687	1.03149	1.07224	1.03367	1.0016	0.986323	1.06875	1.06375	1.05732	0.997995	1.06711	0.968321	0.96856	1.01245	1.04061	0.975254	1.03742	1.03234	1.06078	1.08568	1.01742	1.05712	1.08826	1.01374	1.09756	1.0283	1.0004	1.03365	1.06682	1.018	1.01017
-74	1.03931	1.02721	1.03	1.00087	0.946842	1.05206	1.02831	0.978742	0.974568	1.04121	1.00954	1.04421	1.00606	1.06453	0.992653	0.995649	1.03256	1.06487	1.0715	1.02445	1.05821	1.02693	1.00097	0.982403	1.07647	1.06684	1.06263	1.00957	1.06743	1.0196	0.986738	1.01042	1.04309	0.971714	1.04323	1.03561	1.05981	1.08237	1.01277	1.06885	1.08584	1.01547	1.09847	1.03027	0.981995	1.0161	0.989365	0.967679	1.00549
-72	1.04991	1.00832	1.0155	0.992584	0.960756	1.03899	1.0507	0.985164	0.957497	1.02391	1.00585	0.976897	0.992327	1.0694	0.999648	0.991308	1.03267	1.04756	1.07181	1.03033	1.06794	1.02158	0.99864	0.974536	1.07423	1.07785	1.05653	0.985949	1.06967	1.00059	0.98434	1.00531	1.02528	0.948017	1.0393	1.02617	1.04984	1.0886	1.00541	1.05197	1.08134	1.0139	1.09885	1.02412	1.00523	1.01911	1.00436	0.983045	1.00098
-70	1.03398	1.01612	1.01615	1.00419	1.01371	1.02004	1.05748	0.969871	0.959481	1.02267	0.992242	0.982225	0.997492	1.06328	1.00018	1.0206	1.04755	1.06272	1.08266	1.0283	1.06193	1.04638	1.00984	0.97071	1.05459	1.06849	1.04126	1.00297	1.06238	1.01508	0.959982	1.00451	1.01477	0.967085	1.03631	1.0161	1.04497	1.08136	1.0015	1.03822	1.0623	1.00233	1.12827	1.02495	1.02107	1.03152	1.01699	1.02863	1.01132
-68	1.04229	1.02536	1.01446	0.972697	0.988103	1.02547	1.04338	0.989191	0.986229	1.02615	0.996411	0.979186	0.986091	1.05512	1.01652	0.99054	1.04165	1.03944	1.06427	1.00991	1.0455	1.01344	0.990684	0.977625	1.05488	1.05897	1.05152	0.996944	1.04832	0.996456	0.967672	1.00398	1.03127	0.971112	1.02222	1.00847	1.03703	1.06666	0.999617	1.06056	1.06442	1.00234	1.12767	1.0205	1.04697	1.03145	0.993854	1.02104	1.009
-66	1.04531	1.03876	1.00785	0.994908	0.974734	1.0351	1.04457	0.979815	0.967077	1.0033	0.983701	0.98731	0.986868	1.05805	1.01096	1.00042	1.04083	1.03604	1.05798	1.01149	1.05081	1.0189	1.00837	0.972716	1.0354	1.04771	1.03498	0.983212	1.0533	1.00769	0.981083	0.983796	1.00968	0.960203	1.00969	0.9987	1.02625	1.05339	0.994713	1.03399	1.05681	0.998943	1.10773	1.01594	1.05814	1.02727	0.983111	1.00518	0.996815
-64	1.04204	1.04414	1.01305	0.986703	0.96785	1.024	1.04092	0.993393	0.972974	0.999487	0.997188	0.994693	0.994213	1.05688	1.00133	0.986594	1.04168	1.01633	1.05043	1.01476	1.05616	1.03083	1.01401	0.979146	1.0201	1.0373	1.04722	0.994029	1.05427	0.990387	0.965522	0.983748	1.01251	0.952096	1.00659	1.00856	1.01916	1.07835	1.00019	1.04992	1.07401	1.01756	1.10841	1.017	1.08529	1.03341	1.01011	1.04856	1.00266
-62	1.03495	1.0232	1.02622	0.994809	0.963321	1.00941	1.03283	0.99132	0.951618	0.995186	0.993973	1.00167	0.996393	1.05368	1.00115	1.0016	1.03774	1.01687	1.04564	1.0199	1.05387	1.05536	1.00643	0.994498	1.02099	1.03165	1.04355	0.991997	1.07428	0.989249	0.975132	0.972833	1.0032	0.937253	0.993309	1.00781	1.00025	1.06808	1.00748	1.04231	1.06853	1.01164	1.09648	1.01464	1.07356	1.02947	1.01137	1.04348	1.00572
-60	1.03182	1.02569	1.04067	0.996079	0.974416	1.01275	1.03733	0.99021	0.957439	0.990815	1.00138	0.995774	1.00807	1.05019	1.00693	1.014	1.04315	1.00931	1.05388	1.00272	1.04867	1.0543	0.992285	0.987489	1.03557	1.02694	1.05307	0.999671	1.0375	0.987338	0.967366	0.964916	0.995799	0.951505	1.00442	1.00798	1.00935	1.08556	0.999195	1.0541	1.06395	1.01069	1.07751	1.01512	1.06499	1.06423	1.01674	1.04307	1.01472
-58	1.02862	1.01421	1.03059	0.980794	0.969132	1.01401	1.06903	0.980357	0.962354	1.01048	0.993416	0.99217	1.0025	1.05977	1.01264	0.981371	1.03227	1.00402	1.07458	1.00686	1.0317	1.0241	1.00192	0.983458	1.02544	1.01841	1.0532	0.987475	1.05304	0.959109	0.991476	0.963474	1.01701	0.967978	1.00083	1.0091	1.00243	1.0913	1.00557	1.03603	1.05715	0.997973	1.06583	1.01288	1.06074	1.05299	1.03303	1.04331	1.00918
-56	1.0176	1.00702	1.02676	0.999969	0.994996	0.997424	1.07114	1.01063	0.969644	1.02858	0.990193	0.997245	0.988451	1.04946	1.00466	0.992762	1.03991	1.01977	1.07799	0.997423	1.03073	1.03067	1.00403	0.991325	1.02208	1.03049	1.06354	0.98001	1.04928	0.961471	0.98286	0.963208	1.02078	0.957587	1.00166	0.998857	1.00254	1.08825	1.00542	1.02279	1.0663	0.998093	1.04437	1.01368	1.074	1.06126	1.0306	1.04792	1.0078
-54	1.033	1.00206	1.04616	0.981749	0.99285	1.00224	1.06108	0.992586	0.964167	1.03163	0.992365	0.992648	0.991446	1.05099	1.01262	0.996324	1.04157	1.02492	1.08054	1.00454	1.027	0.992228	0.996117	0.996075	1.01769	1.0304	1.04587	0.996796	1.04093	0.961405	0.962007	0.953859	0.999085	0.950415	0.996283	1.00951	0.998884	1.07134	1.00952	1.0423	1.0662	1.00949	1.04848	1.01179	1.0331	1.02249	1.01179	1.01453	0.988281
-52	1.02583	1.01511	1.03917	0.986144	1.00532	0.998047	1.05118	0.989338	0.968995	1.00995	0.987622	0.994177	0.980613	1.03966	1.01224	1.00882	1.04994	1.01418	1.05866	1.0091	1.02728	1.00198	1.00194	0.995599	1.00957	1.02741	1.06103	0.993345	1.05048	0.961688	0.963708	0.961452	1.00231	0.951629	0.986692	1.02823	1.00458	1.06554	0.999303	1.0305	1.06612	1.00297	1.04573	1.01099	1.05113	1.02939	1.03391	1.03845	1.0126
-50	1.0148	1.01535	1.04074	0.95663	1.0158	1.00487	1.06315	1.02629	0.968795	1.01323	0.989451	1.00511	0.986603	1.04462	1.01543	0.976563	1.04517	1.01349	1.03417	1.00945	1.02817	1.00419	1.01303	1.00888	1.01064	1.02723	1.04986	0.99741	1.03751	0.963739	0.968675	0.955159	1.00305	0.953155	0.982807	1.02755	1.0009	1.10216	0.983242	1.00323	1.05315	0.987542	1.02415	1.00962	1.06038	1.03008	1.05208	1.04359	1.04192
-48	1.03416	1.0135	1.05946	0.975327	1.00497	0.980584	1.06191	1.01642	0.967926	1.00177	0.989495	1.00011	0.980328	1.04637	1.01312	1.00542	1.06026	1.00475	1.03551	0.993914	1.01174	0.982832	0.990354	1.01324	1.00124	1.0193	1.03688	0.999324	1.05213	0.953727	0.970681	0.963474	0.999961	0.939568	0.996915	1.04035	1.00305	1.0972	0.96993	1.01172	1.05212	0.997557	1.03109	1.00854	1.04271	1.01343	1.02506	1.02969	1.02695
-46	1.02989	1.00173	1.03946	0.985397	0.98652	0.984073	1.04873	1.00874	0.963212	1.00967	0.986589	1.00374	0.981466	1.03645	1.01628	0.989533	1.05063	1.00929	1.01733	0.993771	1.02209	0.983245	0.981612	1.01138	1.00328	1.01169	1.02677	0.975597	1.05334	0.967305	0.968197	0.95663	1.00856	0.949263	0.998801	1.03727	1.00254	1.0899	0.984859	1.00525	1.05788	1.00582	1.05014	1.00656	1.04785	1.00836	1.0383	1.03875	1.00616
-44	1.033	0.990858	1.04035	0.996024	1.00991	0.996679	1.04084	1.00592	0.97618	1.01666	0.98393	1.00483	0.991038	1.0311	1.01389	1.00135	1.06032	1.03768	1.01567	1.01153	1.03748	0.988111	0.999581	1.02036	1.0014	1.02257	1.03032	0.997916	1.04735	0.959627	0.968035	0.959819	1.01704	0.95739	0.998234	1.05873	1.00964	1.09774	0.994201	0.999342	1.05068	1.00498	1.04435	1.01185	1.02433	0.99643	1.08539	1.02122	1.00547
-42	1.0278	0.973407	1.04925	1.00165	0.998589	0.99831	1.02844	1.00627	0.983709	1.02589	0.985503	0.998619	0.99064	1.03194	1.02747	1.00258	1.04688	1.02941	1.01655	1.00546	1.03755	0.979594	0.989015	1.02185	0.996984	1.00261	1.02265	0.986752	1.0269	0.977947	0.963144	0.965809	1.03087	0.95192	0.987686	1.08499	1.00479	1.08536	1.01096	0.998962	1.03347	1.01495	1.04029	1.00999	1.01347	1.01827	1.13702	1.02879	1.02943
-40	1.02099	0.971039	1.04613	0.990828	1.00874	0.99255	1.02139	0.991971	0.964634	1.0388	0.99785	0.990524	0.98864	1.02132	1.02833	1.01089	1.03668	1.00506	1.02147	1.00195	1.03041	0.975406	0.994904	1.01095	0.997344	1.01861	1.01158	0.98341	1.01669	0.991742	0.974855	0.971589	1.01706	0.949543	0.986236	1.08458	1.00819	1.06784	1.01139	1.00424	1.0323	1.00824	1.03723	1.0075	1.01667	1.01113	1.12995	1.02383	1.02493
-38	1.02644	0.984752	1.04919	0.988315	1.00747	1.01803	1.02363	1.0027	0.940444	1.03018	0.994008	1.00338	0.988925	1.01813	1.01698	1.00714	1.03708	1.0166	1.02758	1.00112	1.02679	0.992923	0.994031	1.02967	1.00461	1.0188	0.994552	0.995725	1.01949	0.98587	0.968092	0.953526	1.02573	0.962715	0.986497	1.06079	1.01065	1.05958	1.00748	1.01448	1.03914	1.00048	1.03566	1.00833	1.01866	1.02751	1.11605	1.02996	0.997721
-36	1.01462	0.99405	1.04111	0.980938	1.01504	1.01734	1.01626	1.00479	0.954338	1.01803	0.994582	1.00214	0.977352	1.01891	1.00989	0.993915	1.02286	1.01316	1.02491	0.999936	1.01706	0.976823	0.985872	1.01872	1.00707	1.01093	1.01247	1.00872	1.02308	0.978267	0.974769	0.968637	1.03137	0.974963	0.986645	1.06156	1.00447	1.02705	0.993141	1.00052	1.0329	0.997788	1.03047	1.00529	1.01806	1.01708	1.11293	1.02966	1.00776
-34	1.00017	1.00592	1.01871	1.0209	1.02458	1.00385	1.01821	1.00413	0.989711	0.998679	0.981449	1.00306	0.976054	1.0217	1.00338	0.987892	1.01879	1.00648	1.01765	1.00501	1.02077	0.983492	0.993449	1.02214	1.00145	1.00069	1.0065	1.00321	1.01315	0.988863	0.973661	0.971836	1.03302	0.983101	0.990279	1.06444	1.00814	1.03789	1.00184	0.996045	1.02524	0.989704	1.03292	1.00556	1.01498	1.00506	1.09565	1.02056	1.0226
-32	1.00641	1.00453	1.02588	1.0342	1.00952	1.00438	1.00621	0.983604	0.997603	0.99735	0.982765	1.00327	0.986375	1.0082	1.00094	1.02292	1.023	1.00866	1.03173	1.01196	1.01689	1.00021	0.998077	0.997344	0.995403	0.988992	1.01148	0.998035	1.01371	0.997219	0.978179	0.968647	1.0483	0.976064	0.991078	1.05534	1.00776	1.02501	0.977349	1.01104	1.02498	0.989269	1.01327	1.00521	1.02621	1.0014	1.08053	1.03627	1.0236
-30	1.01518	0.972548	1.01227	1.00418	1.02061	1.01639	0.971881	0.9831	0.990952	1.00743	0.977607	1.00958	0.98755	1.01678	1.00028	1.0029	1.01853	1.00527	1.03033	1.00776	1.0275	0.982163	1.00162	1.00597	0.999185	1.00596	1.00378	1.0029	1.01495	0.989503	0.992393	0.977588	1.03428	0.988686	0.994071	1.03463	1.00786	1.02773	0.979847	0.99863	1.02064	0.981896	1.0065	1.00281	1.00906	0.997068	1.08233	1.02201	1.02013
-28	1.04242	0.97365	1.00416	1.00277	1.03355	1.00741	1.00242	0.994806	1.00448	1.01592	0.982076	1.02502	0.986963	1.01871	1.0072	0.99622	1.01972	1.01106	1.01048	1.01032	1.00545	0.987609	0.995836	1.00337	1.00287	0.983484	1.0181	1.00089	1.00816	1.00068	0.977998	0.987431	1.03187	0.981887	1.00293	1.03551	1.01242	1.01103	0.990895	0.986819	1.02544	0.989805	1.00589	1.00434	1.02297	1.00657	1.08013	1.01388	1.01684
-26	1.03906	0.951229	0.996195	0.972724	0.987375	1.02128	1.04841	1.01906	1.01562	1.00295	0.979046	1.01907	0.987617	1.01709	0.995743	0.997612	1.00822	1.01026	1.00865	1.00602	1.01223	0.999205	0.993022	1.01382	0.995583	0.980754	1.01561	0.998491	1.00297	1.02581	0.976947	0.997388	1.04344	0.981357	0.991636	1.04625	1.006	1.02362	0.999878	0.981622	1.01518	0.981129	1.00782	1.00378	0.998151	0.994778	1.07591	1.02786	1.04123
-24	1.02059	0.969981	1.00533	0.96361	1.01289	1.00532	1.0517	1.00947	0.994607	1.00296	0.979638	1.01998	0.987247	1.02975	0.993652	1.00388	1.00473	1.01126	1.01145	1.00404	1.007	1.0043	0.992343	1.01429	0.999225	1.01772	1.01553	0.994545	0.987768	0.983207	0.971311	0.987393	1.03203	0.988935	0.989433	1.03642	1.00705	1.03751	0.996348	0.986211	1.01215	0.979078	1.00616	1.00275	1.02328	1.01409	1.09219	1.04111	1.01101
-22	1.00159	0.987909	1.01364	0.974319	1.016	1.01214	1.02892	1.00478	1.00442	1.00757	0.982932	1.01487	0.993768	1.01841	0.999428	1.01348	0.994805	0.992633	0.990914	1.00015	1.01552	0.984213	0.997873	1.02536	1.00337	1.02584	1.02136	1.00163	0.994625	1.00262	0.990511	0.984536	1.0198	0.99455	0.978393	1.01416	1.01438	1.02345	0.991551	0.976263	1.0212	0.976842	1.00697	1.0026	1.01207	1.01208	1.07066	1.03915	1.00588
-20	1.0054	0.984995	1.01059	0.965663	1.01243	1.00141	0.997726	1.00477	1.00162	1.00187	0.989654	1.0153	0.973002	1.02077	0.998667	1.02534	1.00492	0.998297	0.998514	0.998387	1.00511	0.975943	1.00118	1.02464	0.994562	1.02289	1.02852	1.00454	1.0038	1.00483	0.986088	0.99211	1.00438	1.00383	0.970707	1.01846	1.01598	1.00249	0.998108	0.969355	1.01668	0.984188	0.999893	1.00075	1.03072	1.01877	1.06649	1.02143	1.01446
-18	0.999223	0.993486	1.00624	0.965033	0.99556	1.00475	0.972627	0.975467	0.995828	1.00112	0.987631	1.02624	0.966851	1.00983	1.00678	1.02475	0.997741	1.01657	1.0117	0.997156	1.00768	0.98094	0.997592	1.0351	1.00192	1.00792	1.02891	0.968409	1.00624	0.990133	0.978943	0.999144	0.991686	1.0193	0.999823	1.01225	1.0185	1.02421	1.0038	0.976177	1.02213	0.991108	1.02087	1.00077	1.02782	1.02115	1.04375	1.01662	1.00712
-16	0.991395	0.997771	0.999993	0.971247	1.00913	1.02793	0.99338	0.990888	1.0196	0.994558	0.990034	1.02539	0.9656	0.998744	0.991296	0.994984	0.998351	1.02944	1.01382	0.989175	1.00813	0.980316	1.00089	1.01064	0.996063	0.985625	1.03407	1.0073	0.990257	0.996983	0.989737	1.00438	0.991743	0.991654	1.00192	0.991018	1.01313	1.0113	1.01135	0.962609	1.0226	0.998777	1.01427	1.0001	1.01832	1.02082	1.04997	1.01256	1.02353
-14	0.998135	0.982506	1.00332	0.967464	1.00494	1.0204	1.01214	0.991925	1.0136	0.991703	0.988991	1.00487	0.980613	1.0001	1.01293	0.999502	0.989104	1.01426	1.01138	0.994561	1.01369	0.977738	1.00909	0.999752	1.00016	0.981531	1.02006	0.994892	1.00575	1.01351	0.981198	1.01306	0.988545	1.00699	1.01096	1.00123	1.01032	1.03016	1.00267	0.979788	1.02265	0.992697	1.01766	1.00123	1.01632	1.00515	1.01614	0.997943	1.00453
-12	0.99473	0.994154	0.995885	0.983451	1.00004	1.01234	0.980342	1.01721	1.00667	0.991326	0.998733	0.997703	0.982982	1.01064	1.00488	0.992534	0.994868	1.00819	1.00253	0.996838	1.00303	0.955717	1.00741	0.999192	1.0022	0.980744	1.01112	0.999304	0.991994	1.00904	0.993291	1.01042	0.982331	1.01983	1.004	0.989393	1.001	1.0102	0.990105	0.975008	1.0201	1.0017	1.00593	0.998342	1.01123	1.01048	1.02242	1.00676	1.00547
-10	0.994995	1.01345	1.0033	0.974805	0.98602	1.00225	0.973951	0.99431	0.990981	0.990473	0.99702	0.99256	0.989323	1.01493	1.00726	1.00158	0.99004	1.00461	1.00048	1.00315	0.995387	1.00607	1.0091	1.00612	1.00594	1.0049	1.0102	0.991352	1.01276	1.00311	0.998707	1.00985	0.989075	1.02245	1.01419	0.998289	1.00323	1.01071	0.981248	0.984833	1.00515	0.998185	1.00627	0.999847	1.00652	0.994053	1.00636	0.98054	1.00537
-8	0.991988	0.988768	0.999025	0.998844	0.99094	1.00204	0.99602	0.976623	1.00947	0.99805	1.00429	1.00653	1.00897	1.00389	1.00753	1.01287	1.00532	1.00995	1.00577	1.00143	1.00345	0.976269	1.0049	1.00599	0.996443	0.995019	1.00918	1.002	1.00195	1.01849	0.996529	1.00726	0.994133	1.02185	1.01051	1.00795	1.00757	0.990255	0.998099	1.00832	1.00041	0.99327	1.00856	1.00179	0.989266	0.99695	0.987436	0.991139	0.991011
-6	1.00384	1.00319	1.00898	1.00062	0.989431	0.984547	1.02519	1.00067	1.01678	1.00587	0.994211	0.995248	1.01048	0.992542	0.989976	0.989034	1.00963	1.00718	0.995629	1.00457	1.00278	1.02267	0.99539	1.00055	0.996974	0.992828	1.00232	1.00614	1.01319	1.01606	0.991199	1.0029	0.997235	1.00283	0.994015	0.98948	1.00147	1.00222	1.01951	0.990135	0.989873	0.990471	0.988578	1.00086	0.997762	0.988054	0.991949	0.994916	0.993399
-4	1.00525	1.00641	1.00008	1.01147	1.00684	0.996066	1.00348	1.00805	0.994473	1.00999	1.0016	0.997742	0.996924	0.993372	1.00087	1.00515	0.999033	0.992582	0.994297	0.995884	0.995801	1.00822	0.999911	0.995366	0.997474	0.994631	0.988929	1.00623	0.984245	0.986096	1.00008	0.986102	1.00464	0.98033	0.985446	1.00571	0.997297	0.995413	1.00304	1.0054	0.999868	1.01359	1.00636	0.999059	0.998063	1.00106	1.02035	1.01865	0.996684
-2	1.00393	0.988178	0.988618	1.01426	1.02677	1.01509	1.00136	1.02035	0.98829	0.995617	1.00288	1.00792	0.994308	0.995271	0.994367	0.991371	0.995978	0.98568	1.00382	0.994961	1.00258	0.986773	0.990703	0.991978	1.00317	1.01262	0.989366	0.994277	0.987854	0.976244	1.01348	0.993885	1.01491	0.972534	0.995837	0.998569	0.99043	1.00141	0.998099	1.01131	1.0047	1.00449	0.990227	0.998446	1.00839	1.01988	0.993896	1.01475	1.01354
0	1.01545	1.00043	0.983579	1.01674	1.02154	1.01032	0.994785	1.01164	0.982641	1.0061	1.00068	1.01247	0.994052	0.99134	0.992103	1.00464	0.985112	0.984512	1.02556	0.998141	1.00044	0.977201	0.989015	0.978931	1.00251	0.998227	0.979923	0.998372	0.992507	0.995515	1.02791	1.011	1.03076	0.980164	0.987017	0.996366	0.986898	1.01426	0.998009	1.00252	1.00069	0.99946	0.999224	0.999474	0.991138	1.01613	0.998587	0.991461	0.990308
2	1.0237	1.00528	0.983406	0.97304	1.00938	1.00412	0.984786	0.981338	0.994731	1.02299	1.0068	1.00147	1.00799	1.00159	0.974896	0.991101	0.995787	0.974893	1.02293	0.980127	0.995456	0.969767	0.993789	0.978717	1.01385	0.989849	0.980276	0.997063	0.981634	0.957792	1.01414	1.01058	1.02359	0.984741	0.992035	0.994793	0.980989	1.01714	1.02259	0.977365	0.985812	0.991219	0.97845	0.994671	0.99345	0.999054	1.01365	0.980863	0.990453
4	1.10379	1.06085	1.17061	1.00096	1.02309	1.00783	1.01271	1.01879	1.01259	1.09158	1.02396	1.04365	1.03854	0.995882	0.98123	1.00965	0.995705	0.992703	1.07489	0.99809	1.02467	1.05482	0.997311	1.04349	1.02544	0.977148	1.04758	1.0791	1.18298	1.06574	1.16493	1.03241	1.12239	1.10805	1.09692	1.03654	0.992045	1.14547	1.0956	1.10196	1.16794	1.10448	1.18845	1.05841	1.06503	1.10354	1.23518	1.05112	1.2497
6	1.11864	1.00832	1.15822	1.11391	1.07803	1.1692	1.10949	1.00838	1.19449	1.11309	1.11077	1.19433	1.19405	1.13577	1.09489	1.19531	1.1034	1.17857	1.20958	1.15973	1.18272	1.15351	1.2529	1.14836	1.20585	1.17959	1.16276	1.21172	1.18278	1.07188	1.18441	1.15772	1.22306	1.08647	1.11699	1.10977	1.15296	1.20107	1.06947	1.10886	1.18909	1.13937	1.17997	1.14675	1.18171	1.25243	1.22017	1.06118	1.23907
8	1.13245	1.02573	1.1603	1.10226	1.10332	1.15373	1.10547	1.00159	1.20264	1.11487	1.10628	1.18622	1.18449	1.17618	1.0819	1.18911	1.11533	1.17725	1.19729	1.16127	1.2095	1.12953	1.2327	1.13398	1.21031	1.17172	1.15705	1.19763	1.1856	1.06818	1.19188	1.14995	1.20994	1.08128	1.13032	1.09787	1.16849	1.2071	1.06495	1.10511	1.18462	1.13609	1.17343	1.14569	1.17031	1.25351	1.22459	1.05493	1.22702
10	1.11395	1.00797	1.15894	1.12063	1.05812	1.14504	1.07852	1.00054	1.17959	1.10931	1.10212	1.16909	1.17913	1.19155	1.09724	1.16653	1.11552	1.18711	1.19844	1.14862	1.20571	1.12826	1.22917	1.13822	1.2064	1.18587	1.17087	1.17217	1.16478	1.10969	1.20267	1.14458	1.21647	1.06881	1.10932	1.11173	1.15072	1.1767	1.053	1.09462	1.18116	1.13549	1.16465	1.14044	1.14027	1.20076	1.20222	1.03716	1.21534
12	1.11734	0.990303	1.13542	1.11477	1.03124	1.14768	1.09944	0.993099	1.18777	1.11632	1.09976	1.15441	1.1778	1.17768	1.08529	1.17697	1.12456	1.18145	1.19107	1.13578	1.16592	1.1333	1.2174	1.13263	1.19831	1.17853	1.14866	1.15083	1.17064	1.07948	1.1721	1.14626	1.1838	1.05082	1.10601	1.10635	1.14168	1.20435	1.05005	1.07207	1.17283	1.13247	1.15957	1.13259	1.15022	1.19114	1.2053	1.03029	1.20093
14	1.10958	0.978793	1.0947	1.10808	1.02556	1.11438	1.09146	0.990732	1.16446	1.10735	1.08585	1.12978	1.1586	1.16629	1.08029	1.1535	1.10794	1.17104	1.18151	1.12709	1.16211	1.12693	1.21049	1.11893	1.1835	1.16475	1.14042	1.08622	1.16264	1.04541	1.16813	1.14486	1.17673	1.02574	1.09549	1.11226	1.12968	1.17508	1.06326	1.05497	1.17131	1.12655	1.15191	1.11938	1.14194	1.18769	1.17255	1.00978	1.18226
16	1.11174	0.970146	1.05256	1.09639	1.03797	1.10855	1.07983	1.00138	1.1248	1.11638	1.07039	1.10583	1.13958	1.16895	1.07192	1.1433	1.1001	1.15905	1.17013	1.10396	1.13323	1.11043	1.18864	1.11892	1.15769	1.14012	1.14356	1.04655	1.16002	1.03824	1.14757	1.15093	1.18555	1.04471	1.0926	1.08765	1.10604	1.14356	1.06593	1.03443	1.15084	1.10958	1.14839	1.10762	1.12663	1.14336	1.12016	0.971777	1.1871
18	1.12569	0.958402	1.01429	1.08138	1.04733	1.14663	1.10838	1.03277	1.10773	1.10853	1.06861	1.11181	1.15091	1.14809	1.0562	1.16112	1.08205	1.15938	1.14943	1.08006	1.10749	1.1216	1.16594	1.14033	1.15628	1.14397	1.1285	1.05232	1.14985	1.01681	1.16346	1.13505	1.15433	1.07511	1.08143	1.07995	1.10487	1.13648	1.05785	1.02292	1.13897	1.11425	1.16138	1.10463	1.0961	1.1248	1.10688	0.966736	1.17848
20	1.12254	0.972913	1.0007	1.10476	1.04192	1.12908	1.06802	1.01303	1.12032	1.11232	1.06655	1.09459	1.14958	1.13782	1.0639	1.14437	1.06467	1.15615	1.14615	1.05906	1.08316	1.1751	1.13095	1.14805	1.16272	1.15022	1.12961	1.03455	1.17047	1.01732	1.19519	1.13785	1.1485	1.0633	1.08431	1.06657	1.10834	1.11537	1.05259	1.0115	1.1341	1.12008	1.17434	1.10182	1.0984	1.09698	1.16511	0.969534	1.21498
22	1.12537	0.969825	0.996898	1.10488	1.04579	1.12854	1.11312	1.02802	1.20366	1.11353	1.07761	1.10785	1.14694	1.1444	1.06908	1.15217	1.04301	1.16928	1.14469	1.07772	1.0817	1.14233	1.12521	1.14018	1.13031	1.16127	1.12197	1.01453	1.18741	0.96994	1.19572	1.15329	1.16318	1.03813	1.07467	1.09127	1.10435	1.15538	1.03948	1.02337	1.14502	1.11586	1.17463	1.10473	1.07805	1.08904	1.15077	0.97028	1.21171
24	1.11834	0.940032	1.01153	1.12122	1.04017	1.12128	1.0911	1.02396	1.2153	1.11414	1.06797	1.11412	1.15081	1.13349	1.06374	1.17115	1.03638	1.16564	1.13884	1.05915	1.07902	1.13225	1.13911	1.13899	1.14092	1.14826	1.13712	1.03516	1.17648	1.0233	1.15877	1.15461	1.1647	1.03573	1.05439	1.08221	1.09777	1.15722	1.05287	1.02083	1.14546	1.12432	1.15866	1.10344	1.07718	1.11481	1.12464	1.00189	1.21194
26	1.11014	0.950934	1.01213	1.09872	1.06847	1.12283	1.07729	1.00529	1.20737	1.11134	1.0738	1.1319	1.1452	1.13222	1.0601	1.17061	1.03323	1.14712	1.15067	1.06699	1.06996	1.13263	1.15182	1.13391	1.12316	1.15099	1.13522	1.01414	1.16335	1.08824	1.15671	1.14253	1.17931	1.05281	1.06374	1.07248	1.09543	1.14485	1.04269	1.01413	1.14706	1.11699	1.16804	1.10297	1.06174	1.17988	1.12872	1.03816	1.20587
28	1.09209	0.946988	1.01799	1.12583	1.07365	1.11621	1.07346	0.98099	1.1649	1.10958	1.07385	1.11548	1.12926	1.12543	1.04735	1.17935	1.03885	1.16029	1.1558	1.07731	1.08637	1.11404	1.17855	1.1347	1.11883	1.15197	1.13178	0.994446	1.13717	1.00282	1.15556	1.13958	1.17281	1.06211	1.07917	1.06566	1.10823	1.1268	1.04009	1.0185	1.1578	1.12754	1.1549	1.09897	1.01958	1.15353	1.13554	1.06322	1.19054
30	1.12286	0.951741	1.02064	1.11749	1.05955	1.12	1.04491	0.994448	1.12693	1.11241	1.07239	1.12621	1.13918	1.12155	1.02726	1.15888	1.02722	1.14068	1.13191	1.07965	1.08352	1.11375	1.16926	1.12678	1.10148	1.14305	1.13417	1.01317	1.13721	1.03162	1.1254	1.13673	1.16707	1.06093	1.07002	1.05469	1.10436	1.12597	1.02947	0.995874	1.16078	1.12045	1.14197	1.09384	1.04842	1.18478	1.19771	1.09088	1.19227
32	1.11253	0.961308	0.997272	1.10476	1.05542	1.12453	1.03921	0.9781	1.10614	1.10973	1.06159	1.12241	1.1364	1.13537	1.03394	1.12371	1.02836	1.15322	1.11861	1.09333	1.08348	1.13403	1.20239	1.12327	1.12059	1.14679	1.13432	1.01445	1.11373	1.04733	1.14042	1.1192	1.17016	1.06864	1.08434	1.05167	1.10775	1.14936	1.02986	0.993964	1.14903	1.10912	1.12985	1.0933	1.04801	1.16773	1.19818	1.08231	1.15255
34	1.09865	0.969521	0.96744	1.0902	1.06942	1.12253	1.02123	0.995182	1.09782	1.10569	1.06066	1.10537	1.13129	1.13367	1.02996	1.11448	1.03195	1.16794	1.11371	1.09615	1.06742	1.13469	1.18659	1.12319	1.11476	1.15247	1.12557	1.02227	1.13113	1.09961	1.1723	1.12426	1.18374	1.06607	1.08936	1.06237	1.10282	1.17838	1.02057	0.979455	1.13219	1.10924	1.12357	1.09343	1.05422	1.11512	1.20046	1.06719	1.17303
36	1.09932	0.985663	0.968581	1.11053	1.06479	1.13098	1.02811	1.01081	1.18928	1.10956	1.06309	1.10275	1.13324	1.12991	1.03954	1.09396	1.04405	1.1611	1.11939	1.0972	1.07647	1.09968	1.17685	1.12824	1.11096	1.13877	1.11323	1.02955	1.13305	1.07537	1.17555	1.13392	1.17176	1.08943	1.08913	1.03894	1.09554	1.16898	1.02432	0.989318	1.13132	1.10803	1.1302	1.09548	1.07778	1.10627	1.17082	1.07125	1.19324
38	1.10143	1.00539	0.97551	1.09564	1.05097	1.13361	1.05138	1.00362	1.17425	1.10559	1.08076	1.10993	1.13174	1.12033	1.04641	1.09442	1.0683	1.14508	1.12773	1.10122	1.07191	1.09969	1.17484	1.13617	1.12784	1.12729	1.10914	1.0304	1.1431	1.07336	1.17509	1.14204	1.19107	1.07431	1.08604	1.04624	1.09491	1.17591	1.02144	1.01305	1.12372	1.1106	1.15598	1.09819	1.05166	1.09531	1.17694	1.05704	1.19052
40	1.12093	1.0051	0.974989	1.08407	1.04959	1.1312	1.04668	0.987687	1.1433	1.10345	1.06298	1.10816	1.10746	1.10921	1.0473	1.15615	1.07435	1.16239	1.15892	1.11473	1.06355	1.11867	1.18254	1.13165	1.13018	1.11479	1.119	1.01127	1.13374	1.06602	1.18064	1.13674	1.20666	1.09482	1.08795	1.06651	1.10391	1.14799	1.03059	1.0134	1.1313	1.10402	1.14666	1.09916	1.05262	1.06665	1.1228	1.05074	1.19672
42	1.12573	1.00727	0.987003	1.08845	1.04117	1.11586	1.02825	0.996384	1.1139	1.09841	1.02967	1.11293	1.11942	1.09997	1.04248	1.169	1.07184	1.15199	1.18825	1.11607	1.09955	1.14482	1.20038	1.13074	1.11596	1.12905	1.13387	1.0011	1.14514	1.04822	1.16575	1.13525	1.21094	1.05546	1.06099	1.06414	1.10557	1.13461	1.02585	1.01609	1.14547	1.10514	1.1499	1.0981	1.07869	1.1027	1.09281	1.08696	1.20044
44	1.11965	0.978663	0.980658	1.09617	1.06087	1.0832	1.02736	0.986347	1.09984	1.08889	0.988576	1.08091	1.09506	1.11306	1.03731	1.1994	1.06072	1.14024	1.18325	1.09368	1.08554	1.11728	1.18071	1.12797	1.0988	1.11794	1.12901	1.01347	1.1481	1.05616	1.14711	1.11637	1.2004	1.07367	1.07416	1.05825	1.12012	1.16063	1.0361	1.03226	1.16278	1.12069	1.13653	1.0934	1.08873	1.12795	1.074	1.08906	1.18337
46	1.10827	0.963034	0.990946	1.09652	1.05377	1.12344	1.04432	0.997329	1.16802	1.09877	0.984036	1.09227	1.11742	1.11446	1.04021	1.16471	1.04286	1.12338	1.16836	1.09677	1.07283	1.12643	1.15942	1.09824	1.0915	1.13095	1.12002	1.01362	1.14361	1.08859	1.18589	1.12164	1.18955	1.06179	1.05957	1.05785	1.11712	1.17448	1.01182	1.02382	1.16428	1.11528	1.14448	1.0942	1.10191	1.11647	1.13205	1.08541	1.19757
48	1.11743	0.935452	1.00536	1.09199	1.02966	1.13548	1.09108	1.00198	1.15461	1.10255	0.989574	1.08359	1.11892	1.11031	1.04443	1.17068	1.0553	1.12434	1.15551	1.0868	1.06757	1.12406	1.15428	1.11279	1.09782	1.12945	1.12448	1.01317	1.14082	1.0772	1.18532	1.11415	1.15823	1.04701	1.06731	1.0705	1.13254	1.19086	1.00819	1.01465	1.15806	1.10251	1.14885	1.09377	1.08293	1.13188	1.14279	1.08656	1.1693
50	1.12638	0.941411	1.006	1.09984	1.04496	1.14017	1.04861	0.966752	1.15808	1.10249	0.99483	1.06827	1.1171	1.12646	1.05166	1.13883	1.06447	1.13117	1.15766	1.06575	1.04965	1.11639	1.13129	1.10683	1.10093	1.13019	1.12289	0.986444	1.11176	1.03252	1.20048	1.12772	1.1396	1.05957	1.06268	1.07024	1.12329	1.17922	1.01952	1.01104	1.15158	1.09642	1.13961	1.0886	1.08555	1.10626	1.17094	1.07022	1.18954
52	1.14201	0.979149	1.01084	1.11074	1.02594	1.15175	1.05153	1.00531	1.13743	1.10714	0.991562	1.07443	1.12429	1.1168	1.0488	1.15543	1.07415	1.13641	1.13722	1.05813	1.04902	1.16566	1.13912	1.12245	1.08528	1.14124	1.10676	0.985066	1.06576	1.02624	1.16702	1.12463	1.1226	1.06032	1.0724	1.05841	1.11882	1.14668	1.01904	1.00095	1.14925	1.08512	1.14066	1.08798	1.06297	1.15298	1.15307	1.04907	1.21767
54	1.14486	0.982887	1.02393	1.09591	1.02813	1.13764	1.05256	0.98121	1.12416	1.09887	1.00445	1.10266	1.10338	1.10292	1.0455	1.13503	1.08251	1.14792	1.13425	1.06381	1.0476	1.1503	1.12186	1.13279	1.09069	1.15168	1.09803	0.973069	1.0406	0.987498	1.15146	1.1143	1.13753	1.04293	1.09225	1.08565	1.11341	1.12201	1.03456	0.982999	1.14054	1.06904	1.12209	1.08336	1.05084	1.16517	1.12398	1.04385	1.18087
56	1.14232	0.987024	1.01355	1.07141	1.0414	1.16687	1.01359	1.00881	1.08298	1.10661	1.03617	1.09759	1.11489	1.10371	1.04344	1.09879	1.07386	1.14747	1.12999	1.09158	1.05128	1.12989	1.13765	1.13017	1.08052	1.14153	1.10276	0.972286	1.03351	0.986717	1.16689	1.1353	1.16854	1.03931	1.10142	1.08792	1.11869	1.13715	1.03499	0.991247	1.14177	1.0834	1.11949	1.08499	1.05017	1.13667	1.09872	1.05272	1.17633
58	1.14148	0.960683	1.02047	1.08771	1.05914	1.13428	1.01957	1.00001	1.03406	1.10927	1.05001	1.0909	1.12469	1.10139	1.05941	1.07376	1.08818	1.12848	1.11643	1.09089	1.04569	1.07157	1.14756	1.10483	1.07182	1.13999	1.09673	0.987842	1.03071	0.987338	1.1434	1.1339	1.13558	1.03795	1.10403	1.0667	1.10625	1.15748	1.04917	1.02251	1.1373	1.10847	1.10855	1.08088	1.05207	1.12159	1.07968	1.0538	1.20734
60	1.13667	0.967353	1.02752	1.07946	1.05232	1.15893	1.01561	1.00392	1.05924	1.12125	1.08466	1.09778	1.12204	1.09055	1.06494	1.04486	1.09101	1.14066	1.099	1.08278	1.04438	1.06868	1.15288	1.11503	1.09161	1.12947	1.09778	0.99979	1.05009	0.989173	1.1298	1.1378	1.10575	1.05323	1.09857	1.03724	1.10819	1.15946	1.0657	0.995741	1.13345	1.1218	1.11764	1.0823	1.06028	1.10472	1.06852	1.04827	1.22106
62	1.13121	0.960883	1.0336	1.09577	1.05641	1.1389	1.02135	0.987806	1.08589	1.11658	1.0806	1.08757	1.10563	1.09385	1.05793	1.04095	1.07873	1.13797	1.12085	1.09019	1.04876	1.1542	1.16127	1.12459	1.09599	1.13897	1.10408	0.999601	1.0654	1.01289	1.10404	1.11342	1.09472	1.04482	1.08828	1.04208	1.09609	1.16401	1.06312	0.995903	1.15622	1.10848	1.09612	1.08348	1.0806	1.08293	1.06285	1.0486	1.2133
64	1.10318	0.948679	1.0159	1.08759	1.06276	1.13438	1.06111	0.990283	1.13446	1.11719	1.08026	1.09912	1.10961	1.09351	1.05029	1.09285	1.07961	1.13561	1.14065	1.0651	1.06501	1.14152	1.15203	1.1106	1.08767	1.12598	1.11252	1.01827	1.06253	1.01342	1.15777	1.10838	1.1221	1.07605	1.07719	1.07545	1.08777	1.15294	1.04515	0.996739	1.16035	1.09641	1.07375	1.08638	1.0775	1.0685	1.05747	1.0395	1.19947
66	1.10976	0.98679	1.00074	1.08907	1.05469	1.15012	1.06768	0.992659	1.16006	1.11232	1.07874	1.1176	1.11658	1.09301	1.04864	1.1209	1.08519	1.11862	1.13386	1.06204	1.07292	1.1148	1.15401	1.10757	1.09193	1.1374	1.12777	1.01243	1.08369	1.05804	1.21781	1.10283	1.14009	1.08412	1.07601	1.07173	1.0792	1.14565	1.0369	0.992368	1.16332	1.07828	1.08453	1.09131	1.04146	1.05344	1.05721	1.02903	1.15349
68	1.10187	0.959061	0.987815	1.08831	1.0639	1.11617	1.07595	0.978971	1.13697	1.10139	1.06225	1.09904	1.11889	1.10499	1.03524	1.11183	1.07949	1.13311	1.15035	1.0475	1.05868	1.10829	1.11194	1.10301	1.093	1.13852	1.10992	1.02605	1.0632	1.0388	1.22588	1.10009	1.1063	1.07567	1.07359	1.07038	1.07623	1.18921	1.03957	0.985213	1.15832	1.05994	1.10144	1.08509	1.05587	1.08377	1.17902	1.03348	1.1643
70	1.11233	0.921592	0.989248	1.08557	1.03256	1.11522	1.06866	0.996485	1.12656	1.08808	1.05562	1.08515	1.11917	1.1086	1.03487	1.08266	1.05737	1.12087	1.14311	1.0381	1.07125	1.13948	1.11953	1.11207	1.10109	1.1526	1.11017	1.02389	1.06585	1.02239	1.18507	1.10915	1.13344	1.06789	1.0596	1.03822	1.08836	1.15947	1.0331	0.981289	1.14085	1.05595	1.11877	1.08054	1.06782	1.07869	1.18051	1.01474	1.13779
72	1.122	0.919198	0.979225	1.10486	1.04326	1.09697	1.06744	1.0037	1.11379	1.07665	1.0466	1.07876	1.11263	1.11406	1.03244	1.12269	1.05133	1.16397	1.11733	1.05403	1.08072	1.15634	1.12498	1.10384	1.09278	1.15912	1.10064	1.01602	1.05874	1.07952	1.18645	1.08972	1.13946	1.07086	1.06149	1.01539	1.09328	1.13574	1.02956	0.983389	1.14468	1.05115	1.12423	1.08167	1.03781	1.06468	1.13568	1.02342	1.14948
74	1.12223	0.930872	0.989933	1.08986	1.04475	1.11178	1.02243	1.00004	1.1477	1.09408	1.04632	1.08338	1.10294	1.10684	1.04271	1.157	1.06693	1.15127	1.09404	1.07773	1.07598	1.15161	1.15924	1.11918	1.11012	1.16139	1.10802	1.00153	1.07792	1.15873	1.15728	1.10275	1.15767	1.06687	1.03711	0.979579	1.10596	1.1562	1.07351	0.999029	1.13821	1.04522	1.13826	1.0874	1.03415	1.079	1.12684	1.02706	1.18032
76	1.11797	0.972705	1.02595	1.11457	1.05399	1.10286	1.04798	1.01461	1.12845	1.08934	1.05832	1.07224	1.11793	1.10387	1.04873	1.13877	1.05718	1.15001	1.05936	1.08628	1.08581	1.13353	1.15033	1.11758	1.09846	1.15124	1.11427	1.01471	1.05741	1.12738	1.13259	1.09778	1.14702	1.06356	1.03804	0.999172	1.1142	1.17254	1.07248	0.985147	1.12573	1.05862	1.11905	1.08681	1.00888	1.12066	1.06525	1.02176	1.17383
78	1.10562	0.969877	1.03362	1.10844	1.062	1.08926	1.07876	1.05853	1.15873	1.07129	1.05617	1.0813	1.11941	1.09875	1.0415	1.12066	1.07007	1.12124	1.05578	1.09125	1.06968	1.08818	1.17477	1.09264	1.08702	1.13472	1.09629	0.997172	1.05073	1.06534	1.13975	1.09313	1.1286	1.05451	1.04622	1.07088	1.11886	1.18515	1.07948	0.998231	1.11488	1.04798	1.10669	1.08432	1.02207	1.10477	1.07351	1.05584	1.17708
80	1.10587	0.955106	1.04074	1.097	1.08559	1.08644	1.09401	1.02567	1.14004	1.09078	1.08237	1.08479	1.12475	1.10206	1.05184	1.16859	1.07682	1.11986	1.06109	1.10953	1.06772	1.11998	1.17898	1.11582	1.10402	1.11646	1.09208	1.00022	1.08718	1.04976	1.1382	1.10221	1.12845	1.04555	1.04919	1.06018	1.10241	1.15704	1.05733	0.984909	1.11531	1.06098	1.11813	1.08715	1.05597	1.09353	1.08794	1.05984	1.16946
82	1.10579	0.948662	1.02733	1.12427	1.05122	1.10298	1.07249	1.03287	1.12234	1.0806	1.08072	1.07515	1.09079	1.08019	1.04461	1.17605	1.06685	1.13287	1.08824	1.10356	1.06538	1.12023	1.16023	1.10172	1.11866	1.1172	1.097	1.01387	1.08751	1.05454	1.17132	1.1366	1.13388	1.06251	1.05071	1.03444	1.0942	1.18096	1.04926	0.959644	1.10842	1.06318	1.12208	1.08618	1.02968	1.08199	1.06784	1.06671	1.14651
84	1.13338	0.943033	1.02438	1.11488	1.04119	1.15238	1.06485	1.0228	1.09716	1.06252	1.08963	1.06197	1.08607	1.07699	1.02815	1.2158	1.05702	1.13356	1.09773	1.09615	1.05903	1.12571	1.16121	1.10361	1.13864	1.13317	1.0848	1.02305	1.066	1.0222	1.18346	1.12768	1.18277	1.04726	1.05359	1.03345	1.08493	1.191	1.06104	0.975635	1.11969	1.06876	1.11727	1.08735	1.03569	1.05777	1.08046	1.06754	1.19583
86	1.1163	0.952764	1.03408	1.11858	1.05493	1.12317	1.06652	1.02627	1.09922	1.08514	1.09802	1.06988	1.09757	1.08106	1.02047	1.19131	1.04546	1.13857	1.1071	1.06701	1.05428	1.11978	1.1686	1.09028	1.12151	1.12848	1.0663	0.994178	1.05248	0.975906	1.173	1.12247	1.17454	1.04057	1.05569	1.03397	1.09237	1.17669	1.05856	0.960803	1.13634	1.05805	1.14125	1.0833	1.03475	1.0591	1.09435	1.06429	1.1692
88	1.11024	0.946311	1.02773	1.10191	1.06447	1.12471	1.04684	1.03925	1.17132	1.0944	1.10861	1.05547	1.09848	1.07907	1.01051	1.16649	1.03771	1.12826	1.11506	1.0554	1.05181	1.11809	1.14959	1.07564	1.10352	1.12637	1.07389	0.994247	1.04771	0.966656	1.22012	1.13392	1.13473	1.04596	1.06885	1.01108	1.09582	1.14117	1.06639	0.973175	1.14687	1.04687	1.13034	1.08145	1.02236	1.05355	1.0975	1.07551	1.15024
90	1.1054	0.915763	1.02458	1.11599	1.08658	1.10115	1.0554	1.0293	1.18564	1.08631	1.10013	1.06701	1.09806	1.08438	1.00156	1.15502	1.02813	1.11532	1.11828	1.05027	1.04962	1.14447	1.14014	1.0813	1.08565	1.12487	1.07315	1.00622	1.06303	0.964877	1.19774	1.11118	1.15526	1.03009	1.07392	1.02049	1.09152	1.15139	1.06422	0.972946	1.14294	1.04991	1.10675	1.07954	1.04576	1.08682	1.09752	1.07888	1.14027
92	1.11183	0.918782	1.02401	1.08902	1.07492	1.14535	1.08379	1.03201	1.1559	1.1005	1.09026	1.0849	1.12424	1.10104	0.998218	1.09278	1.04191	1.11181	1.13522	1.0468	1.03575	1.13662	1.12155	1.08011	1.07034	1.12336	1.04785	0.998402	1.06604	0.964426	1.17312	1.10336	1.13125	1.04895	1.08209	1.06639	1.11294	1.19743	1.09933	0.973213	1.14887	1.03886	1.08956	1.08055	1.04802	1.06119	1.09046	1.07475	1.15521
94	1.10649	0.902076	1.01342	1.0994	1.07439	1.13381	1.08228	1.03048	1.13241	1.09569	1.08668	1.07064	1.12315	1.09618	0.999492	1.04188	1.03848	1.11932	1.11821	1.07576	1.03829	1.15205	1.13171	1.09068	1.08036	1.12038	1.049	1.02235	1.077	0.976226	1.16569	1.09765	1.14367	1.05461	1.0807	1.08701	1.10127	1.16814	1.06939	0.966951	1.13718	1.039	1.07621	1.07804	1.03527	1.06904	1.07676	1.03777	1.15762
96	1.08957	0.891434	0.99279	1.0964	1.04641	1.12523	1.08663	1.02136	1.14011	1.0953	1.08785	1.07604	1.12143	1.10005	1.01557	1.05266	1.04579	1.10703	1.11794	1.07707	1.0386	1.12053	1.10854	1.08871	1.09159	1.15078	1.04418	1.00591	1.0513	0.960286	1.16003	1.0901	1.13067	1.0573	1.07642	1.09037	1.09797	1.17759	1.05729	0.949933	1.13037	1.04958	1.0659	1.07374	1.02716	1.0512	1.10732	1.02548	1.14172
98	1.10753	0.89545	0.995711	1.09473	1.05679	1.10448	1.08204	1.03779	1.07945	1.0695	1.05654	1.05622	1.10151	1.10297	1.0237	1.09901	1.04125	1.08097	1.11154	1.07653	1.03403	1.06786	1.08548	1.08548	1.10054	1.1535	1.05088	1.0361	1.04089	0.960333	1.14691	1.05674	1.17997	1.03803	1.06267	1.07398	1.09073	1.15367	1.03795	0.948479	1.11622	1.05752	1.085	1.06799	1.05044	1.07461	1.0965	1.0395	1.1664
100	1.10645	0.876013	0.992735	1.10765	1.06486	1.09423	1.04951	1.03079	1.06949	1.05976	1.05193	1.05501	1.10528	1.1095	1.02903	1.15245	1.05613	1.10582	1.12424	1.07092	1.03316	1.02594	1.10978	1.06088	1.10786	1.16323	1.03826	0.999086	1.0253	0.954461	1.12341	1.0478	1.16432	1.02398	1.07184	1.03054	1.08429	1.13361	1.05456	0.9559	1.12166	1.0695	1.13862	1.06599	1.0332	1.05793	1.06471	0.99445	1.18829
102	1.10021	0.8878	1.01651	1.09584	1.02384	1.07028	1.04987	1.00941	1.07583	1.05444	1.07136	1.08438	1.13021	1.11673	1.02008	1.08982	1.04926	1.11198	1.08281	1.06087	1.05173	1.09801	1.13552	1.0727	1.08478	1.16168	1.02971	1.02342	1.02629	0.948241	1.11018	1.05995	1.18407	1.01673	1.08373	1.00531	1.09932	1.12682	1.0482	0.950389	1.10517	1.05724	1.13948	1.06536	1.03585	1.08141	1.09372	1.00446	1.19253
104	1.07713	0.875371	1.0152	1.10261	1.04574	1.112	1.05616	1.00466	1.05217	1.07105	1.07542	1.076	1.12817	1.11776	1.02314	1.07172	1.06802	1.13523	1.10154	1.05223	1.04983	1.10406	1.1872	1.07404	1.09218	1.14893	1.02453	1.02314	1.01236	0.955731	1.14177	1.06368	1.15074	1.0302	1.07585	1.00307	1.0999	1.15238	1.07876	0.949106	1.1089	1.05562	1.11194	1.06854	1.03839	1.07733	1.06016	0.985448	1.16715
106	1.07108	0.878511	1.02053	1.06599	1.038	1.13532	1.06767	0.994604	1.03946	1.05503	1.06734	1.08658	1.12274	1.1108	1.00937	1.08329	1.06507	1.13056	1.10359	1.03642	1.03844	1.04538	1.19777	1.06454	1.07182	1.13787	1.02886	1.01809	1.01494	0.96579	1.1692	1.07576	1.11749	1.0496	1.07827	0.976564	1.10179	1.1607	1.06062	0.950712	1.11547	1.04348	1.07575	1.06359	1.02941	1.11668	1.09251	0.983743	1.1884
108	1.06909	0.897367	1.02266	1.04751	1.059	1.1345	1.0732	0.996319	1.02988	1.03267	1.07047	1.08517	1.11996	1.11164	1.00803	1.11209	1.07031	1.14384	1.10783	1.04991	1.04766	1.00198	1.18122	1.06958	1.06544	1.13071	1.0243	1.03189	1.02392	0.944317	1.20659	1.04604	1.09644	1.05083	1.05445	0.958449	1.10011	1.13121	1.05275	0.979113	1.11212	1.06049	1.06436	1.06212	1.03763	1.10582	1.09256	0.977969	1.20363
110	1.05956	0.934697	1.01135	1.04346	1.016	1.14312	1.07192	1.0054	1.02884	1.03962	1.07484	1.07395	1.12267	1.09724	0.991351	1.11862	1.07884	1.14115	1.11981	1.03134	1.0473	1.03534	1.16826	1.0753	1.07508	1.12108	1.04611	1.0314	1.02233	0.947479	1.22264	1.06312	1.10994	1.03746	1.06347	0.961875	1.09878	1.18495	1.02465	0.987199	1.1159	1.0405	1.04956	1.06347	1.03035	1.08661	1.07509	0.98136	1.21376
112	1.05762	0.92036	0.991074	1.07112	0.983028	1.15644	1.07561	1.02464	1.05846	1.06085	1.07928	1.06569	1.11805	1.09982	0.992791	1.11549	1.0759	1.12452	1.10043	1.0231	1.05463	1.04076	1.1409	1.07979	1.08081	1.11793	1.05157	1.0331	1.03694	0.954132	1.15433	1.05284	1.09089	1.05534	1.0584	0.973952	1.08755	1.1553	1.00909	0.97936	1.10189	1.01837	1.04846	1.05966	1.04046	1.08818	1.07927	0.99293	1.20398
114	1.07246	0.917706	0.969129	1.06369	0.964148	1.13142	1.047	1.00581	1.03499	1.07731	1.08731	0.910668	1.11006	1.0946	0.98597	1.05561	1.06675	1.10799	1.09107	1.02833	1.04719	1.05865	1.13395	1.05691	1.07768	1.11783	1.06367	1.0436	1.02947	0.950048	1.14675	1.06985	1.09973	1.06872	1.04541	0.949186	1.09047	1.15201	1.01279	0.960338	1.11207	1.02076	1.04638	1.05055	1.05159	1.07976	1.07764	0.989085	1.19654
116	1.07181	0.907055	0.960137	1.08837	0.957055	1.14199	1.04498	1.01814	1.03772	1.06968	1.10175	1.07034	1.12663	1.09315	0.995284	1.09803	1.07131	1.09137	1.07754	1.01063	1.05099	1.03288	1.09884	1.0428	1.06803	1.12101	1.06475	1.11353	1.02694	0.949464	1.14773	1.07217	1.10447	1.05558	1.03109	0.958554	1.09673	1.1485	1.02021	0.948166	1.11728	1.02157	1.03542	1.05479	1.03913	1.10446	1.07797	1.00497	1.17138
118	1.0785	0.895658	0.945915	1.09786	1.00642	1.15418	1.02753	0.990035	1.03262	1.0659	1.07354	1.07129	1.11354	1.09879	1.00223	1.08005	1.06385	1.09982	1.08693	1.02297	1.03678	1.01562	1.07201	1.02739	1.07216	1.11596	1.05892	1.09616	1.0443	0.96452	1.15405	1.10301	1.08935	1.05421	1.0475	0.955329	1.10891	1.17056	1.03404	0.943529	1.11638	1.02907	1.04067	1.05474	1.03646	1.08919	1.05553	1.00922	1.1439
120	1.06929	0.88656	0.950972	1.09657	0.976798	1.14905	1.07554	0.976476	1.05027	1.04667	1.08714	1.0819	1.12698	1.09336	1.00813	1.10087	1.04769	1.08183	1.08005	1.03998	1.03009	1.06965	1.05701	1.04225	1.06559	1.10391	1.06517	1.07619	1.03821	0.983706	1.15147	1.1008	1.07075	1.02623	1.04868	0.936357	1.10677	1.15992	1.03443	0.939662	1.113	1.03022	1.05847	1.05423	1.04082	1.10895	1.04563	0.990188	1.09037
122	1.06578	0.88466	0.93905	1.07378	0.984765	1.1617	1.06914	0.9962	1.04688	1.04351	1.08003	1.07832	1.13787	1.09663	1.00968	1.13032	1.05713	1.09051	1.07831	1.08125	1.0343	1.07791	1.06172	1.05086	1.05189	1.11668	1.05389	1.09169	1.02758	0.967409	1.15743	1.07738	1.04255	1.01882	1.06095	0.940299	1.09163	1.14972	1.03198	0.930055	1.1065	1.01183	1.03421	1.05326	1.03133	1.11501	1.05705	0.990849	1.10032
124	1.07392	0.868831	0.930898	1.07688	0.971415	1.14066	1.05924	0.984641	1.01364	1.06625	1.06703	1.05881	1.1228	1.07906	0.996568	1.08501	1.04142	1.09597	1.07493	1.07755	1.02795	1.08102	1.04736	1.05466	1.05377	1.10306	1.05498	1.07845	1.03488	0.987367	1.15424	1.08035	1.05763	1.04186	1.06002	0.936436	1.09503	1.15974	1.02572	0.932127	1.12843	1.02562	1.05316	1.05014	1.02455	1.101	1.0765	1.00661	1.10162
126	1.09017	0.882327	0.937562	1.08334	0.976944	1.12894	1.06288	0.985384	1.03472	1.06419	1.08692	1.05813	1.09943	1.09364	1.01285	1.04481	1.06457	1.11605	1.07944	1.07384	1.01981	1.05891	1.04823	1.08079	1.07792	1.11813	1.03866	1.04158	1.01573	0.974993	1.14538	1.07143	1.06364	1.03969	1.0502	0.930013	1.07794	1.11355	1.02092	0.92883	1.12389	1.00289	1.02845	1.04754	1.02634	1.07995	1.06245	1.01377	1.07969
128	1.09508	0.879534	0.947385	1.07712	1.00103	1.10754	1.05816	0.997916	1.03581	1.06214	1.11723	1.05699	1.10136	1.08592	1.01767	1.01007	1.06683	1.12102	1.08733	1.07608	1.03357	1.05627	1.08902	1.08769	1.04951	1.09392	1.03894	1.06692	1.02198	1.00675	1.14692	1.05086	1.06271	1.04641	1.04656	0.921405	1.07803	1.10223	1.01264	0.949705	1.15242	1.00189	1.02816	1.04985	1.02819	1.07434	1.06482	1.00015	1.12291
130	1.08934	0.894279	0.940456	1.07511	0.97076	1.09521	1.06185	0.987118	1.00219	1.04376	1.10481	1.06158	1.11179	1.07946	1.01455	0.982544	1.06705	1.10786	1.09291	1.06988	1.01772	1.03686	1.0924	1.11154	1.03706	1.08443	1.04755	1.06883	1.02895	1.0458	1.13196	1.0301	1.10239	1.06552	1.03712	0.944004	1.07617	1.11817	1.0173	0.991418	1.14484	0.989925	1.04904	1.04922	1.02115	1.12266	1.06588	1.00668	1.16035
132	1.08165	0.902675	0.958859	1.07741	0.978645	1.14048	1.06479	1.00542	1.01456	1.03319	1.12275	1.07647	1.10024	1.07921	1.01906	0.965929	1.0608	1.09931	1.08054	1.06175	1.02628	1.07476	1.09138	1.12688	1.02695	1.07864	1.03963	1.02777	1.00962	1.00902	1.10172	1.02667	1.10735	1.0591	1.03347	0.951886	1.07196	1.10355	1.01769	0.979322	1.13903	0.986802	1.07829	1.04849	1.03946	1.13479	1.08765	1.02059	1.18023
134	1.0723	0.886291	0.952186	1.06147	0.966449	1.11204	1.03732	1.00697	0.981667	1.01972	1.09597	1.07509	1.08667	1.06572	1.00109	0.963852	1.06774	1.11224	1.07733	1.05961	1.04452	1.11746	1.09951	1.13781	1.02546	1.08329	1.03143	1.04988	1.01205	0.984083	1.10556	1.01696	1.10181	1.04569	1.04652	0.95595	1.0745	1.10173	1.02743	1.00855	1.12909	1.00345	1.08968	1.04624	1.06479	1.09178	1.0865	1.00736	1.16952
136	1.0553	0.905051	0.968846	1.0445	0.944577	1.11613	1.01607	1.00489	0.992326	1.03036	1.091	1.07539	1.07247	1.05284	0.98311	0.978453	1.05061	1.10152	1.04997	1.05218	1.03375	1.11615	1.10383	1.11801	1.03393	1.08191	1.03176	1.06211	1.01643	0.973073	1.12106	1.02932	1.11096	1.0397	1.05447	0.956911	1.07382	1.09983	1.02497	1.00761	1.11371	1.01667	1.06903	1.04352	1.02857	1.06429	1.09359	1.00423	1.14669
138	1.02568	0.90944	0.96053	1.01351	0.962711	1.15162	0.997922	0.970623	0.979549	1.00794	1.07077	1.06043	1.06335	1.05851	0.967736	0.966272	1.03935	1.07034	1.05077	1.04763	1.0269	1.048	1.12871	1.11378	1.04648	1.07898	1.02511	1.03268	1.01979	0.947733	1.11842	1.01731	1.09472	1.02588	1.05628	0.951475	1.05745	1.09493	1.00967	0.976234	1.10003	1.00431	1.03308	1.03206	1.02909	1.05103	1.08755	1.00455	1.1377
140	1.02568	0.937551	0.965112	1.00484	0.97688	1.12888	0.999157	0.954046	0.970646	1.00083	1.0463	1.04822	1.06615	1.06583	0.951115	0.97731	1.05021	1.07064	1.03639	1.04225	1.02768	1.03421	1.12106	1.10261	1.05362	1.08532	1.01636	1.04557	1.02011	0.970335	1.11753	1.01983	1.12286	1.04182	1.06028	0.962827	1.06115	1.1015	0.980394	0.976367	1.09411	0.998869	1.0235	1.03141	1.03509	1.04178	1.0791	1.00768	1.14557
142	1.02287	0.930404	0.95896	0.999987	0.97467	1.11989	0.976244	0.943643	0.98224	1.00385	1.05338	1.04488	1.08696	1.06744	0.942571	0.969917	1.03665	1.03991	1.01878	1.04293	1.03567	1.04033	1.11257	1.09662	1.06053	1.08059	1.01684	1.0563	1.02671	0.951186	1.11582	1.01801	1.15497	1.01901	1.03773	0.9671	1.07093	1.09922	0.995647	0.948631	1.08417	1.00183	1.01729	1.02833	1.03101	1.051	1.08668	0.996158	1.16558
144	1.01814	0.921288	0.96262	1.00391	0.966649	1.10206	1.00684	0.942358	0.988318	1.00379	1.03339	1.04361	1.08094	1.08144	0.940169	0.992357	1.03267	1.04943	1.01406	1.05075	1.03084	1.02035	1.1138	1.07539	1.06066	1.08593	1.0179	1.05772	1.03657	0.955552	1.07331	1.01241	1.1319	1.0471	1.06573	0.968376	1.08352	1.11584	0.994704	0.96811	1.10519	1.00436	1.01493	1.02949	1.03404	1.03995	1.1013	0.990532	1.15114
146	1.02706	0.917411	0.968015	1.07738	0.97206	1.10213	1.05718	0.953954	1.02947	1.01992	1.0286	1.03522	1.08853	1.09083	0.949896	0.992336	1.02756	1.05134	1.04046	1.05211	1.02843	1.02502	1.12684	1.0726	1.05294	1.07882	1.02494	1.09014	1.0659	0.943574	1.02764	1.02191	1.10848	1.03751	1.05115	0.938385	1.08505	1.09132	0.98706	0.94923	1.10294	0.985472	1.00247	1.03191	1.01322	1.06882	1.10774	0.989569	1.16245
148	1.02246	0.909163	0.990125	1.04701	0.976798	1.09029	1.08526	0.963027	1.05483	1.03378	1.03347	1.05992	1.10676	1.08465	0.947796	0.973759	1.02237	1.04893	1.02142	1.04306	1.03696	1.0047	1.09625	1.06449	1.0364	1.08372	1.01779	1.14901	1.07139	0.967286	1.03231	1.02651	1.0873	1.05315	1.06119	0.958117	1.0923	1.15466	0.997506	0.94942	1.10654	0.997012	0.993091	1.03592	1.02083	1.07865	1.0998	0.990647	1.17116
150	1.01294	0.899856	0.998724	1.04081	1.00872	1.07903	1.10199	0.992778	1.06913	1.03421	1.01816	1.06061	1.11312	1.07772	0.971183	0.972305	1.01934	1.04935	1.02949	1.04322	1.04436	0.999565	1.11271	1.09044	1.03859	1.09381	1.01031	1.14578	1.04613	0.953209	1.03689	1.01589	1.08237	1.03622	1.03909	0.984954	1.08147	1.12245	1.00307	0.956328	1.09861	0.995432	0.996416	1.03647	1.02405	1.04897	1.0655	0.982761	1.13616
152	1.00551	0.904175	1.01645	1.01492	0.969159	1.05718	1.06695	0.966183	1.08878	1.006	1.01223	1.0621	1.08863	1.06963	0.972934	0.983686	1.02172	1.06036	1.01601	1.04509	1.04529	0.980316	1.1141	1.10383	1.02116	1.09243	1.01458	1.1082	1.0304	0.96914	1.04136	0.999685	1.07206	1.07405	1.04174	0.974956	1.06741	1.0932	0.988712	0.965602	1.09908	1.0036	0.982784	1.03035	1.02237	1.0643	1.06432	0.986407	1.11664
154	1.01263	0.893516	1.00134	1.01724	0.929681	1.12611	1.0502	1.00123	1.08056	1.00413	1.00278	1.05076	1.0825	1.05642	0.991452	0.977674	1.03211	1.08374	1.04752	1.05937	1.06256	1.02508	1.13298	1.0783	1.02664	1.09514	1.0224	1.07293	1.01827	0.967729	1.02428	1.0017	1.06177	1.06393	1.03245	0.965816	1.06888	1.11873	0.984095	0.966799	1.10311	1.01107	0.993411	1.03236	1.02313	1.06701	1.07967	0.981432	1.11766
156	1.02383	0.918305	1.01769	1.00335	0.959465	1.17285	1.04755	1.0339	1.11365	1.00706	1.02285	1.06528	1.08945	1.0564	1.01288	0.992534	1.0282	1.07799	1.05894	1.09253	1.07229	1.02981	1.14941	1.07475	1.03268	1.09787	1.00174	1.03613	1.00834	0.967503	1.01399	0.993174	1.05034	1.055	1.00884	0.943401	1.06339	1.10186	0.997039	0.978876	1.10914	1.00361	0.979317	1.03621	1.02014	1.06782	1.09055	0.986118	1.13334
158	1.03445	0.890315	0.993813	1.01332	0.97879	1.19158	1.03158	1.04079	1.08909	1.00013	1.02378	1.05759	1.06641	1.04636	1.01974	0.99243	1.02134	1.08793	1.05262	1.07954	1.05106	1.0088	1.10866	1.05486	1.02256	1.08427	1.0019	1.03201	0.985888	0.978804	0.997226	0.993771	1.05051	1.06067	1.00097	0.935632	1.06405	1.09176	0.997479	0.983931	1.10527	1.00497	0.990622	1.03047	1.01207	1.07366	1.08523	0.993985	1.15143
160	1.05882	0.874616	0.978531	1.02257	0.998834	1.17287	1.04503	1.02125	1.05365	1.01576	1.02447	1.0511	1.03341	1.04878	1.00327	0.99135	1.01456	1.06918	1.03325	1.05897	1.03491	0.99404	1.09806	1.04898	1.03491	1.0908	1.00776	1.01094	1.01935	0.977223	1.00906	0.997787	1.05044	1.04665	0.981655	0.936095	1.06868	1.06698	1.00622	0.973384	1.10166	1.02153	1.00922	1.02671	1.02052	1.05312	1.1144	0.979688	1.17531
162	1.0544	0.870332	0.965094	1.02242	0.960592	1.16562	1.0358	1.04115	1.05278	1.03829	1.03737	1.04936	1.06631	1.05053	0.994037	1.01528	1.01117	1.08643	1.04106	1.06792	1.03046	0.991463	1.11398	1.0155	1.01958	1.06339	0.994942	1.0321	1.00265	0.984506	1.00842	0.99025	1.02903	1.0343	0.973504	0.943637	1.06301	1.09011	0.99915	0.975103	1.09047	1.00458	1.01085	1.0251	1.02057	1.04152	1.15694	0.988372	1.17112
164	1.03808	0.865639	0.958001	1.02251	0.966595	1.13403	1.02245	1.01815	1.01654	1.03066	1.02504	1.03768	1.04149	1.03769	0.977407	1.03264	1.01854	1.07772	1.0428	1.07587	1.01987	1.00532	1.1166	0.997512	1.02567	1.03099	1.00316	1.0651	1.0072	1.01823	1.01671	1.00811	1.02441	1.02599	0.964006	0.93925	1.05237	1.08515	0.99324	0.962428	1.0938	0.993871	1.00424	1.0206	1.01949	1.04511	1.15912	0.984322	1.18146
166	1.0372	0.867079	0.943131	1.0121	0.977617	1.14173	1.01957	1.03033	1.0465	1.02644	1.04337	1.05033	1.03474	1.02381	0.956753	1.01449	1.01388	1.06447	1.04365	1.06962	1.01664	1.05267	1.1333	0.994796	1.02344	1.00579	0.995472	1.04911	1.0307	0.995609	1.00424	1.0022	1.0262	1.0107	0.978374	0.940701	1.05041	1.0848	0.995369	0.980823	1.09133	1.00001	1.03474	1.02111	1.02755	1.04752	1.15397	0.99102	1.17025
168	1.03387	0.865726	0.932788	1.0146	1.03054	1.12269	1.01885	0.982274	1.0614	1.04343	1.04488	1.04726	1.04391	1.03045	0.940655	1.02233	1.01635	1.06543	1.02469	1.06475	1.01037	1.03561	1.13311	1.00002	1.04164	1.00045	0.992777	1.05342	1.01428	0.97823	0.99565	1.01496	1.03135	1.01876	1.00008	0.941758	1.03174	1.08101	0.985038	0.989147	1.0735	0.986008	1.03388	1.01961	1.0199	1.06989	1.10363	0.981433	1.16656
170	1.03295	0.873922	0.930761	0.99688	1.04745	1.10901	1.03819	0.974779	1.0734	1.04762	1.02347	1.07636	1.06165	1.02894	0.931487	0.99703	1.02401	1.06819	1.02401	1.05471	1.00226	0.98109	1.12577	1.01732	1.04174	0.985755	0.988994	1.03503	1.01912	0.967917	1.0005	1.01541	1.02252	1.05677	1.00869	0.931944	1.02658	1.09185	0.994632	0.995105	1.07491	0.987477	1.01702	1.01853	1.04157	1.09525	1.08523	0.985192	1.18871
172	1.02355	0.886438	0.928835	1.02495	1.02821	1.06827	1.03294	0.933028	1.07784	1.05955	1.00666	1.06786	1.04317	1.02976	0.915233	0.994808	1.02965	1.08936	1.03493	1.05109	1.01131	0.942485	1.13511	1.02919	1.04357	0.995258	0.996271	1.01704	1.01138	0.953755	0.999213	1.03476	1.0129	1.08124	0.991134	0.931499	1.02394	1.09606	0.990608	0.982068	1.08578	0.996384	1.00368	1.01592	1.02916	1.09277	1.08218	0.981974	1.15499
174	1.00713	0.876897	0.932934	1.01727	1.01683	1.04956	1.05632	0.914956	1.11091	1.07859	1.00424	1.08869	1.06196	1.03912	0.914041	0.99244	1.02729	1.0691	1.06888	1.04594	1.00424	0.934003	1.13713	1.04729	1.04757	0.98957	0.987739	1.03022	1.02189	0.951497	1.02259	1.02412	1.02174	1.10727	0.993978	0.91853	1.01948	1.09972	1.00419	0.983855	1.07472	1.00414	0.991348	1.01826	1.02591	1.07572	1.03696	0.974641	1.15049
176	0.985141	0.893949	0.939771	0.996808	1.03553	1.04184	1.11059	0.905048	1.08717	1.07779	0.968324	1.08342	1.04713	1.03535	0.916682	1.03604	1.00458	1.06855	1.06138	1.03678	1.00969	0.932613	1.13142	1.05885	1.03131	1.0002	1.00241	1.10381	1.02717	0.969592	1.02062	1.01941	1.03108	1.08962	1.00939	0.91396	1.02095	1.09488	1.0103	0.985622	1.07414	0.998592	0.997255	1.01997	1.0218	1.05217	1.01142	0.982317	1.14672
178	1.00508	0.892501	0.9444	0.97557	1.04495	1.04812	1.11801	0.908864	1.10386	1.05291	0.963042	1.07554	1.05658	1.03874	0.919698	1.11935	0.973765	1.07321	1.06396	1.04538	1.0131	0.952206	1.16104	1.07295	1.03084	1.013	1.00085	1.1343	1.02809	0.965489	1.01674	1.00012	1.04517	1.08286	1.01765	0.931202	1.02508	1.07629	0.981526	0.965079	1.05934	0.984169	0.986722	1.02231	1.04578	1.0662	1.02792	0.984889	1.14577
180	1.0018	0.897757	0.945212	0.979903	1.03443	1.1045	1.09606	0.956936	1.08407	1.03256	0.972687	1.08517	1.05512	1.03019	0.917351	1.10867	0.943796	1.06494	1.05392	1.0363	1.01399	0.964215	1.14929	1.07763	1.04365	1.01023	0.994096	1.10094	1.01601	0.976216	1.00372	0.995309	1.06836	1.07165	1.02006	0.922139	1.03286	1.07701	0.973154	0.956024	1.05505	0.991792	0.985459	1.02076	1.0277	1.06837	1.03187	0.971672	1.13659
182	1.01356	0.893923	0.949512	0.964312	1.00813	1.10873	1.05944	0.916818	1.0622	1.00981	0.969066	1.06245	1.04573	1.04213	0.927564	1.07139	0.942915	1.06395	1.04234	1.04966	1.01914	0.947403	1.14664	1.11944	1.05022	1.01149	0.997219	1.10107	1.00137	0.978305	0.994809	1.0011	1.06548	1.03485	1.00644	0.914012	1.03741	1.05784	0.957255	0.94942	1.0578	0.993058	0.996171	1.01472	1.02757	1.07248	1.04484	0.975409	1.14909
184	1.01045	0.892909	0.956632	0.959746	1.00417	1.07424	1.02089	0.975302	1.06699	0.98568	0.965718	1.04756	1.04481	1.03335	0.934778	1.05894	0.933431	1.05507	1.04583	1.05251	1.02463	0.970567	1.12518	1.11721	1.04714	0.995288	1.00445	1.06666	1.03067	0.974334	0.99267	0.99305	1.04353	1.00789	1.00526	0.925119	1.03598	1.06412	0.934098	0.961278	1.06319	0.984132	0.993976	1.01095	1.03254	1.05952	1.03923	0.991263	1.15294
186	1.00026	0.890827	0.955336	0.968302	1.00248	1.0521	1.01041	0.994962	1.07141	0.971092	0.964058	1.03876	1.05842	1.03502	0.945999	0.997809	0.934131	1.06622	1.04481	1.05077	1.02322	0.992219	1.12928	1.10674	1.04445	1.00214	0.992526	1.06008	1.0373	0.966374	0.991705	0.989339	1.08318	1.01556	0.989108	0.928344	1.04005	1.08154	0.940035	0.998544	1.06899	0.977748	1.01925	1.01213	1.0261	1.05722	1.01471	0.989127	1.16938
188	1.01185	0.884348	0.95665	0.962781	0.993341	1.04319	1.00054	0.984054	1.03868	0.968147	0.967202	1.02476	1.07086	1.02837	0.97077	0.982669	0.947079	1.08383	1.05343	1.05383	1.03353	0.980368	1.15282	1.11263	1.04581	1.00635	0.992182	1.07319	1.01858	0.977072	1.00643	0.989633	1.09938	1.02061	1.0023	0.927287	1.04338	1.07859	0.967028	0.987456	1.06377	0.948468	1.01102	1.01291	1.02984	1.04851	1.0219	0.976354	1.15021
190	1.04316	0.892102	0.959188	0.956539	0.980891	1.05387	1.0003	0.976137	1.05826	0.980536	0.982085	1.05088	1.08252	1.02743	0.98267	0.982367	0.939023	1.06148	1.02289	1.05567	1.02631	1.01689	1.14309	1.09545	1.04472	1.00445	0.986986	1.07967	1.00668	0.964906	1.02457	1.00901	1.09448	1.01952	1.00457	0.942903	1.04359	1.06354	0.989242	0.984539	1.0643	0.908332	1.00079	1.01392	1.03156	1.04745	1.00419	0.986763	1.17139
192	1.04453	0.886299	0.961525	0.978588	0.984219	1.05944	0.965783	1.00051	1.06986	0.988732	0.985653	1.04348	1.07614	1.03376	0.985218	0.980021	0.936277	1.05451	1.01548	1.04555	1.04498	1.04612	1.15485	1.08556	1.03224	1.00137	0.984161	1.08548	1.00251	0.976263	1.02244	1.00474	1.06435	1.01546	1.01074	0.951484	1.0448	1.02706	1.00527	0.992748	1.05255	0.905413	0.994344	1.01384	1.02954	1.06479	0.99548	0.989841	1.14326
194	1.04459	0.850088	0.963853	0.965186	1.00774	1.0278	0.961606	0.987402	1.05863	1.02203	0.999608	1.0583	1.08298	1.03882	0.998713	1.0122	0.935331	1.07027	1.01808	1.03436	1.0407	0.998167	1.15569	1.07929	1.03862	1.00128	0.984328	1.10198	1.00864	0.980902	1.01609	1.01014	1.05279	1.03342	0.985437	0.944939	1.04696	1.02013	1.00518	0.982496	1.04604	0.920953	0.990547	1.01341	1.0468	1.07611	1.07132	0.987591	1.16839
196	1.03157	0.844962	0.95571	0.962637	0.974298	1.0277	0.979071	0.948963	1.06282	1.05242	1.0074	1.03662	1.0744	1.04408	0.997264	1.05713	0.94016	1.06488	1.00338	1.01443	1.03496	0.955268	1.1282	1.04172	1.05072	1.02679	0.987488	1.06454	0.970133	0.977788	1.00659	1.00328	1.08603	1.04789	0.987296	0.94701	1.06514	1.01329	1.02412	0.980662	1.0486	0.911945	0.99554	1.00996	1.06173	1.04574	1.09242	0.988862	1.12232
198	1.00361	0.853765	0.958494	0.966627	0.985675	1.01805	1.00567	0.931542	1.07976	1.0727	0.992215	1.02403	1.07122	1.06986	1.00751	1.0618	0.947306	1.06823	0.994786	1.0258	1.02746	0.902023	1.13326	1.00004	1.03892	1.02048	0.988055	1.05078	0.981206	0.99352	0.993969	1.00771	1.09807	1.04184	0.98632	0.955382	1.0775	1.01604	1.05285	0.974362	1.05616	0.924409	0.990406	1.01027	1.06127	1.05831	1.03669	0.987429	1.10513
200	1.00612	0.863974	0.956276	0.959061	0.982783	1.03196	0.993025	0.911258	1.05763	1.05318	0.987419	1.01279	1.0665	1.0712	0.995761	1.03172	0.948852	1.07595	1.0055	1.02821	1.0364	0.910407	1.12228	0.992669	1.03329	1.02886	0.98759	1.04334	0.988955	0.999063	0.988199	1.0033	1.08425	1.02509	0.97408	0.9398	1.08163	1.02202	1.06569	0.956518	1.0604	0.92403	0.99831	1.00692	1.054	1.07346	1.04312	0.983761	1.08285
202	1.004	0.860262	0.941743	0.973067	0.962902	1.01156	0.998118	0.886892	1.06951	1.03039	0.992701	1.03839	1.07991	1.06932	0.988069	1.0159	0.952352	1.06157	1.00186	1.02415	1.03534	0.907522	1.09894	1.02067	1.03492	1.03463	0.976289	1.05844	0.99075	0.983207	0.971426	0.995888	1.07112	1.0047	0.980065	0.954919	1.06657	1.01784	1.03759	0.950931	1.06384	0.925111	0.989369	1.00288	1.04791	1.07946	1.03361	0.982403	1.08152
204	1.00745	0.868163	0.9467	0.972688	0.956909	1.01909	0.978831	0.870682	1.10328	1.02357	0.995916	1.03932	1.08076	1.0584	0.974529	0.986075	0.950425	1.05342	1.008	1.00518	1.03062	0.908973	1.07965	1.01439	1.03075	1.03357	0.978436	1.08637	0.987873	0.999881	1.01366	0.99622	1.06699	0.998671	0.985158	0.951371	1.04984	1.01596	1.04288	0.987589	1.07079	0.926035	0.996567	1.00338	1.04298	1.06761	1.01887	0.962118	1.08085
206	0.998454	0.91036	0.94775	0.979641	0.958473	1.01608	0.994989	0.888902	1.12432	0.986362	0.987808	1.04471	1.07755	1.04953	0.967562	0.979667	0.953834	1.06247	1.0308	1.00541	1.05162	0.938622	1.12466	1.01718	1.02225	1.03113	0.982497	1.08231	0.97473	0.97982	1.00704	0.997824	1.08675	0.996492	0.993671	0.971819	1.02739	1.02017	1.02085	1.0292	1.07797	0.93229	0.982209	1.00713	1.02586	1.04959	1.009	0.957657	1.06662
208	0.976199	0.904132	0.939552	0.976561	0.992195	1.03167	1.00909	0.905947	1.13329	0.981909	0.98182	1.0465	1.05318	1.0352	0.955048	0.990322	0.966855	1.05373	1.04769	1.01292	1.05037	0.91888	1.10149	1.03178	1.02478	1.03483	0.984337	1.09859	0.974416	0.978192	1.02777	1.00851	1.09721	1.01383	0.994824	0.950846	1.03365	1.04726	1.00407	1.01753	1.07382	0.918875	0.982407	1.00825	1.02231	1.05713	1.00888	0.957649	1.06713
210	0.999524	0.890931	0.931464	0.956765	0.990658	1.01066	1.02437	0.937019	1.09529	0.957105	0.973358	1.04748	1.04821	1.04333	0.946953	0.973655	0.97021	1.03801	1.04669	1.02271	1.05096	0.914542	1.11778	1.04934	1.03539	1.03383	0.98917	1.0852	0.968167	0.964209	0.981284	1.01218	1.10117	1.03563	1.0033	0.972728	1.05479	1.09485	1.0056	1.02158	1.08393	0.933103	0.993854	1.0092	1.03121	1.07702	1.03596	0.968603	1.09924
212	0.996641	0.889604	0.945668	0.97947	0.981373	1.0026	1.05879	0.964596	1.08199	0.948209	0.975036	1.04573	1.03536	1.03165	0.944789	0.98891	0.966827	1.02988	1.05115	1.02628	1.03794	0.919768	1.11816	1.04807	1.0361	1.05191	0.990388	1.05946	0.968205	0.976536	1.00141	1.02234	1.10311	1.05077	0.993857	0.94902	1.04167	1.05193	0.981921	0.987057	1.06482	0.920759	0.967635	1.00647	1.02261	1.05236	1.03769	0.960679	1.12627
214	1.00263	0.899639	0.959005	0.965384	0.993023	0.997407	1.01124	0.99542	1.06771	0.943927	0.96608	1.03778	1.03862	1.03016	0.941122	0.994226	0.979066	1.02138	1.0552	1.02029	1.03489	0.933229	1.11962	1.04082	1.02721	1.04614	0.994524	1.06528	0.989326	0.958846	1.0007	1.02788	1.0958	1.05204	0.978541	0.937922	1.03247	1.0366	0.98264	0.970932	1.06013	0.93678	0.982501	1.00504	1.02408	1.05526	1.02338	0.968681	1.12029
216	0.999117	0.893351	0.976121	0.964808	1.00194	1.00202	0.984804	0.997393	1.0707	0.950947	0.966628	1.03653	1.04909	1.01539	0.934494	1.02318	0.988022	1.01399	1.07607	1.00596	1.02011	0.917516	1.11531	1.05257	1.01932	1.02793	0.992721	1.05916	0.984312	0.959589	0.983958	1.03499	1.12201	1.06654	0.97132	0.949632	1.02183	1.03861	0.993976	0.980453	1.06678	0.940504	0.988323	1.0058	1.0253	1.05701	1.02817	0.959382	1.10864
218	1.00588	0.893169	0.982274	0.972688	1.01801	1.01767	0.945759	1.00969	1.06328	0.952312	0.963528	1.03304	1.05912	1.0121	0.929993	1.02269	0.998351	1.04194	1.05198	1.02181	1.03372	0.92459	1.14834	1.04168	1.01957	1.00998	0.97943	1.07959	0.980523	0.950848	0.981866	1.03947	1.14863	1.05119	0.979954	0.936183	1.03789	1.03251	0.989503	0.996292	1.07789	0.953051	0.996426	1.00874	1.01724	1.04426	1.04249	0.954579	1.07123
220	1.01531	0.937933	0.983963	0.970752	1.0089	1.03993	0.920562	1.00692	1.06767	0.967627	0.965012	1.03941	1.05232	1.01961	0.925217	1.01373	0.995614	1.07136	1.04684	1.02754	1.03425	0.934672	1.1445	1.04572	1.02273	1.02846	0.972645	1.13437	0.977892	0.944487	0.981016	1.01262	1.13088	1.03707	0.997212	0.929908	1.04385	1.00208	0.977251	0.997623	1.06044	0.959186	0.995644	1.01011	1.01332	1.04073	1.02114	0.953363	1.06461
222	1.03165	0.920135	0.998842	0.982821	1.00297	1.05664	0.911994	0.936551	1.07334	0.962079	0.970814	1.0544	1.0726	1.03015	0.932789	1.00216	1.00021	1.09838	1.04459	1.02555	1.03195	0.914666	1.15762	1.03856	1.02657	1.02021	0.994347	1.17469	1.00799	0.958404	1.01939	1.005	1.09551	1.03339	1.0026	0.935886	1.05206	1.00547	0.965178	1.01008	1.05342	0.95586	0.997707	1.01301	1.02739	1.0348	1.02997	0.973946	1.05997
224	1.03292	0.929806	0.99562	0.947164	1.00343	1.04877	0.904333	0.908304	1.06101	0.955678	0.977085	1.04108	1.07326	1.03059	0.936328	1.01097	0.977084	1.08356	1.05083	1.02447	1.03654	0.891439	1.16143	1.02889	1.05343	1.01329	0.970601	1.10384	0.991747	0.970768	1.00251	1.003	1.05731	1.04225	0.98751	0.953328	1.04187	0.993778	0.961136	1.02057	1.05167	0.949106	0.97796	1.00585	1.00472	1.03218	1.0455	0.946644	1.05178
226	1.02344	0.94344	0.992882	0.951757	1.0032	1.02115	0.914803	0.896837	1.06241	0.9604	0.975584	1.04629	1.06749	1.03167	0.952985	1.08809	0.978375	1.08098	1.0712	1.02864	1.03948	0.930986	1.18295	1.05191	1.01218	1.00772	0.968779	1.08297	1.00853	0.960191	0.998879	0.996572	1.04868	1.04316	0.981246	1.01079	1.04531	0.997038	0.982164	1.04016	1.04983	0.952691	0.987721	1.01082	1.0206	1.05077	1.04304	0.971195	1.07602
228	1.01962	0.907749	1.02217	0.950298	0.995296	1.0457	0.915647	0.866902	1.04605	0.959215	0.977377	1.03515	1.05948	1.01255	0.958027	1.17655	0.977375	1.05853	1.0752	1.02619	1.02291	0.917147	1.15512	1.07552	1.01973	1.01888	0.958555	1.04542	0.972479	0.95447	1.00615	0.979202	1.02851	1.03836	0.984563	1.04004	1.03903	1.00382	0.976954	1.03481	1.04164	0.9533	0.983066	1.00759	1.01125	1.05943	1.03379	0.966105	1.07297
230	1.01105	0.911695	1.02521	0.946938	0.99877	1.01826	0.931707	0.852995	1.03856	0.972124	0.985706	1.02815	1.05435	1.01212	0.994092	1.19017	0.975283	1.03767	1.06802	1.01728	1.02288	0.907275	1.14866	1.05972	1.01136	1.00558	0.966688	1.04737	0.995299	0.967578	1.01915	0.984583	1.04586	1.05584	0.974982	1.04041	1.03892	1.01345	0.988739	1.02369	1.04398	0.956858	1.0032	1.00894	1.00232	1.04477	1.02805	0.96522	1.05951
232	0.999391	0.910993	1.03173	0.943453	0.988658	1.02462	0.971285	0.859536	1.04252	0.953551	0.982729	1.04334	1.03729	1.01338	1.00385	1.18935	0.980084	1.02101	1.04766	1.02689	1.03659	0.89963	1.12615	1.04778	1.0147	1.00874	0.969095	1.02686	0.997388	0.963127	1.01075	0.986463	1.01311	1.03778	0.976329	1.01026	1.02793	1.01366	0.987599	1.00325	1.04635	0.952552	0.997057	1.00504	1.00172	1.03732	1.02407	0.964782	1.06986
234	1.03815	0.892197	1.02837	0.963988	1.01543	1.01583	0.987959	0.873673	1.10575	0.959278	0.987402	1.04245	1.0229	1.02407	1.00688	1.13987	0.974547	1.02473	1.04196	1.01193	1.03464	0.912607	1.15061	1.04527	1.01852	1.01638	0.968491	1.04866	0.999753	0.965113	1.02929	0.979762	1.01169	1.04791	0.965865	1.00635	1.0314	1.02502	0.98088	0.986258	1.05565	0.949605	1.00582	1.00894	1.00287	1.04765	1.01455	0.938482	1.07636
236	1.04516	0.917394	1.01336	0.94058	0.991531	1.02477	0.995131	0.907662	1.09701	0.9597	0.985167	1.0461	1.00801	1.01721	0.978654	1.06955	0.97462	1.01908	1.03511	1.01397	1.03489	0.905181	1.15298	1.03894	1.01555	1.02518	0.970796	1.03598	0.989079	0.974852	1.01745	0.989453	1.01105	1.05535	0.956525	0.98276	1.03898	1.02419	0.992171	1.00896	1.05855	0.955564	1.01578	1.00659	1.00728	1.05344	1.02703	0.932255	1.08345
238	1.04325	0.91356	1.00093	0.940778	0.985866	1.01587	0.997575	0.911497	1.07671	0.955148	0.973332	1.03499	0.986915	1.01192	0.962089	1.02107	0.971019	1.00909	1.03706	1.02865	1.03508	0.909976	1.13271	1.02681	1.02311	1.02537	0.984077	1.03866	0.992811	0.981504	1.04232	1.0002	1.06715	1.06272	0.964991	0.965396	1.05009	1.03392	0.962492	1.00254	1.05322	0.951037	1.00894	1.00429	1.0108	1.0577	1.0317	0.981177	1.09386
240	1.03537	0.909969	0.95686	0.945668	0.99998	1.00355	1.04642	0.937514	1.03515	0.96654	0.97781	1.04877	1.00101	1.01759	0.955552	0.999491	0.964	1.01235	1.02596	1.01452	1.04396	0.906756	1.12346	1.02694	1.02024	1.03079	0.984179	1.05507	0.986296	0.970495	1.02083	1.00362	1.0793	1.04908	0.963077	0.961726	1.05786	1.06742	0.982658	0.990221	1.06454	0.943534	0.998592	1.00406	1.00558	1.04461	1.04189	0.979338	1.05436
242	1.02511	0.894999	0.954624	0.94856	0.984765	1.02573	1.02888	0.944376	1.0444	0.968049	0.966036	1.05057	1.00374	1.00874	0.940444	1.00679	0.9687	1.02625	1.03419	1.02019	1.05255	0.911446	1.11677	1.01521	1.03144	1.03238	0.978947	1.06402	0.978652	0.958789	1.0083	0.999182	1.07786	1.05081	0.965103	0.964924	1.06436	1.08417	0.965142	0.975388	1.06151	0.939155	0.98561	1.00268	0.994028	1.06163	1.04009	0.945452	1.06285
244	1.02443	0.897757	0.96199	0.940823	0.979618	1.03258	1.01694	0.93512	1.02663	0.966074	0.958343	1.04205	1.01359	1.00849	0.935356	1.01872	0.961472	1.03566	1.01776	1.01987	1.04821	0.921651	1.11065	1.00208	1.02063	1.03918	0.985527	1.05967	0.975204	0.98603	1.00665	1.00398	1.07672	1.03083	0.981906	0.933552	1.0671	1.05308	0.959734	0.977745	1.05727	0.935284	0.983076	0.999991	1.00551	1.0499	1.0323	0.959593	1.06331
246	0.983558	0.887852	0.944527	0.916478	0.988576	1.03365	1.01175	0.931524	1.02	0.977573	0.966089	1.04538	1.01976	0.996416	0.926702	1.0411	0.963791	1.02038	1.0157	1.01353	1.04108	0.919645	1.11384	1.01599	1.02171	1.04519	0.980267	1.07263	0.974236	0.981203	1.02474	0.987412	1.07071	1.02213	0.980363	0.940456	1.07734	1.04945	0.96224	0.974847	1.05046	0.925241	0.999685	0.998291	1.01156	1.05991	1.0677	0.961271	1.07967
248	0.989122	0.905884	0.944938	0.954936	0.99576	1.02218	1.00829	0.893626	1.0454	0.980132	0.963395	1.06041	1.02816	0.998792	0.919487	1.07646	0.952716	1.01236	1.00179	1.01416	1.04259	0.916108	1.12448	1.01747	1.01779	1.04161	0.986336	1.08122	0.972033	1.00788	1.0141	0.997264	1.05824	1.01249	0.981171	0.942929	1.06255	1.03519	0.975086	0.968699	1.05434	0.928095	0.989171	0.999713	1.01265	1.07246	1.04772	0.93104	1.09864
250	1.00816	0.906396	0.939023	0.941886	0.980072	1.01326	0.981515	0.892434	1.05318	0.958416	0.967573	1.06244	1.01473	0.998449	0.92771	1.10485	0.956335	1.027	1.00784	1.01059	1.0467	0.900747	1.14204	1.0116	1.01819	1.03672	0.993585	1.06451	0.98396	0.994716	1.01879	0.985229	1.01203	1.02969	0.982974	0.939661	1.06535	1.06962	0.950617	0.970096	1.06356	0.933926	0.995361	0.998944	1.02353	1.06725	1.05423	0.91556	1.08418
252	1.01486	0.902571	0.952798	0.9559	0.979045	1.00361	0.97532	0.88514	1.05227	0.968228	0.964976	1.06387	1.02038	1.00207	0.924236	1.06701	0.958808	1.02377	1.01108	1.01045	1.03665	0.900686	1.13148	1.02097	1.02214	1.04311	0.998595	1.07643	0.958367	0.998197	1.00429	0.964698	1.04538	1.05388	0.987296	0.949221	1.05624	1.10205	0.965923	1.00129	1.06547	0.937982	0.994984	1.001	1.02551	1.07638	1.07141	0.924771	1.11924
254	1.02375	0.909961	0.946691	0.994097	0.995669	1.0102	0.985177	0.875223	1.04987	0.971873	0.967343	1.06587	1.02983	0.996769	0.911044	1.0729	0.958726	1.03362	1.01947	1.02306	1.04488	0.896911	1.13709	1.03085	1.00807	1.01886	1.00669	1.06029	0.977113	0.989719	1.01509	0.996676	1.08173	1.07655	0.977166	0.932993	1.03868	1.0763	0.958917	0.981869	1.06398	0.939959	0.987664	1.00305	1.01436	1.06089	1.06027	0.918824	1.07793
256	1.01522	0.907428	0.937188	1.00489	0.99154	1.01164	0.985541	0.870893	1.04093	0.95303	0.958184	1.05351	1.03406	1.01242	0.917901	1.05189	0.953134	1.02787	1.01501	1.02633	1.03387	0.902709	1.1208	1.03653	1.00794	1.01665	1.0129	1.05473	0.976629	0.990114	1.00249	0.998043	1.10313	1.06217	0.974183	0.929541	1.04636	1.06856	0.965878	1.01893	1.05667	0.936993	0.995182	1.00165	1.01824	1.06196	1.05151	0.912348	1.08324
258	1.01255	0.889326	0.94377	1.0146	0.975216	1.00547	0.986803	0.914855	1.036	0.962698	0.956895	1.0427	1.03638	1.01594	0.913537	1.0237	0.961063	1.01683	1.00774	1.02221	1.03584	0.922205	1.11262	1.07236	1.01194	1.02886	1.00921	1.05193	0.977911	0.992006	1.01967	0.995471	1.09343	1.06322	0.958625	0.914397	1.04924	1.03901	0.964648	1.00771	1.03733	0.937815	0.993872	1.00049	1.00679	1.05647	1.04991	0.9344	1.06945
260	1.00332	0.877782	0.957335	0.994989	0.999716	1.01806	0.978369	0.942954	1.02753	0.959395	0.958043	1.05099	1.03928	1.01171	0.918854	0.996833	0.951689	1.01667	1.03425	1.01917	1.02786	0.925012	1.11801	1.10949	1.02255	1.04234	0.99379	1.04695	0.9734	0.958893	1.01445	0.987944	1.06611	1.04522	0.962975	0.917919	1.02134	1.03696	0.979981	0.993128	1.04215	0.946611	1.00351	0.999699	1.01725	1.05399	1.07887	0.918775	1.09453
262	1.00959	0.860661	0.954213	0.97213	0.988467	1.01005	0.956291	0.915469	1.04601	0.946369	0.96419	1.04057	1.03414	1.00198	0.918478	0.988079	0.951416	1.01029	1.04861	1.0125	1.02887	0.898847	1.12531	1.09865	1.00871	1.0384	0.994645	1.05151	0.980532	0.948966	1.0192	0.993259	1.05785	1.05263	0.965614	0.942544	1.04475	1.05625	0.962744	0.970029	1.03267	0.945308	1.00716	0.996413	1.01001	1.07859	1.04662	0.934644	1.07804
264	1.01645	0.845872	0.960009	0.96379	0.984947	0.997065	0.985399	0.942679	1.06753	0.961441	0.96911	1.03638	1.04611	1.01575	0.92485	0.984984	0.958635	1.01788	1.02412	1.00851	1.03681	0.906466	1.12476	1.09787	1.01108	1.0243	0.984031	1.04633	0.992346	0.939415	0.996892	0.975718	1.06231	1.03497	0.968346	0.963815	1.05536	1.05675	0.932247	0.965459	1.03521	0.939903	1.00632	0.996669	1.02309	1.08369	1.0561	0.914846	1.07791
266	0.982063	0.850287	0.954167	0.975471	0.990995	1.00668	1.02105	0.922946	1.05504	0.966792	0.968218	1.04251	1.03614	1.00902	0.923044	0.996179	0.952689	1.00735	1.0178	1.00589	1.04562	0.886275	1.12726	1.07901	1.02391	1.02136	0.988306	1.04434	0.982203	0.968378	1.03095	0.975898	1.06294	1.02411	0.963783	0.982524	1.0673	1.07883	0.915468	0.970343	1.03111	0.950797	1.00224	0.997571	1.02816	1.07639	1.09164	0.898361	1.07734
268	0.985009	0.844693	0.947375	0.960944	1.0048	0.995548	1.02138	0.927221	1.06694	0.966953	0.970311	1.03793	1.05741	1.0004	0.92408	1.00029	0.949825	1.02086	1.02093	1.00188	1.04037	0.912141	1.14677	1.05659	1.03041	1.0156	0.990174	1.06462	0.986762	0.959335	1.01073	0.981109	1.04668	1.02155	0.975679	0.979806	1.06251	1.07212	0.918836	1.00674	1.03218	0.96776	0.986778	0.999077	1.01266	1.07039	1.07379	0.901653	1.05937
270	0.984115	0.842672	0.95089	0.962385	0.988239	0.99056	1.04798	0.922221	1.03437	0.959036	0.966275	1.03341	1.05749	0.999288	0.943689	0.98946	0.953762	1.03793	1.03301	1.01134	1.04136	0.91156	1.12515	1.06344	1.02931	1.02319	0.983594	1.06707	1.01226	0.957519	0.984531	0.979116	1.03758	1.02182	0.980019	0.982839	1.04962	1.04261	0.938329	0.999561	1.01926	0.968398	0.981879	0.997637	1.0197	1.05725	1.06461	0.910608	1.06643
272	0.982753	0.859065	0.936147	0.977939	0.987111	1.01115	1.04553	0.925561	1.08445	0.964287	0.976573	1.05513	1.05969	1.00804	0.945972	0.981994	0.948161	1.03492	1.06868	1.00511	1.02568	0.884726	1.12605	1.07834	1.02785	1.01726	0.973956	1.06686	1.04328	0.960191	0.985267	0.980322	1.01707	1.02505	1.00032	0.976328	1.03678	1.06924	0.969939	0.983769	1.02764	0.963445	0.99114	1.00186	1.02412	1.05314	1.06629	0.900735	1.10361
274	0.984452	0.886846	0.950507	0.952477	0.99024	0.994996	1.03144	0.952083	1.0906	0.959547	0.967697	1.04267	1.05544	1.00228	0.96009	0.959304	0.947533	1.01625	1.0816	1.01432	1.02622	0.899181	1.1718	1.07651	1.03092	1.01687	0.980471	1.03258	1.04269	0.966995	0.980844	0.973516	1.02009	1.01719	0.990112	0.967135	1.02061	1.0502	0.978903	0.973507	1.0455	0.953448	0.98057	1.00066	1.00631	1.08155	1.0683	0.903696	1.0763
276	0.972554	0.897731	0.940666	0.946056	0.982419	1.01142	1.02957	0.940422	1.11287	0.959601	0.968341	1.04107	1.04738	1.01137	0.957688	0.994631	0.940196	1.01561	1.08298	1.0151	1.02004	0.901513	1.15099	1.07712	1.03855	1.03012	0.989505	1.03975	1.04011	0.979726	0.984178	0.981119	1.0308	1.02976	0.980753	0.966296	1.01773	1.04743	0.988694	0.965231	1.05049	0.950233	0.98643	1.00248	1.01257	1.06671	1.04157	0.899057	1.06641
278	0.967114	0.900385	0.94565	0.939724	0.984392	1.00523	1.02763	0.9399	1.11391	0.955579	0.969039	1.03226	1.07285	1.02502	0.953324	1.00488	0.944069	1.01408	1.07876	1.01445	1.01945	0.892257	1.13123	1.08596	1.03244	1.0298	0.979542	1.04251	1.03744	0.985249	0.983137	0.987754	1.10419	1.04955	0.972826	0.967782	1.01947	1.06073	0.956662	0.950484	1.04115	0.933057	0.994485	1.00314	1.02379	1.1007	1.04227	0.897456	1.07789
280	0.958021	0.891	0.962876	0.944822	1.00493	0.995698	1.00509	0.936459	1.09507	0.956351	0.970761	1.03989	1.094	1.02444	0.945009	0.993811	0.944569	1.03362	1.07117	1.03654	1.02755	0.901442	1.11246	1.08852	1.03822	1.02362	0.978036	1.03622	1.02755	0.969027	0.971015	0.99623	1.10525	1.03989	0.961116	0.961272	1.01266	1.0546	1.00491	0.938369	1.05737	0.943719	1.03407	1.00412	1.02353	1.09121	1.04567	0.909612	1.06272
282	0.973032	0.891807	0.987769	0.946416	1.00186	1.01655	1.01371	0.906589	1.07783	0.968821	0.971777	1.02992	1.08545	1.02289	0.943891	1.04255	0.952971	1.04084	1.0564	1.03128	1.02797	0.903351	1.0968	1.08325	1.03636	1.01034	0.978482	1.01908	1.02433	0.98158	0.972371	1.00426	1.09097	0.997571	0.952492	0.946818	1.02623	1.07246	1.00402	0.936954	1.05491	0.952377	1.03169	1.00363	1.00544	1.07253	1.06004	0.903622	1.08167
284	0.984567	0.879699	0.994169	0.954495	0.993459	1.00198	1.01966	0.893158	1.07616	0.969135	0.987932	1.04465	1.08678	1.02596	0.924291	1.07901	0.945906	1.03806	1.04662	1.03137	1.02482	0.906246	1.11317	1.06021	1.03741	1.06112	0.974551	1.04971	1.01506	0.974541	0.992985	1.00083	1.0576	1.00353	0.943207	0.946258	1.03691	1.07013	1.00309	0.943263	1.06381	0.952395	1.02274	1.00516	1.01075	1.04778	1.05783	0.908552	1.08453
286	0.994544	0.867495	0.986446	0.940913	1.00626	1.0384	1.05505	0.890406	1.04479	0.965724	0.984575	1.04903	1.0744	1.01357	0.918341	1.08432	0.950752	1.0288	1.03431	1.03537	1.01971	0.897862	1.08982	1.06103	1.0387	1.06891	0.983166	1.0368	1.00946	0.98651	1.00102	1.01229	1.04124	0.991084	0.95238	0.940089	1.03914	1.06669	0.98405	0.944384	1.04413	0.950298	0.994193	1.00249	1.01219	1.04214	1.08072	0.947766	1.06451
288	0.983001	0.86635	0.980877	0.929952	0.978344	1.05952	1.067	0.886535	1.05828	0.970275	0.985185	1.04456	1.06975	1.02562	0.908752	1.04898	0.95428	1.0082	1.03077	1.04395	1.02496	0.890313	1.06837	1.05219	1.03314	1.04875	0.983947	1.02662	1.0041	1.00912	0.988046	0.988418	1.04514	1.00084	0.971794	0.972291	1.05104	1.07307	0.9679	0.966723	1.04499	0.947221	1.00568	1.00123	1.01396	1.04533	1.05525	0.934531	1.08013
290	0.981382	0.870479	0.960886	0.920864	0.979627	1.03536	1.06993	0.883755	1.05135	0.954394	0.975292	1.03587	1.05804	1.02558	0.920945	1.02709	0.955517	1.01371	1.03745	1.03145	1.01845	0.895891	1.06817	1.0633	1.02478	1.05695	0.989161	1.03012	1.00504	0.981034	1.01053	0.976088	1.04631	1.01059	0.969183	0.962958	1.05497	1.05212	0.961594	0.97746	1.05216	0.946981	0.999761	0.998411	0.998603	1.02587	1.03168	0.923443	1.06863
292	0.972926	0.850608	0.982986	0.947263	0.991768	1.04406	1.05736	0.905644	1.05413	0.964323	0.966407	1.04897	1.04989	1.02906	0.924951	1.03122	0.954025	1.01629	1.02943	1.02189	1.03116	0.89875	1.07859	1.04352	1.02696	1.0904	0.981131	1.02697	1.00305	0.985936	0.985544	0.972035	1.03103	1.0054	0.967296	0.958091	1.05187	1.05909	0.990886	0.971654	1.0685	0.944468	1.01793	1.00051	1.0185	1.0425	1.06216	0.949558	1.07799
294	0.962895	0.861433	0.960575	0.984721	0.994041	1.02013	1.06352	0.920827	1.07419	0.962348	0.957672	1.04803	1.05872	1.03332	0.918854	1.04384	0.960508	1.0149	1.02373	1.00536	1.02377	0.8929	1.08139	1.05136	1.02689	1.04453	0.984291	1.03767	1.00885	0.980121	0.997771	0.976734	1.03503	1.02463	0.956767	0.961219	1.04913	1.04018	0.990778	0.977697	1.05401	0.93326	1.04427	1.00077	1.00053	1.03162	1.04255	0.926096	1.05232
296	0.965628	0.835915	0.944555	1.0246	0.993859	1.01775	1.02707	0.914451	1.0469	0.964	0.955066	1.05819	1.06184	1.02201	0.913088	1.0567	0.963891	1.00599	1.01695	1.01611	1.01947	0.896656	1.10521	1.05434	1.03369	1.15106	0.987739	1.03332	0.994957	1.00099	1.00888	0.996572	1.05209	1.03111	0.968476	0.94881	1.05742	1.04037	0.986314	0.998601	1.05855	0.938037	1.0428	1.00471	1.03299	1.05048	1.06106	0.91334	1.06486
298	0.962108	0.845048	0.963971	1.02677	0.982146	1.01413	0.9977	0.898525	1.05048	0.956899	0.947577	1.04722	1.07146	1.02318	0.919019	1.03695	0.95719	1.01772	1.01772	1.01434	1.02008	0.916918	1.09044	1.0377	1.05243	1.06631	0.979755	1.03231	1.00793	0.992071	0.999968	0.996505	1.07848	0.990388	0.962584	0.952865	1.05468	1.0237	0.944688	0.985916	1.05261	0.949438	1.01875	0.998774	1.01708	1.04307	1.06012	0.903707	1.0535
300	0.969883	0.851796	0.975254	1.01612	0.993578	0.998748	0.974991	0.909378	1.06044	0.950157	0.946049	1.04768	1.06874	1.02725	0.922439	1.06676	0.961972	1.02267	1.01331	1.01384	1.01851	0.888712	1.09335	1.04849	1.05122	1.08108	0.973761	1.02354	1.00915	1.00208	0.986728	0.999704	1.08842	1.00668	0.958114	0.942885	1.06345	1.05644	0.945748	0.973507	1.05577	0.956784	1.01849	1.00055	1.01999	1.05754	1.04564	0.908086	1.07102
302	0.964939	0.84079	0.967933	1.02914	0.981673	1.00245	0.963721	0.914634	1.04197	0.950112	0.95126	1.04819	1.06015	1.02319	0.927655	1.07048	0.959517	1.01738	1.01353	1.00857	1.01952	0.897712	1.07992	1.04173	1.03023	1.09331	0.986698	1.04434	1.01708	0.999552	1.08107	1.01995	1.13195	1.02706	0.969703	0.971243	1.07033	1.10761	0.9181	0.977023	1.05112	0.938019	1.03065	1.00536	1.026	1.04865	1.0432	0.90792	1.07114
304	0.965664	0.844268	0.96378	1.01451	0.95831	1.00065	0.977551	0.932304	1.04527	0.954044	0.9592	1.04137	1.07368	1.02325	0.938161	1.08421	0.956562	1.02334	1.02124	1.00023	1.01869	0.901354	1.1053	1.04673	1.01872	1.12231	0.989375	1.04661	1.01133	1.00783	1.08342	1.01972	1.15781	1.09717	0.972138	1.01405	1.08039	1.11237	0.914965	0.988453	1.05513	0.94651	1.03894	1.012	1.02571	1.04967	1.04477	0.912731	1.10201
306	0.964567	0.841258	0.965194	1.04428	0.966313	1.01083	0.996287	0.917258	1.05432	0.955157	0.968439	1.04556	1.08724	1.01698	0.944331	1.09082	0.955835	1.03351	1.03223	1.00675	1.01425	0.904337	1.10497	1.03651	1.01399	1.00428	0.998799	1.02917	1.01273	1.00034	1.07065	1.03109	1.17325	1.07903	0.98066	1.00384	1.07873	1.11663	0.914875	0.977403	1.06161	0.954502	1.0549	1.01166	1.0189	1.07308	1.04171	0.91178	1.1149
308	0.945196	0.849923	0.96252	1.03242	0.971005	1.02489	1.01847	0.920974	1.08546	0.960194	0.983321	1.05808	1.11316	1.02923	0.940618	1.09964	0.956108	1.03148	1.0259	1.01174	1.02908	0.939089	1.10075	1.03022	1.00517	1.01051	1.00028	1.03765	1.01727	1.01666	1.03666	1.02541	1.1609	1.05268	0.991682	0.988414	1.07078	1.11903	0.944679	0.987228	1.06236	0.956285	1.03302	1.01453	1.00221	1.0889	1.07557	0.914912	1.11322
310	0.949282	0.85288	0.971575	1.00598	1.00499	1.022	0.996038	0.935432	1.08902	0.955319	0.976935	1.07107	1.11341	1.03098	0.952013	1.07128	0.94837	1.03133	1.03045	1.00866	1.02107	0.922065	1.10933	1.02598	1.00709	1.12145	1.00462	1.03747	1.0162	1.02799	1.03733	1.01703	1.13715	1.05458	0.990549	0.986605	1.05224	1.13026	0.944419	0.9765	1.05789	0.953374	1.03187	1.01558	1.01057	1.07235	1.08258	0.929628	1.11111
312	0.954581	0.876724	0.97048	1.00755	0.991068	1.02703	1.00156	0.951413	1.06186	0.955256	0.980618	1.05992	1.10481	1.03688	0.953719	1.08271	0.952207	1.0358	1.03591	0.997423	1.01605	0.924678	1.09238	1.02361	1.01002	1.1189	1.02	1.04037	1.02494	1.04509	1.03321	1.02986	1.11813	1.05248	1.00907	0.98096	1.05418	1.16465	0.939541	0.972823	1.05319	0.957588	1.0237	1.01706	1.00656	1.0743	1.06638	0.920357	1.10903
314	0.939366	0.8502	0.973684	1.03083	0.972333	1.03426	0.995931	0.950284	1.06906	0.947671	0.973747	1.05633	1.10441	1.03152	0.948062	1.07256	0.952671	1.03422	1.03767	1.00642	1.0364	0.902815	1.09327	1.02023	1.00226	1.10727	1.00365	1.04274	1.00424	1.00954	1.05403	1.02483	1.08807	1.04646	1.00684	0.983031	1.03867	1.1827	0.94406	0.966257	1.05102	0.941419	1.03006	1.01283	1.008	1.04654	1.04536	0.913393	1.07509
316	0.930804	0.867643	0.975382	1.03124	0.992459	1.01284	1.02368	0.937936	1.0658	0.953182	0.965268	1.04801	1.0901	1.041	0.959256	1.10063	0.950498	1.02703	1.03783	1.02056	1.03577	0.901873	1.13676	1.04624	1.00043	0.971281	1.00604	1.06541	1.03019	1.0355	1.08133	1.0401	1.08035	1.01399	1.02111	0.988414	1.02823	1.20391	0.939362	0.979113	1.04891	0.957135	1.0237	1.01527	1.00818	1.05174	1.06224	0.920039	1.07492
318	0.92815	0.877513	0.99688	1.04943	1.01249	1.02	1.03072	0.946587	1.06111	0.96567	0.969066	1.0506	1.09398	1.04021	0.958366	1.09718	0.952625	1.015	1.05171	1.00912	1.02775	0.918317	1.14557	1.08447	1.01328	1.12718	1.00794	1.03132	1.00044	1.02408	1.07333	1.04067	1.09758	1.00377	1.00892	0.972029	1.04528	1.21895	0.937161	0.991171	1.05317	0.957661	1.02159	1.02137	1.01601	1.04277	1.05795	0.913183	1.07504
320	0.948734	0.891564	1.0082	1.00546	1.02587	1.00795	1.05828	0.946358	1.03927	0.949753	0.95935	1.03525	1.07644	1.04475	0.947741	1.10522	0.955635	1.0058	1.05296	1.00671	1.03246	0.932956	1.16114	1.10397	1.00901	1.12659	1.00417	1.02917	0.999877	1.03432	1.03675	1.07259	1.13494	1.02142	1.01454	0.996943	1.0478	1.20506	0.959564	0.994563	1.0535	0.947701	1.02218	1.02327	1.01361	1.0423	1.05194	0.913035	1.06217
322	0.940251	0.908139	1.00028	0.992971	1.0171	1.03667	1.05761	0.948395	1.04842	0.945731	0.966769	1.05448	1.07167	1.04194	0.94049	1.13456	0.96319	1.00707	1.05185	1.00422	1.02711	0.936335	1.12921	1.09914	1.02199	1.00397	0.999849	1.01471	1.02244	1.01093	1.02265	1.08932	1.16493	1.02976	1.00046	0.967022	1.05799	1.17397	0.991263	0.990743	1.07142	0.957837	1.04291	1.022	1.01719	1.04495	1.05289	0.911602	1.0809
324	0.953731	0.919623	0.996588	0.993746	0.998252	1.05174	1.0476	0.954394	1.02345	0.919195	0.960966	1.05643	1.0665	1.04139	0.932065	1.25336	0.950452	1.01546	1.03383	0.998592	1.02732	0.926499	1.13589	1.08625	1.01347	1.19526	1.00074	1.02986	1.02039	1.01637	1.03522	1.09127	1.17626	1.07042	0.988049	0.973209	1.04646	1.14836	0.976568	0.983028	1.06199	0.966753	1.04852	1.02737	1.01634	1.07455	1.06627	0.915867	1.05251
326	0.942701	0.893802	1.00468	1.00266	0.972861	1.05797	1.04233	0.966779	1.06991	0.896267	0.953927	1.05569	1.06283	1.0435	0.945193	1.25097	0.963027	1.03153	1.03774	1.00009	1.02565	0.922179	1.1279	1.09331	1.02671	1.1857	0.986122	1.03685	0.999392	1.03373	1.0303	1.08289	1.14074	1.0944	0.987863	0.98117	1.05823	1.12576	0.974421	0.972785	1.07194	0.983726	1.05952	1.02763	1.01471	1.08624	1.08472	0.930013	1.06277
328	0.95635	0.883932	1.00888	0.988342	0.999043	1.05	1.0468	0.96721	1.08487	0.901016	0.957654	1.05635	1.06484	1.02823	0.935878	1.20773	0.947652	1.03586	1.04372	1.00867	1.03094	0.915871	1.1459	1.06907	1.02658	1.05334	0.983771	1.02166	1.01102	1.04569	1.02545	1.07349	1.14818	1.08793	0.987026	1.03201	1.08789	1.11587	0.955809	0.967502	1.07122	0.992706	1.06526	1.02501	1.01546	1.0546	1.05074	0.913712	1.06301
330	0.969635	0.891798	1.0067	0.996898	1.00886	1.04746	1.05532	0.969779	1.09445	0.896609	0.962865	1.0463	1.0597	1.03202	0.948025	1.1786	0.962454	1.04321	1.04454	1.01205	1.03287	0.950218	1.12704	1.10675	1.02635	1.03772	0.989719	1.02687	1.01354	1.03757	1.04006	1.06772	1.11079	1.05384	0.976079	1.02488	1.06413	1.12001	0.964037	0.949173	1.07548	1.00174	1.07366	1.02526	0.997114	1.0476	1.04172	0.903562	1.06063
332	0.965213	0.875163	1.00764	0.988216	1.00297	1.04793	1.06045	0.949496	1.1669	0.90801	0.968527	1.05767	1.07459	1.02653	0.95128	1.14305	0.959481	1.06675	1.02829	1.02178	1.03448	0.921686	1.14696	1.10528	1.03033	1.04114	0.996002	1.05836	1.02312	1.02967	1.02355	1.08205	1.06829	1.0234	0.964861	1.03231	1.08185	1.1526	0.953887	0.954389	1.06389	1.00621	1.07441	1.02621	1.0262	1.06964	1.0503	0.913949	1.07468
334	0.965823	0.897549	1.0107	0.98265	0.994842	1.02755	1.05689	0.965073	1.15538	0.892982	0.969437	1.04904	1.0678	1.03116	0.958605	1.12793	0.954371	1.08677	1.03568	1.01823	1.04746	0.965843	1.12666	1.11122	1.02803	1.0278	0.983947	1.06051	1.00771	1.00392	1.043	1.11233	1.04177	1.03551	0.974954	1.03419	1.09275	1.18814	0.982999	0.951235	1.0503	0.992429	1.0558	1.02693	1.02224	1.04848	1.05577	0.911203	1.04602
336	0.965558	0.891642	0.993721	0.969482	0.982228	1.0267	1.05988	0.956725	1.15725	0.906537	0.972024	1.03421	1.06002	1.02672	0.948768	1.1094	0.948288	1.07356	1.03435	1.00589	1.04034	0.960459	1.14216	1.11565	1.0326	1.02889	0.981967	1.05189	1.01199	1.03027	1.03829	1.12739	1.03417	1.02174	0.959183	1.03317	1.06701	1.15692	1.00731	0.994981	1.05221	0.992549	1.03975	1.02412	1.01639	1.05579	1.04739	0.92072	1.05323
338	0.97029	0.891174	1.00133	0.963619	0.982764	1.01656	1.068	0.95966	1.11388	0.910559	0.958688	1.0349	1.06913	1.03451	0.949355	1.11491	0.940978	1.07969	1.0217	0.994961	1.02852	0.97823	1.12227	1.09412	1.0358	1.03141	0.990602	1.08466	1.01649	1.0017	1.02805	1.12467	1.03257	1.03002	0.968699	1.02814	1.06068	1.10067	0.999177	1.01158	1.06006	0.996023	1.02785	1.02147	1.01886	1.05963	1.04743	0.919172	1.05436
340	0.952325	0.889509	0.994415	0.961961	0.977963	1.02537	1.08529	0.953431	1.0932	0.915829	0.971	1.0343	1.0824	1.03095	0.94225	1.12854	0.953671	1.08202	1.03851	0.993073	1.03449	0.95723	1.13083	1.07317	1.04013	1.04271	0.978956	1.11416	1.00933	1.0312	1.04004	1.11896	1.03137	1.02099	0.972222	1.00676	1.06393	1.08607	1.0109	1.01218	1.06656	0.983245	1.03041	1.02228	1.00567	1.06015	1.05149	0.927734	1.04977
342	0.960056	0.904748	1.00168	0.986108	0.99928	1.0253	1.06447	0.957128	1.05556	0.925443	0.974259	1.03174	1.07869	1.02839	0.941645	1.12236	0.946915	1.07502	1.04362	0.977706	1.02869	0.956262	1.16375	1.0741	1.03691	1.01939	0.978213	1.0821	1.02118	0.993078	1.03459	1.13378	1.02956	0.999554	0.994182	1.02137	1.06322	1.08763	0.989413	0.989575	1.06616	0.978533	1.02947	1.02014	0.996531	1.05597	1.08179	0.922898	1.04008
344	0.958021	0.913508	0.999408	1.01307	1.00465	1.03934	1.03088	0.94689	1.06425	0.915775	0.971009	1.02937	1.05771	1.03961	0.955314	1.15937	0.940323	1.06728	1.02963	0.97353	1.01854	0.927317	1.16018	1.06861	1.0356	1.04542	0.993604	1.08444	1.03363	1.00391	1.07217	1.13805	1.04855	0.995163	0.997853	1.01051	1.07432	1.103	0.977304	0.972082	1.07839	0.96897	1.02153	1.02171	0.995368	1.07014	1.06845	0.920637	1.05652
346	0.955925	0.912389	0.985725	0.99307	0.997788	1.03341	1.04796	0.946899	1.03723	0.924851	0.960401	1.02946	1.07347	1.03537	0.961291	1.15466	0.95288	1.06989	1.02019	0.982373	1.02011	0.953306	1.18789	1.07378	1.04051	1.02658	0.989728	1.0958	1.00873	1.01742	1.05387	1.12646	1.03653	0.964573	0.982974	1.0164	1.04313	1.09479	0.955791	0.959805	1.07535	0.973239	1.01323	1.01813	1.00828	1.06843	1.0588	0.912583	1.09085
348	0.946841	0.905103	0.979846	0.995646	1.00862	1.06081	1.03909	0.925717	1.04903	0.935794	0.952505	1.01512	1.07451	1.04066	0.955635	1.17193	0.947452	1.06652	1.02532	0.969888	1.00978	0.944605	1.18843	1.04639	1.041	1.02928	0.992265	1.1151	1.02138	1.03507	1.04081	1.11887	1.05893	0.987855	0.989879	1.04626	1.04428	1.12165	0.932652	0.947814	1.07946	0.966328	1.02014	1.01943	0.999129	1.05344	1.06289	0.924236	1.09336
350	0.940224	0.899943	0.967541	0.980074	0.999198	1.04632	1.05296	0.954202	1.08371	0.949098	0.959933	1.04197	1.07403	1.03505	0.965939	1.14704	0.949297	1.05279	1.01617	0.982066	1.02074	0.99697	1.19193	1.05897	1.04479	0.995856	0.982581	1.0798	1.004	1.00649	1.02151	1.12838	1.07708	0.988437	0.983541	1.04959	1.04424	1.12163	0.923076	0.957392	1.07927	0.972371	1.00699	1.01916	0.974721	1.04733	1.03791	0.908223	1.05311
352	0.947619	0.909995	0.963259	0.979894	1.00707	1.03942	1.03261	0.963908	1.09541	0.944502	0.953768	1.02757	1.05801	1.03874	0.963418	1.16832	0.954753	1.05075	1.01341	0.973315	1.02304	0.952778	1.17267	1.05404	1.05473	0.991323	0.989635	1.10987	1.00867	1.01036	1.02335	1.14182	1.09264	0.985157	0.984192	1.03658	1.02606	1.123	0.934008	0.926198	1.07334	0.966651	0.998225	1.01755	1.00047	1.04756	1.03026	0.90744	1.09667
354	0.944276	0.898147	0.951867	0.967951	1.00441	1.0346	1.03163	0.971219	1.08927	0.941243	0.965692	1.03432	1.07301	1.05066	0.980057	1.15799	0.954171	1.06388	1.01251	0.986313	1.02544	0.950755	1.16341	1.05688	1.05774	0.984818	0.991866	1.11108	1.02193	0.989446	1.00084	1.13552	1.12282	1.01039	0.983941	1.02257	1.01727	1.13565	0.916573	0.925304	1.07416	0.976519	1.00173	1.01812	1.02257	1.05679	1.04857	0.923686	1.1049
356	0.925957	0.884669	0.966281	0.984577	0.993896	0.995654	1.00338	0.961523	1.1182	0.947159	0.973756	1.04207	1.06555	1.04175	0.968772	1.15948	0.955607	1.05497	1.02872	1.00352	1.03027	0.940382	1.17694	1.07906	1.06058	0.977178	1.00164	1.09614	1.00861	0.99927	0.984226	1.1359	1.1302	1.01471	0.994935	1.0124	1.01839	1.12307	0.903817	0.922653	1.06453	0.974366	1.00176	1.01665	1.00268	1.05801	1.0498	0.919765	1.07909
358	0.932166	0.871155	0.968672	1.00163	1.0134	0.997319	1.02964	0.936441	1.10861	0.952716	0.968695	1.04184	1.06198	1.05079	0.973603	1.16301	0.956289	1.06692	1.03751	0.999608	1.01842	0.921686	1.15017	1.12302	1.0681	1.00528	1.01056	1.095	1.0086	0.974833	0.981188	1.09596	1.12047	1.02216	0.993866	1.00878	1.00946	1.12604	0.90741	0.946779	1.0632	0.988937	1.00777	1.01785	0.999531	1.07123	1.04041	0.916353	1.06226
360	0.928372	0.890853	0.960292	0.997583	0.998552	1.00581	1.04301	0.95178	1.09028	0.956271	0.965224	1.03409	1.06349	1.03777	0.967195	1.15591	0.951643	1.07232	1.0502	0.99055	1.0152	0.904099	1.1605	1.14365	1.05279	0.976052	1.01094	1.0876	1.0216	0.957999	0.980538	1.07602	1.10675	1.03848	0.983365	1.00919	0.99677	1.13428	0.912063	0.958589	1.07109	0.999091	1.01867	1.01662	0.979833	1.09159	1.05433	0.914881	1.07266
362	0.929283	0.883576	0.962921	1.00023	0.990722	1.02131	1.03338	0.945468	1.10777	0.957105	0.970602	1.02883	1.0619	1.03703	0.972558	1.1212	0.958999	1.07294	1.05215	0.995156	1.01914	0.904214	1.1705	1.15755	1.0443	0.990805	1.00538	1.07614	1.0299	0.990284	0.974148	1.0841	1.10987	1.0537	0.986339	1.00425	0.999917	1.11411	0.961567	0.952888	1.07151	0.998342	1.02314	1.01896	0.923701	1.07268	1.01937	0.893912	1.0436
364	0.936306	0.903889	0.963862	1.0204	1.0057	1.0097	1.03968	0.930294	1.08803	0.958685	0.966469	1.02508	1.06582	1.01581	0.974905	1.1461	0.967273	1.07748	1.03201	0.996284	1.01263	0.928329	1.16275	1.12192	1.03374	0.999771	0.99865	1.06339	1.01442	1.0019	0.975877	1.09542	1.0801	1.04358	1.01071	1.00133	0.989237	1.06936	1.01252	0.966105	1.07641	0.989205	1.02381	1.01835	0.937311	1.06846	1.02736	0.898146	1.06335
366	0.932007	0.892536	0.961999	0.994241	1.00167	1.00062	1.07297	0.920955	1.07535	0.951181	0.958087	1.02648	1.06102	1.02295	0.994615	1.16976	0.95999	1.06503	1.03775	0.992519	1.02535	0.908727	1.14131	1.15269	1.02221	1.02034	0.994078	1.06132	1.03163	1.03099	0.997885	1.09147	1.04434	1.04782	1.02188	0.984333	1.00268	1.06862	1.00905	0.96391	1.08798	0.988567	1.02024	1.0187	0.930347	1.05879	1.04306	0.904754	1.0532
368	0.944028	0.901712	0.978696	1.00976	1.01161	1.00309	1.06816	0.954138	1.08782	0.939358	0.962839	1.0161	1.03563	1.0207	1.02667	1.18087	0.961299	1.05974	1.03349	0.978957	1.0267	0.951749	1.14092	1.139	1.02005	0.999313	0.980434	1.05247	1.01743	1.01334	1.00429	1.07831	1.05993	1.07341	0.994777	0.973812	1.00544	1.04425	0.998072	0.966894	1.0824	0.986802	1.02771	1.0188	0.928663	1.05575	1.06201	0.901586	1.07095
370	0.937933	0.908599	0.969531	0.990017	1.00784	1.01338	1.0599	0.946193	1.07898	0.935919	0.965656	1.0273	1.04005	1.01591	1.02205	1.20133	0.968455	1.05935	1.02095	0.978885	1.01551	0.946101	1.12281	1.10541	1.02805	0.982717	0.988464	1.05327	1.02729	1.02166	1.04328	1.06185	1.07532	1.03513	1.02207	0.973611	0.995089	1.04571	1.00008	0.971721	1.07959	0.968758	1.02088	1.01694	0.936445	1.07528	1.07788	0.907035	1.0735
372	0.948	0.890723	0.973419	1.01343	0.999061	1.01976	1.03325	0.952376	1.03569	0.924635	0.955146	1.00565	1.04152	1.01894	1.01068	1.16865	0.967873	1.05836	1.0138	0.973305	1.013	0.943963	1.10864	1.11011	1.03277	0.957912	0.992758	1.06338	1.02243	1.01894	1.04516	1.0725	1.0894	1.03069	1.02526	0.975437	1.00943	1.03982	1.01478	0.961753	1.07885	0.9725	1.01482	1.01381	0.958016	1.071	1.05871	0.902596	1.04812
374	0.941233	0.894374	0.973337	1.00044	0.98381	0.991139	1.03144	0.964862	1.04696	0.923046	0.961117	1.02499	1.04447	1.02005	1.00259	1.19491	0.971628	1.07406	1.01274	0.98976	1.02225	0.97655	1.1209	1.11106	1.02591	0.981352	1.0116	1.0329	1.02334	1.02259	1.03724	1.0714	1.08007	1.02709	1.00179	0.995895	0.989077	1.03003	1.01105	0.974638	1.07733	0.97323	1.02632	1.01548	0.940033	1.05851	1.04289	0.90349	1.05496
376	0.949432	0.880662	0.984063	0.965852	0.978526	1.00912	1.0007	0.928386	1.02191	0.924905	0.954475	1.01696	1.04223	1.01416	0.982193	1.16502	0.957617	1.06455	0.996559	0.985184	1.01384	0.932692	1.13952	1.10175	1.01546	1.0479	1.00733	1.0503	1.05655	1.00737	1.002	1.08053	1.09255	1.01943	0.99316	1.00672	0.997578	1.03405	1.00016	0.958703	1.073	0.96521	1.02765	1.0102	0.948088	1.05707	1.04601	0.90927	1.05042
378	0.955288	0.877869	0.965094	0.95318	0.994996	1.00984	0.99194	0.93801	1.02967	0.925129	0.963166	1.01283	1.05277	1.02351	0.961144	1.17149	0.964691	1.07376	0.985834	0.988467	1.01851	0.983958	1.12731	1.10592	1.021	1.01375	1.00089	1.05432	1.02892	0.98078	1.00903	1.08256	1.09266	1.02494	0.975186	1.01149	0.998489	1.02931	0.981679	0.981052	1.06101	0.977332	1.04528	1.01017	0.949916	1.06822	1.05258	0.904543	1.05081
380	0.955624	0.875527	0.97456	0.958746	1.00284	1.01372	0.982413	0.917121	0.990045	0.918432	0.960525	1.00806	1.05965	1.01982	0.955185	1.16601	0.963118	1.07069	0.99469	0.987472	1.02583	0.967233	1.14078	1.13231	1.02549	0.951656	0.991141	1.03163	1.03994	1.00922	1.00616	1.07867	1.07601	1.02878	0.998244	0.999119	1.01748	1.02009	0.950321	1.01264	1.06796	0.971447	1.05011	1.00836	0.953836	1.04968	1.05662	0.904127	1.07174
[truncated: 62 more columns]

## Sheet: EGF 1ngml,_sustain
Time(min)	cell 1	cell 2	cell 3	cell 4	cell 5	cell 6	cell 7	cell 8	cell 9	cell 10	cell 11	cell 12	cell 13	cell 14	cell 15	cell 16	cell 17	cell 18	cell 19	cell 20	cell 21	cell 22	cell 23	cell 24	cell 25	cell 26	cell 27	cell 28	cell 29	cell 30	cell 31	cell 32	cell 33	cell 34	cell 35	cell 36	cell 37	cell 38	cell 39	cell 40	cell 41	cell 42	cell 43	cell 44	cell 45	cell 46	cell 47	cell 48	cell 49
-78	1.05513	0.975976	0.957547	0.944174	0.989251	1.00104	1.0303	1.00667	1.01027	1.07643	0.95436	1.03762	1.00373	0.973769	1.03202	0.96596	0.918326	0.943301	0.941304	0.985434	1.01433	0.957257	0.94826	1.04496	0.981019	0.978456	0.946419	0.958681	0.965993	0.913816	1.05546	1.03605	1.086	1.05737	0.983245	1.00772	0.980202	1.03189	1.06733	1.03322	1.0025	1.01406	1.02367	1.0759	1.06495	1.11001	1.04415	1.01051	1.0088
-76	1.09105	0.956481	0.983194	0.920436	0.963071	0.969635	1.01759	1.00425	0.996014	1.10137	0.9565	1.03752	0.999201	0.983237	0.995527	0.957459	0.907908	0.94945	0.966264	0.998085	0.987201	0.936579	0.927074	0.988449	1.06216	0.986259	0.958406	0.954732	0.949398	0.935731	1.0473	1.03506	1.04116	1.04995	1.02158	1.00192	0.982557	1.03063	1.06145	1.02887	1.00351	1.01003	1.01382	1.07821	1.0447	1.11135	1.06521	1.03109	1.01698
-74	1.11592	0.976748	0.996982	0.935985	0.957802	1.00259	1.03137	0.990364	1.00049	1.15223	0.946342	1.03885	0.999201	0.983237	0.995527	0.957459	0.907908	0.94945	0.966264	0.998085	0.987201	0.936579	0.927074	0.988449	1.0864	0.991058	0.958453	0.979564	0.956024	0.919851	1.02951	1.02477	1.04026	1.03898	0.996378	1.01451	0.989939	1.03233	1.05984	1.02423	1.00136	1.00795	1.01241	1.05406	1.01808	1.11731	1.0383	1.0148	0.997911
-72	1.12393	1.03282	1.02941	0.943391	0.959271	1.01827	1.07187	1.01384	1.00996	1.18399	0.978195	1.03322	1.01028	1.00075	1.03755	0.990293	0.918493	0.965973	0.980606	0.998662	1.02984	0.956361	0.943581	0.991966	1.05056	0.996435	0.962127	0.956476	0.977475	0.966949	1.02603	1.02373	1.02874	1.03086	1.01179	1.01397	0.978847	1.01588	1.05352	1.02144	1.0042	1.009	1.01182	1.05345	1.00555	0.967389	1.05231	1.00485	1.02971
-70	1.09733	1.05286	1.02465	0.962675	0.961921	1.03596	1.03621	0.997423	1.0316	1.15525	0.98803	1.02396	1.01706	0.990799	1.05758	0.984149	0.902486	0.952924	0.990558	1.00868	1.02198	0.976075	0.957195	0.969751	1.07308	1.00226	0.980064	0.980638	0.970133	0.951465	1.01322	1.0147	1.03458	1.02949	0.995282	1.00231	0.983118	1.0129	1.06005	1.0175	0.996645	1.01648	1.01537	1.01914	0.984844	1.063	1.05706	1.02147	1.00725
-68	1.12015	1.09714	1.03876	1.00134	0.984762	1.05521	1.04767	0.994405	1.03954	1.13603	1.00365	1.02448	1.03475	0.982789	1.05124	0.997802	0.920531	0.960037	0.98217	0.973584	1.01702	0.97157	0.980191	0.957151	1.08903	1.00928	0.975826	0.999079	0.982857	0.951332	1.03083	1.01908	1.03441	1.04565	1.01168	1.01126	0.974567	1.02701	1.05203	1.02897	1.00122	1.01205	1.0342	1.02818	0.994481	1.08254	1.05217	1.01784	1.00659
-66	1.12616	1.1203	1.04846	1.02036	1.01995	1.06045	1.04472	1.01409	1.05048	1.10745	1.00236	1.01778	1.05011	0.99511	1.06907	0.991721	1.00584	0.969998	0.992223	0.986583	1.04502	0.980579	0.990016	0.959548	1.09917	1.0199	1.00584	0.995743	0.976155	0.936375	1.02555	1.03155	1.02375	1.03278	1.00722	1.00067	0.973661	1.00655	1.0452	1.01892	0.99854	1.01321	1.0378	1.01391	0.994662	1.10515	1.04148	1.01839	1.00594
-64	1.12392	1.13214	1.06124	1.02731	1.04411	1.08132	1.04476	1.01867	1.07641	1.10415	1.02772	1.05059	1.09268	1.00537	1.0985	1.04103	1.0561	0.992671	1.00368	1.01799	1.07425	0.98807	0.999445	0.954244	1.11857	1.02986	1.00995	1.0003	1.0214	0.956457	1.00976	1.0242	1.03843	1.03015	1.00153	1.01251	0.976258	1.01817	1.04976	1.02765	1.00384	1.01071	1.0323	1.01952	1.03245	1.07996	1.02596	1.00214	1.00774
-62	1.11385	1.1614	1.05996	1.03901	1.0217	1.07608	1.05169	1.02031	1.07013	1.09123	1.04833	1.03328	1.08635	1.01148	1.09667	1.06659	1.03799	0.989009	1.02513	0.970043	1.06138	0.989861	1.01224	0.978989	1.09991	1.07167	1.04404	1.02754	1.05387	1.00104	1.0016	1.0337	0.998273	1.03435	1.01028	1.00554	0.973932	1.02252	1.05713	1.00918	1.00683	1.01872	1.04068	1.01136	1.01711	1.07881	1.04491	0.994541	1.01134
-60	1.08646	1.11251	1.08412	1.0189	1.01676	1.07002	1.03922	1.01264	1.09455	1.10152	1.05987	1.02423	1.08416	0.989254	1.08271	1.04169	1.03571	0.975205	1.01044	0.958611	1.05516	0.980629	0.999296	0.994169	1.08893	1.12523	1.02119	1.02495	1.01883	0.993676	1.00569	1.01304	0.997347	1.00491	0.99635	0.989628	0.970343	1.01178	1.05639	1.00589	1.00688	1.01526	1.0222	1.00752	0.976393	1.06754	0.950167	1.00152	0.990928
-58	1.09481	1.10944	1.08	1.02704	1.08525	1.06936	1.03331	1.0087	1.08031	1.08132	1.04769	1.01978	1.10676	1.01751	1.08824	1.06826	1.01795	0.986025	1.03194	0.989418	1.06534	0.980107	1.02613	0.982841	1.0821	1.15125	1.03049	1.03072	1.05767	0.990869	1.00371	1.03405	1.00188	1.01233	1.00502	1.00194	0.981576	1.01607	1.0516	1.00903	0.987676	1.01259	1.02696	1.01982	1.00083	1.07098	1.04736	1.00392	0.985024
-56	1.11069	1.14865	1.08198	1.02955	1.05644	1.09114	1.05452	1.03831	1.09939	1.07819	1.07275	1.02006	1.09472	0.988701	1.06811	1.05099	0.999971	0.974878	1.00004	1.01561	1.06705	0.981005	1.0141	0.968152	1.07238	1.14808	1.03077	1.05246	1.06007	0.995876	1.00437	1.03133	0.991066	1.00986	1.01321	0.990937	0.975791	1.01108	1.05007	1.01461	0.988345	1.00782	1.04259	1.02816	0.991549	1.07115	1.04607	0.992322	0.996806
-54	1.09405	1.11958	1.07826	1.03379	1.03999	1.07325	1.06611	1.0297	1.06763	1.0633	1.08471	1.00156	1.08592	1.01424	1.06216	1.04641	1.02348	0.984297	1.0293	1.01023	1.06778	1.00102	1.04405	0.974842	1.0607	1.11203	1.02335	1.03791	1.04992	0.990497	1.00998	1.02191	0.982652	0.995188	1.00885	0.995406	0.975978	0.999379	1.0381	1.00302	0.99197	1.00931	1.03175	1.02101	0.97743	1.06397	1.03879	0.99356	1.01956
-52	1.09073	1.13534	1.06985	1.01489	1.01702	1.07465	1.05543	1.03035	1.07947	1.0836	1.06774	0.996803	1.07809	1.00923	1.06321	1.0479	1.03368	0.987202	1.0559	1.0243	1.0448	1.02391	1.06389	0.975172	1.07444	1.11016	1.05761	1.03574	1.03873	0.994644	1.00786	1.03425	0.958185	1.00064	1.02896	1.01072	0.990407	0.999015	1.04332	1.01131	0.993824	1.00652	1.02696	1.04403	0.973225	1.07979	1.03077	0.985288	1.02666
-50	1.09802	1.09501	1.06767	1.03302	1.03336	1.08506	1.06897	1.05298	1.09237	1.1003	1.07214	1.00619	1.06771	1.02733	1.0631	1.05679	1.0145	0.979918	1.07518	1.00025	1.01971	0.987075	1.05403	0.97515	1.03394	1.11385	1.09005	1.02846	1.05023	0.990515	0.990948	1.03626	0.976892	1.03051	1.01871	0.997345	0.995378	1.01277	1.0277	1.00316	1.00156	1.00381	1.02197	1.03122	0.980426	1.05629	1.01529	0.992212	1.00493
-48	1.09801	1.11003	1.05953	1.02025	1.04022	1.0691	1.06921	1.04769	1.08664	1.07903	1.06258	1.0017	1.0677	1.03055	1.07846	1.05693	1.01709	0.988217	1.08745	1.03151	1.02103	1.03981	1.07031	1.01009	1.01622	1.09897	1.10831	1.02553	1.03931	0.998648	0.981447	1.04912	0.964552	1.01331	1.0101	1.00378	0.98322	1.00937	1.02735	1.00124	0.983845	1.00848	1.01643	1.02409	0.993145	1.04848	1.0217	0.993422	1.0085
-46	1.07527	1.1043	1.05493	1.03366	1.03597	1.06812	1.0834	1.06167	1.07578	1.09868	1.06027	0.992274	1.06863	1.0358	1.06417	1.05341	1.00219	0.986917	1.06824	1.01475	1.04682	1.00911	1.07244	0.999302	1.03504	1.09839	1.09843	1.01522	1.04281	0.995659	0.985654	1.05246	0.991577	1.0309	0.991353	1.00903	0.986351	1.00581	1.01892	0.997706	0.981148	1.01553	1.01606	1.02661	0.984726	1.04521	1.00833	0.995651	1.007
-44	1.0625	1.11609	1.05492	0.998046	1.04397	1.07543	1.08161	1.05829	1.08118	1.07701	1.0633	0.995098	1.05484	1.03122	1.05167	1.04996	1.01138	0.993628	1.0403	1.00178	1.0625	0.976675	1.07092	0.979608	1.01495	1.0834	1.07239	1.01711	1.05191	1.01533	0.984103	1.04307	0.987457	1.02603	0.997307	1.02179	0.98879	1.00805	1.01565	0.992017	0.99163	1.00797	1.01001	1.00053	0.981848	1.0395	1.00653	0.983233	0.989293
-42	1.06633	1.12494	1.06234	1.01767	1.11921	1.07229	1.07213	1.04325	1.06377	1.05468	1.05442	0.985768	1.05168	1.03641	1.06558	1.05963	0.993252	0.998473	1.02951	1.02354	1.0507	1.00354	1.08142	0.989882	1.08846	1.08041	1.07083	1.01769	1.04635	1.02549	0.976464	1.03187	0.987187	1.02383	0.99622	0.992541	0.989397	0.994947	1.01346	0.996594	0.99232	1.00997	1.03883	1.00396	0.994379	1.05298	1.01145	0.965441	0.987931
-40	1.07381	1.11469	1.05338	0.987954	1.08178	1.05889	1.09105	1.04104	1.05146	1.05727	1.03959	0.979864	1.04767	1.04832	1.05959	1.04169	1.00031	0.98222	1.01056	1.01144	1.03285	1.02218	1.06719	0.991228	1.09794	1.07296	1.08917	1.00958	1.06099	1.0094	1.00054	1.02466	1.00893	1.02428	1.01086	1.0053	1.00469	1.0242	1.02297	1.00622	1.0025	1.01831	1.0188	0.992875	1.00239	1.06006	1.0119	0.964093	1.01206
-38	1.07097	1.0955	1.05786	1.00625	1.04969	1.07267	1.08463	1.05937	1.05384	1.06757	1.02702	0.990719	1.04066	1.03652	1.0703	1.04448	1.00271	0.995727	1.03854	1.02489	1.03754	1.01587	1.08538	0.991943	1.08111	1.04822	1.05723	1.00011	1.03775	0.994112	0.988509	1.0157	1.00747	1.01846	1.01071	1.01286	0.996004	1.00087	1.01337	1.01192	0.998046	1.00554	1.01164	1.00259	0.995999	1.02939	1.01719	0.96822	1.01967
-36	1.08941	1.10474	1.05874	0.993653	1.04518	1.06323	1.08043	1.04784	1.03669	1.05683	0.997256	0.996419	1.02257	1.03751	1.06046	1.01534	0.98242	0.987399	1.01548	0.994699	1.03484	1.00605	1.07523	0.982544	1.07269	1.03962	1.05356	0.99604	1.04579	1.02496	0.988036	0.984808	0.988422	1.02088	1.00106	0.991348	0.982445	1.00589	1.01056	0.999949	0.995893	0.994082	1.01073	0.990221	0.957581	1.01114	1.01504	0.9753	1.01601
-34	1.06918	1.11101	1.07779	0.991844	1.02715	1.07426	1.08311	1.04496	1.0356	1.06753	1.02238	0.991846	1.00828	1.02217	1.08617	1.02247	0.971203	0.999799	1.03874	1.01828	1.01624	0.995047	1.06539	0.987293	1.03954	1.02445	1.0172	0.987697	1.03417	1.03165	0.997708	1.01547	1.00697	0.998039	1.01384	0.992866	0.999621	1.0158	1.01519	1.00793	1.00384	0.996112	1.00075	0.989676	0.994985	0.994105	1.00379	0.978886	1.00732
-32	1.06684	1.07635	1.07089	0.998614	1.00749	1.04349	1.06757	1.03533	1.0282	1.03983	1.00382	0.987759	1.00201	1.02474	1.0807	1.01339	0.959832	1.00123	1.02578	0.984618	0.997536	0.99771	1.05113	0.97717	1.04777	1.0248	1.00532	0.985879	1.02404	1.00248	1.00446	1.00107	1.01418	1.01955	1.02332	1.00848	0.99948	1.0066	1.01683	1.00787	0.999302	0.999715	1.0041	1.00734	1.00044	1.00462	0.994879	0.984866	1.00895
-30	1.06012	1.0563	1.05213	0.973054	0.999747	1.04092	1.04705	1.02518	1.03324	1.06181	1.02554	0.996399	1.01283	1.0297	1.07222	1.01216	0.965415	0.991622	1.03653	0.994898	0.999719	1.0011	1.04883	0.973902	1.03917	1.00329	1.02833	0.977708	1.04762	1.02159	1.00179	1.00912	1.01272	1.00497	1.00783	1.01584	1.00786	1.00532	1.00686	1.00311	1.00649	1.00135	1.00921	0.993884	0.995983	1.00762	1.01265	0.988397	1.00412
-28	1.07617	1.10154	1.06762	0.986337	1.03258	1.04213	1.06915	1.04391	1.02479	1.05212	1.0211	0.985315	1.00793	1.01758	1.07181	1.00251	0.983274	0.990567	1.01794	0.988731	0.985526	0.999588	1.03273	0.972557	1.0247	0.999908	1.00653	1.00262	0.995854	1.00726	1.00308	1.00683	1.01375	0.994116	0.999851	0.999742	0.994864	0.994434	1.00679	1.00665	1.00226	1.00862	0.987589	0.997164	1.01537	1.00855	0.999366	0.991524	1.00816
-26	1.0842	1.09798	1.07392	0.988323	1.01407	1.043	1.07192	1.01588	1.01849	1.05218	1.01221	0.986456	1.01628	1.03724	1.05658	1.0181	0.970725	0.977287	1.01213	0.991897	0.99346	0.99893	1.01157	0.981563	1.01591	1.01051	1.00106	0.992549	1.00969	0.993258	1.00335	0.994612	1.00752	1.00017	0.996053	0.989055	0.997518	1.00612	1.00105	0.998855	0.993484	0.998449	1.00678	0.995126	1.01409	0.997877	0.989813	0.978419	0.996399
-24	1.08219	1.08877	1.05465	0.988413	1.02187	1.02769	1.06628	1.03149	1.02174	1.02857	1.0006	0.994625	1.01172	1.02276	1.04777	1.00604	0.989185	0.973351	1.01345	0.990103	0.99923	0.987864	0.993291	0.987746	1.04986	1.0408	0.987079	1.01281	1.01359	1.02307	0.999429	0.999534	0.981282	0.998682	1.00656	0.995846	1.0051	1.00203	0.989561	1.00587	0.993453	0.995786	0.993344	0.997538	0.98107	0.990833	0.994879	1.0098	0.991343
-22	1.08143	1.07266	1.03886	0.972996	1.03341	1.01392	1.07585	1.00525	1.01236	1.00977	1.01427	0.98464	1.00562	1.01886	1.06096	1.00547	0.999955	0.974015	1.00829	0.989081	1.0154	1.01971	0.980067	0.995381	1.02862	1.032	0.968621	0.998768	1.00138	1.03997	0.992348	0.989903	0.984737	1.00206	0.989709	0.999513	0.994658	0.992101	0.99574	0.985514	1.00432	0.995795	1.00308	1.01629	0.993491	0.995121	1.00329	1.03186	0.99997
-20	1.06229	1.07721	1.06554	0.976076	1.04467	1.01319	1.05803	1.03214	1.00857	1.02388	1.0003	0.987922	1.00546	1.01352	1.05467	0.998339	0.993811	0.979825	1.00115	0.992305	1.01268	1.01473	0.980569	0.978487	1.03054	1.01434	0.984211	1.00452	1.00558	1.01471	0.994995	1.00349	1.00887	1.00978	1.00567	0.991624	1.00869	1.00381	0.989197	1.00121	0.998694	0.999994	1.00265	1.0002	0.983743	0.993208	0.988776	1.0299	0.971474
-18	1.04085	1.05696	1.04064	0.969869	1.01949	1.01381	1.05544	1.00517	0.998	1.01438	0.999779	0.981669	1.00645	1.03003	1.04714	0.987585	1.03313	0.976154	1.00286	0.994457	0.994316	0.989463	1.00981	0.977901	1.06125	1.03434	0.989286	1.00551	1.02482	1.03534	0.998635	0.991338	1.00921	1.00128	0.985929	0.991491	0.98508	1.00011	0.976467	0.987368	0.999776	0.994855	1.00272	1.00866	1.02397	1.00517	0.988768	1.02581	0.967381
-16	1.05149	1.04573	1.04624	0.972047	1.03318	1.01311	1.0675	1.00568	1.00738	1.0147	0.993018	0.99125	1.00415	1.00151	1.03307	0.981195	1.01331	0.975093	1.0215	0.993309	1.00784	0.999004	1.00127	0.980704	1.02997	1.00773	0.965881	1.01201	0.984668	1.00678	1.00291	0.995681	1.01082	0.999158	1.00114	0.973632	0.995883	0.995189	0.984983	0.980314	1.00762	1.0102	1.00139	1.0047	1.01595	0.991123	0.987433	1.02161	0.962043
-14	1.03488	1.02603	1.00875	0.956566	1.00894	1.00701	1.05227	0.989949	1.00621	1.01705	1.00609	0.98939	0.9969	1.00299	1.01711	0.973632	0.987283	0.96869	1.01321	0.978548	0.990923	0.972473	0.99512	0.983749	1.01953	1.01122	0.952236	1.00252	0.993413	1.00784	0.998994	0.985251	0.990593	1.03411	1.00643	0.99129	0.993789	0.997485	0.974955	0.984085	1.01151	0.992658	1.00016	1.02265	1.04877	0.992175	0.984649	1.02571	0.987109
-12	1.03647	1.01153	1.00587	0.968971	0.995866	1.00049	1.01813	1.00301	1.004	0.994134	1.01023	0.985459	0.993633	1.01102	1.00869	0.972732	0.990294	0.981265	0.990073	0.978419	0.985589	0.987033	0.968374	0.982348	1.01921	1.00362	0.970425	1.00935	0.995257	1.00618	0.99786	0.981235	0.996449	1.02101	0.979186	0.971302	0.97923	0.994014	0.989979	0.968963	0.998406	0.991317	0.999067	1.02089	1.0521	0.986889	0.980338	1.02893	0.997062
-10	1.02168	1.01817	1.01473	1.00441	0.993975	1.00211	1.01333	1.01462	1.00487	1.01022	0.998151	0.997261	1.01401	1.00137	1.00606	0.98321	0.980938	0.998183	0.987032	0.991613	0.98071	1.00675	0.976395	0.983151	1.00564	1.00434	0.981908	1.02062	1.00136	0.99831	0.996479	0.986387	0.998456	1.04315	0.984072	0.983917	0.989425	1.00612	0.983134	0.978631	1.01611	1.00301	1.00512	1.01558	1.06493	0.995674	0.999305	1.01893	0.986464
-8	1.00828	0.998201	0.999319	0.989571	0.998226	0.995341	0.992962	0.988203	1.0012	1.00395	1.00785	1.00389	1.01326	1.02239	1.00785	0.992372	0.991174	0.992446	0.996813	0.988451	0.999059	1.01694	0.980303	0.994102	0.995248	0.993587	0.970105	1.00088	0.986686	0.997152	0.979877	0.990192	0.997424	1.02694	0.969379	0.976125	0.98351	0.984273	0.980592	0.968086	1.01096	0.997443	0.994867	0.999929	1.03945	0.995257	0.9917	1.00282	0.998008
-6	1.00481	0.992418	1.00475	0.999335	0.99988	1.00837	0.981166	0.997252	1.00073	1.0025	0.996916	1.002	0.958014	0.913714	0.998225	1.02443	1.0532	1.00674	1.02335	1.01822	0.995988	1.0068	1.08655	1.06605	1.00971	1.00944	1.01353	1.02131	1.01912	0.997755	0.976824	0.992965	0.996276	1.00062	0.988502	0.958829	0.974931	0.984926	0.980414	0.963364	1.0094	1.00179	1.00549	0.999304	1.06269	1.00361	0.993544	0.98128	0.96823
-4	0.977603	1.00571	0.989569	1.00065	1.01261	0.99365	0.997094	0.988106	0.996834	0.991993	0.991645	1.00397	1.00669	1.03862	1.00432	1.00464	0.980693	0.997446	0.990422	0.996218	1.0019	0.995427	0.971532	0.974338	0.995969	0.992815	0.996091	0.982394	0.991804	1.00117	0.985266	0.994237	0.986666	1.00175	0.990731	0.984271	0.987388	1.01021	0.967808	0.967534	1.02295	1.00579	1.0036	0.997951	1.06905	0.997124	0.978362	0.995624	0.958436
-2	0.987629	0.985501	0.991628	1.00603	0.995313	1.00053	1.01545	1.01182	0.996365	0.991336	1.00544	0.992881	1.00803	1.02391	0.983538	0.995345	0.993995	1.00518	1.00238	1.0055	1.02234	0.974084	0.985216	0.982357	0.993433	0.999821	1.03836	0.9748	1.00102	1.00562	0.990655	1.01218	1.00064	1.0194	0.99361	0.95583	0.994014	0.997578	0.975684	0.963174	1.01969	1.01451	0.997255	1.01268	1.07258	1.0172	0.998102	1.01129	0.956403
0	0.994185	1.02246	1.00015	0.99126	0.998776	0.994678	1.02677	1.00955	0.998057	0.996002	0.992708	1.00902	1.00843	1.01911	0.98139	0.993377	0.988762	1.00362	0.989484	0.990074	1.00444	0.954542	0.974673	0.971293	0.984345	0.984476	1.0063	0.981301	0.994461	0.998826	0.983442	0.998195	1.00595	1.01493	0.97888	0.944695	0.975483	0.997951	0.986379	0.971287	1.01462	1.00955	1.00341	1.00858	1.02445	1.01053	0.956981	0.989525	0.931849
2	0.984857	0.993445	0.976131	0.980678	0.973771	0.985249	0.999969	1.00776	0.980896	0.982257	0.975043	0.979389	1.01217	1.02694	0.980731	1.00374	0.986287	0.998286	0.984032	0.987741	1.02965	0.938044	0.98137	0.98585	1.01844	0.995407	1.02871	0.97402	0.989187	0.985694	0.985853	0.99442	1.00097	1.00744	0.975388	0.970423	0.969717	0.992316	0.971524	0.967751	1.01054	1.00642	0.973589	1.01528	1.03384	1.01228	0.961442	0.991781	0.943331
4	1.15617	1.24175	1.18194	1.15752	1.09213	1.13282	1.20801	1.08769	1.13281	1.2248	1.15125	1.07572	1.06546	1.11413	1.0913	1.01926	1.02104	1.01388	1.00256	1.02878	1.07474	0.989428	1.01123	0.994203	1.17719	1.18319	1.19484	1.15298	1.21756	1.12664	0.975018	0.984818	1.02619	1.01151	0.97223	0.970815	1.00513	1.00099	0.967177	0.962044	1.00164	1.00554	0.979652	1.0492	1.03361	1.01015	0.969792	0.983554	0.960805
6	1.15304	1.23291	1.18627	1.16832	1.21172	1.18122	1.20799	1.24142	1.15371	1.21526	1.18027	1.13677	1.13169	1.23018	1.17925	1.19105	1.14639	1.06714	1.12438	1.20202	1.21904	1.12567	1.1317	1.1923	1.16072	1.19835	1.20306	1.14446	1.2643	1.15494	1.15405	1.16098	1.23459	1.19077	1.11217	1.14679	1.09209	1.19496	1.04094	1.02776	1.03816	1.03694	0.942952	1.23151	1.16276	1.11414	1.15773	1.12384	1.04451
8	1.14628	1.2376	1.18258	1.13822	1.16476	1.18644	1.20645	1.21549	1.15454	1.22379	1.17308	1.12868	1.12659	1.21598	1.19019	1.17558	1.13807	1.07822	1.12921	1.19713	1.23691	1.13572	1.12708	1.17354	1.16714	1.17415	1.19031	1.13377	1.24357	1.14781	1.16	1.15092	1.25309	1.19178	1.11999	1.15075	1.13169	1.2085	1.18236	1.15201	1.11656	1.17295	0.997894	1.21451	1.1188	1.15234	1.13917	1.11776	1.02526
10	1.13427	1.24949	1.17196	1.12286	1.09791	1.17905	1.20948	1.21787	1.15266	1.20977	1.1636	1.1349	1.13012	1.20477	1.17596	1.18195	1.13603	1.07354	1.10253	1.18093	1.21594	1.1523	1.12353	1.17346	1.16526	1.17254	1.20609	1.12389	1.22636	1.14427	1.14795	1.13711	1.24674	1.20031	1.11977	1.13875	1.1383	1.19518	1.16089	1.16728	1.11434	1.16474	1.09927	1.22529	1.15923	1.14155	1.13354	1.11742	0.999024
12	1.11236	1.22035	1.16375	1.08805	1.03359	1.16275	1.18959	1.18003	1.13266	1.20563	1.14123	1.11824	1.12593	1.19843	1.17676	1.16156	1.12058	1.07458	1.10408	1.16077	1.21247	1.13237	1.13625	1.17324	1.18289	1.15562	1.17189	1.08726	1.21211	1.1254	1.13058	1.13817	1.23954	1.18979	1.1058	1.16782	1.12348	1.18468	1.16577	1.15698	1.11175	1.15976	1.11414	1.20117	1.14678	1.14497	1.13175	1.11326	1.01448
14	1.12946	1.22756	1.15671	1.0665	1.01767	1.15732	1.18297	1.16614	1.11182	1.22516	1.10541	1.11146	1.10895	1.16682	1.18187	1.13212	1.08143	1.0609	1.09118	1.12727	1.18019	1.12376	1.12331	1.17847	1.18756	1.14569	1.10909	1.09655	1.24105	1.12595	1.13186	1.12611	1.23159	1.14936	1.08953	1.13215	1.11239	1.16563	1.11771	1.12661	1.11024	1.14714	1.07328	1.18897	1.10614	1.1387	1.09202	1.11756	1.02725
16	1.14358	1.20928	1.13959	1.04648	0.997206	1.12994	1.14748	1.11888	1.09912	1.24247	1.12751	1.10589	1.09077	1.13893	1.18733	1.10505	1.05639	1.07157	1.0681	1.10232	1.17817	1.11776	1.12388	1.15989	1.16431	1.12786	1.12415	1.08466	1.20569	1.13427	1.12499	1.10493	1.22393	1.128	1.01248	1.12694	1.09342	1.12412	1.08518	1.08774	1.10637	1.12957	1.01792	1.16906	1.12239	1.11793	1.0533	1.11106	1.04593
18	1.13543	1.21298	1.15643	1.04201	0.992805	1.17998	1.14584	1.12978	1.09079	1.20458	1.13289	1.06231	1.09051	1.12075	1.17074	1.11169	1.02384	1.06572	1.06906	1.07752	1.16174	1.12462	1.12182	1.14834	1.16603	1.11433	1.19	1.07533	1.19617	1.12846	1.13625	1.10755	1.2258	1.09636	0.986217	1.10742	1.08639	1.0914	1.04529	1.06587	1.09231	1.1131	1.00267	1.13227	1.09385	1.08227	1.00662	1.09737	1.02711
20	1.13478	1.20893	1.14044	1.01998	0.984813	1.18737	1.11646	1.13771	1.07157	1.20751	1.13081	1.06285	1.09067	1.10613	1.16209	1.1037	1.03338	1.0663	1.06489	1.07003	1.20301	1.10969	1.19163	1.14974	1.18756	1.11727	1.19302	1.08174	1.17008	1.15877	1.13234	1.11638	1.18822	1.08369	0.968236	1.08012	1.06433	1.06763	0.978182	1.02637	1.0987	1.15968	0.975483	1.1288	1.07675	1.0596	0.982068	1.09275	1.05198
22	1.12875	1.18968	1.14857	1.01759	0.99749	1.17788	1.12422	1.1385	1.07633	1.19899	1.13772	1.05828	1.11011	1.11784	1.17042	1.10559	1.00871	1.06004	1.05015	1.06278	1.20789	1.11458	1.11416	1.15369	1.20231	1.08863	1.21635	1.0683	1.17116	1.14601	1.11534	1.11092	1.18856	1.05529	0.949336	1.05808	1.03593	1.03302	0.961621	0.999859	1.08082	1.07114	0.969728	1.0929	1.10427	1.04984	0.957824	1.07652	1.05089
24	1.12102	1.16824	1.14338	1.02474	0.994299	1.17079	1.14882	1.11932	1.0936	1.1942	1.10451	1.04285	1.10222	1.08297	1.17048	1.07906	0.985747	1.06027	1.05121	1.03297	1.1654	1.10361	1.10339	1.13592	1.20486	1.05453	1.20019	1.0503	1.11809	1.14136	1.10983	1.11523	1.15123	1.0803	0.954983	1.05072	1.01883	1.00812	0.961674	0.983588	1.07397	1.06399	0.965384	1.07983	1.13237	1.04185	0.941747	1.063	1.04605
26	1.09675	1.14347	1.12912	1.06209	0.971638	1.16492	1.14282	1.12354	1.08322	1.19846	1.10937	1.04502	1.12302	1.07911	1.17716	1.10035	0.986964	1.06622	1.05081	1.04973	1.14401	1.09785	1.11064	1.15318	1.177	1.04839	1.16329	1.03432	1.10022	1.14424	1.10201	1.13861	1.12365	1.08966	0.95684	1.0711	1.00347	1.00427	0.958269	0.968981	1.07348	1.05708	0.973475	1.08434	1.14777	1.03813	0.945698	1.06573	1.03312
28	1.14346	1.14755	1.13207	1.05572	0.981566	1.14645	1.1657	1.10896	1.09428	1.23202	1.10918	1.03021	1.10444	1.07107	1.13561	1.08106	0.989762	1.05731	1.0452	1.03337	1.11468	1.11795	1.11519	1.12871	1.16548	1.04884	1.17586	1.02176	1.07998	1.14954	1.11192	1.14608	1.11731	1.08648	0.947785	1.1024	0.996107	0.992353	0.972146	0.96237	1.06224	1.05003	0.965909	1.09781	1.15799	1.06344	0.94331	1.06989	1.05207
30	1.15329	1.1955	1.14668	1.06452	0.993152	1.14088	1.14434	1.14644	1.08366	1.19449	1.08443	1.01514	1.11466	1.05422	1.13854	1.07755	1.0137	1.04187	1.02884	1.02509	1.15337	1.0955	1.10845	1.10105	1.1658	1.05616	1.2036	0.995259	1.05874	1.14647	1.11282	1.14031	1.10293	1.08803	0.958633	1.14533	0.995443	0.983592	0.957051	0.95517	1.06723	1.03455	0.966866	1.08113	1.14302	1.05035	0.945118	1.05373	1.04889
32	1.14243	1.20881	1.12205	1.0673	1.00173	1.12048	1.16796	1.17787	1.07852	1.20488	1.09626	1.00766	1.12304	1.06367	1.12699	1.08014	1.02806	1.03549	1.0397	1.02278	1.17748	1.10555	1.11453	1.07697	1.15428	1.07032	1.16907	0.987282	1.06467	1.12877	1.12374	1.10597	1.07522	1.07072	0.942463	1.14936	0.989108	0.978992	0.951628	0.948848	1.05465	1.03002	0.963037	1.09177	1.12989	1.05996	0.979407	1.05798	1.06512
34	1.10469	1.17253	1.11234	1.0392	1.0008	1.11302	1.14396	1.1699	1.07222	1.22439	1.04462	1.00561	1.15133	1.07031	1.13698	1.06685	1.04424	1.0331	1.04722	1.01656	1.17266	1.07753	1.10847	1.1007	1.16461	1.11099	1.18765	1.00482	1.05593	1.1471	1.12615	1.11544	1.08758	1.07062	0.944794	1.1746	0.986519	0.984823	0.953762	0.962116	1.06167	1.03821	0.960329	1.09276	1.1133	1.04032	0.943713	1.03417	1.06174
36	1.07021	1.10868	1.10005	1.03451	0.99369	1.08935	1.09597	1.15873	1.0592	1.21487	1.06305	0.997507	1.15389	1.07289	1.1185	1.0619	1.01676	1.01992	1.07052	1.00747	1.15916	1.05778	1.10354	1.09397	1.16542	1.12262	1.21319	0.990051	1.07389	1.1638	1.11333	1.1133	1.05041	1.04841	0.956385	1.15661	0.98936	0.969214	0.974422	0.951769	1.05841	1.04927	0.979415	1.09837	1.11502	1.04621	0.949219	1.02055	1.05733
38	1.03766	1.08129	1.12649	1.06314	0.994818	1.07808	1.0673	1.15688	1.06732	1.18847	1.09922	0.996303	1.13918	1.06851	1.12461	1.05892	1.04102	1.03312	1.05344	1.03195	1.15507	1.05568	1.10686	1.09164	1.1787	1.11696	1.19579	0.988474	1.13269	1.14332	1.10624	1.11277	1.067	1.04742	0.958596	1.1473	1.01264	0.983508	0.958216	0.949644	1.0657	1.05562	0.984861	1.0756	1.09771	1.04159	0.945417	1.02416	1.05928
40	1.03493	1.06813	1.13645	1.06791	0.976359	1.07657	1.08739	1.17525	1.05805	1.19105	1.11966	0.992917	1.04561	1.05004	1.12114	1.05342	1.01627	1.02108	1.04813	1.02175	1.13264	1.06089	1.10261	1.10104	1.18845	1.11346	1.18498	0.985342	1.11743	1.16023	1.09909	1.10132	1.0728	1.03932	0.939463	1.13145	0.99207	0.992054	0.965843	0.939586	1.07794	1.05045	0.967082	1.06005	1.13656	1.0468	0.936197	1.01454	1.05415
42	1.04223	1.06972	1.11417	1.08417	0.958905	1.06595	1.06827	1.14754	1.05907	1.19373	1.11021	0.99337	1.11912	1.07756	1.13783	1.05738	0.999842	1.01969	1.05937	1.01852	1.07422	1.06263	1.08169	1.07198	1.16714	1.13002	1.18576	0.994691	1.11914	1.14489	1.10747	1.09248	1.05581	1.06828	0.930603	1.08816	0.988986	0.977396	0.958714	0.945583	1.07376	1.04966	0.971365	1.04893	1.19758	1.04365	0.920875	1.03663	1.06312
44	1.0428	1.06908	1.10659	1.05848	1.00019	1.07198	1.0759	1.13962	1.04823	1.17774	1.10236	1.00101	1.10741	1.064	1.1547	1.04469	0.978344	1.0218	1.05301	1.02268	1.07105	1.04454	1.06497	1.10185	1.19872	1.09482	1.1763	0.979432	1.07677	1.16132	1.08422	1.09957	1.06348	1.06087	0.937253	1.06847	0.996154	0.983937	0.960091	0.946587	1.06685	1.04238	0.977758	1.0213	1.19259	1.04058	0.940228	1.05398	1.06397
46	1.02879	1.05162	1.09431	1.02982	0.985831	1.08142	1.05792	1.11163	1.05866	1.18646	1.08169	1.00426	1.10478	1.09119	1.15805	1.03663	0.979794	1.00916	1.05685	1.03117	1.04824	1.05668	1.05963	1.11584	1.2064	1.10323	1.15093	0.993792	1.08971	1.14756	1.07272	1.11446	1.0814	1.05774	0.943921	1.03411	0.997097	0.980746	0.940774	0.939478	1.05574	1.03513	0.981896	1.03711	1.19627	1.05007	0.928031	1.07875	1.05836
48	1.03739	1.03289	1.07852	1.01354	0.978711	1.08692	1.04807	1.10611	1.03897	1.2293	1.05287	1.00853	1.09627	1.07301	1.13305	1.03217	0.969701	0.991618	1.06332	1.00895	1.00327	1.07109	1.06542	1.0833	1.14227	1.10526	1.09704	0.996904	1.10529	1.11698	1.12153	1.15258	1.06503	1.07881	0.964837	1.03969	1.00022	0.987175	0.975204	0.948314	1.05946	1.03373	0.973928	1.01739	1.14568	1.05522	0.94021	1.06103	1.03791
50	1.02803	1.0571	1.07797	1.00657	0.975152	1.0812	1.03186	1.11061	1.03353	1.25782	1.02442	1.00651	1.08906	1.0746	1.11724	1.03414	0.966578	0.98425	1.0649	1.0038	1.06506	1.04757	1.07176	1.0981	1.1066	1.07768	1.13512	1.00533	1.06875	1.13064	1.13442	1.14529	1.06841	1.09844	0.983635	1.08882	0.998695	1.00141	0.961727	0.952357	1.05703	1.02718	0.965034	1.00355	1.18997	1.05008	0.924422	1.08043	1.03905
52	1.01243	1.03261	1.08684	1.00648	0.991864	1.07072	1.02141	1.1335	1.03535	1.24478	1.02277	1.00119	1.09934	1.05332	1.09082	1.03608	0.973814	0.997146	1.07095	0.985702	1.01588	1.06991	1.07279	1.07361	1.05002	1.09629	1.14455	1.04331	1.03904	1.12283	1.13205	1.13918	1.06232	1.10303	0.988604	1.09521	0.992425	1.00576	0.952926	0.942472	1.05821	1.02683	0.969419	1.01884	1.15623	1.05423	0.930823	1.10392	1.04918
54	1.01974	1.02475	1.08858	0.995992	0.967033	1.05291	1.00682	1.14752	1.02579	1.23572	1.01996	0.997575	1.08416	1.04964	1.06114	1.02117	0.964342	0.998018	1.0638	1.01061	1.01367	1.05393	1.06683	1.07215	1.03183	1.09138	1.15841	1.06029	1.07565	1.10891	1.13064	1.14391	1.08856	1.0901	0.996944	1.08648	1.00527	0.994079	0.978102	0.955613	1.06346	1.03286	0.96946	1.03237	1.1655	1.04197	0.949219	1.10458	1.02742
56	1.00632	1.03668	1.10599	1.00893	0.987041	1.07149	1.01787	1.13866	1.03833	1.21815	1.04261	0.998985	1.09149	1.04288	1.03357	1.04706	0.977419	0.989435	1.0569	1.01177	1.00874	1.04376	1.0955	1.0785	1.00279	1.0627	1.1519	1.05019	1.05641	1.09253	1.11184	1.12777	1.11878	1.10952	0.978917	1.0978	0.986799	0.989638	0.963274	0.952032	1.05305	1.03464	0.978406	1.02324	1.15722	1.04967	0.949834	1.11097	1.0408
58	1.00975	1.02048	1.07451	1.01121	0.977836	1.05896	1.01954	1.13995	1.0522	1.20073	1.07589	1.00069	1.07625	1.06634	1.03432	1.04432	0.966305	0.995855	1.03816	1.00086	0.980223	1.02402	1.0751	1.07477	1.02264	1.08152	1.12326	1.06802	1.07932	1.10731	1.11588	1.12604	1.11721	1.09419	0.973177	1.10848	0.991827	0.991625	0.973453	0.962134	1.06031	1.02944	0.964519	1.03866	1.14204	1.03309	0.933809	1.09617	1.03991
60	0.994284	1.03825	1.05302	1.01474	0.994223	1.06737	1.01425	1.10273	1.05665	1.16548	1.0474	1.0046	1.13488	1.06884	1.05786	1.04773	0.970618	0.99385	1.03851	1.01187	0.980546	1.03189	1.0709	1.07514	1.02792	1.07891	1.10611	1.05483	1.08042	1.08455	1.0956	1.10314	1.10023	1.07145	0.957119	1.09807	0.99007	0.983452	0.962412	0.971007	1.05563	1.02213	0.976347	1.04105	1.10543	1.02926	0.942704	1.10933	1.03549
62	1.00335	1.02044	1.06196	1.01862	0.998046	1.05763	1.02358	1.0888	1.01792	1.13692	1.02195	0.994463	1.0862	1.06396	1.04102	1.04681	0.957904	0.973624	1.03156	1.00019	0.973232	1.05313	1.06646	1.05837	1.10484	1.07677	1.09113	1.04155	1.07684	1.07437	1.07988	1.09058	1.10729	1.11285	0.970261	1.09468	0.980865	0.963504	0.957033	0.948061	1.05643	1.03062	0.975246	1.02369	1.09272	1.03833	0.942712	1.08139	1.04149
64	0.995144	1.00865	1.03741	0.973654	0.992354	1.0432	1.01884	1.06261	1.01325	1.13075	1.00801	0.989185	1.09545	1.06289	1.04777	1.03345	0.9549	0.968367	1.02964	0.998598	0.987079	1.03889	1.07999	1.07531	1.11604	1.08866	1.12389	1.01731	1.0469	1.06252	1.07187	1.10229	1.0934	1.13744	0.988957	1.1042	0.966773	0.9896	0.953077	0.945945	1.07245	1.04457	0.978314	1.03201	1.12744	1.04092	0.936364	1.07796	1.02406
66	1.00478	1.03402	1.04656	0.988518	1.00764	1.03968	1.01738	1.05518	1.01195	1.09352	1.00111	0.990267	1.08921	1.07329	1.05759	1.04056	0.994121	0.983217	1.03178	0.995045	0.984534	1.05156	1.06052	1.05672	1.07524	1.09418	1.16859	1.02075	1.03833	1.07508	1.07242	1.09714	1.07931	1.11999	0.982279	1.05269	0.98152	0.965192	0.950695	0.951697	1.0508	1.04135	0.975565	1.03069	1.11911	1.05025	0.933177	1.06234	1.03348
68	1.02637	1.03365	1.04184	0.956186	1.01066	1.04656	1.0095	1.03841	1.01112	1.09894	0.998198	0.992043	1.05212	1.06395	1.04172	1.02415	0.978707	0.98473	1.02901	1.01705	0.983587	1.06747	1.06937	1.08108	1.06744	1.07812	1.16342	1.01338	1.0253	1.08224	1.05221	1.10737	1.06743	1.12383	0.969416	1.05722	0.979819	0.975941	0.951522	0.939595	1.04639	1.03372	0.983904	1.03043	1.12915	1.05107	0.920023	1.05197	1.02452
70	1.0161	1.04525	1.07324	0.964125	1.00869	1.03747	1.02908	1.00658	1.01472	1.10553	0.999522	0.999042	1.04568	1.06569	1.02891	1.02186	0.94706	0.985657	1.02386	1.01298	1.00165	1.07383	1.05834	1.05034	1.0838	1.085	1.16247	1.01276	1.04566	1.10777	1.04364	1.07565	1.06455	1.12616	0.996183	1.11033	0.975492	1.0092	0.970057	0.946487	1.04199	1.03891	0.979333	1.03868	1.1092	1.05076	0.93409	1.05038	1.04086
72	1.02208	1.03361	1.08321	0.997483	1.00428	1.05826	1.0427	1.02915	0.992893	1.12298	1.00515	0.999109	1.05042	1.06466	1.04581	1.02977	0.980958	0.988446	1.02211	1.00753	0.998776	1.05982	1.04057	1.04048	1.10735	1.09221	1.15683	1.0085	1.02478	1.08838	1.04182	1.06632	1.05802	1.13942	1.01971	1.12346	0.985258	0.998688	0.973364	0.944896	1.05884	1.0354	0.981556	1.04644	1.14764	1.05227	0.931262	1.03681	1.05177
74	0.994163	1.04002	1.07733	0.990826	1.00498	1.04918	1.05061	1.03205	1.01137	1.18169	0.998723	1.0095	1.03059	1.05307	1.02465	1.02697	0.981121	0.981007	1.01686	1.0055	0.993867	1.0384	1.02932	1.0338	1.14699	1.11778	1.11652	0.998083	1.02817	1.09753	1.00876	1.04447	1.04916	1.12685	0.989106	1.08551	0.988668	1.01154	0.963043	0.940853	1.05697	1.03282	0.995711	1.06323	1.097	1.04249	0.935705	1.04849	1.04979
76	1.01224	1.03533	1.07951	0.985691	1.00011	1.0461	1.05668	1.03854	1.0092	1.20903	1.02195	0.994102	1.05277	1.05708	1.02122	1.03567	0.962758	0.973044	1.02071	1.00253	0.983217	1.03563	1.02024	1.02586	1.12378	1.11362	1.09482	1.03243	1.01701	1.0927	1.00313	1.04286	1.04137	1.12003	0.984387	1.05556	0.988865	0.99657	0.952411	0.936538	1.03901	1.02128	0.991161	1.04741	1.11473	1.0433	0.941387	1.05363	1.05738
78	1.00747	1.0555	1.08514	0.991728	0.990391	1.05183	1.06247	1.04659	0.997545	1.18517	1.03289	0.998715	1.04645	1.05504	1.01117	1.02355	0.987837	0.974002	1.00418	0.998481	1.03425	0.994768	1.03124	1.03006	1.12004	1.10832	1.07043	1.01292	1.03884	1.05893	0.987394	1.02627	1.04922	1.11161	0.981053	1.07788	0.991976	0.985486	0.959096	0.949146	1.04224	1.012	0.99322	1.02965	1.08128	1.04454	0.932325	1.07062	1.05752
80	0.982306	1.01559	1.0758	0.965919	0.974197	1.03628	1.02686	1.03962	0.99654	1.15693	1.01172	0.994463	1.03073	1.03985	1.02055	1.00376	0.959049	0.95539	0.98093	1.02424	1.01043	1.00203	1.03715	1.02123	1.09801	1.13542	1.07182	1.03022	1.07858	1.03329	0.988254	1.04968	1.04743	1.11509	0.993127	1.03668	0.98708	0.99211	0.963541	0.955577	1.03952	1.00937	1.0078	1.04909	1.05963	1.04745	0.945522	1.08067	1.05114
82	0.992712	1.03624	1.08558	0.969361	1.00242	1.06133	1.03544	1.02289	0.990453	1.17654	0.987003	0.986613	1.03262	1.04386	1.02692	1.01279	0.953037	0.975342	0.990413	0.987773	1.01575	0.99369	1.03248	1.02773	1.02738	1.1135	1.05407	1.0187	1.0479	1.0315	0.997727	1.0781	1.05052	1.12821	0.995208	1.03509	0.979697	0.995357	0.969301	0.96208	1.05534	1.01658	0.999881	1.03624	1.05239	1.04166	0.940851	1.05717	1.04227
84	0.997686	1.03196	1.08503	0.986524	1.00255	1.09026	1.02927	1.03598	1.00745	1.20358	0.998625	0.990365	1.02677	1.03794	1.02702	1.00823	0.96864	0.959864	0.992841	0.985605	1.0422	0.99672	1.00934	1.03192	1.00556	1.09123	1.07238	1.01654	1.04416	1.03931	1.01213	1.07103	1.06447	1.11925	0.989774	1.01821	0.977361	1.00284	0.97244	0.967905	1.05803	1.02033	0.985283	1.03618	1.07482	1.05248	0.945031	1.07019	1.04005
86	0.997686	1.03196	1.08503	0.986524	1.00255	1.09026	1.02927	1.03598	1.00073	1.19975	0.987129	0.987414	1.04572	1.04772	1.04332	1.02544	0.985129	0.966134	0.985382	0.988755	1.01076	0.990476	1.01948	1.02577	0.993994	1.09102	1.07822	1.00946	1.03823	1.0169	1.02199	1.05917	1.04347	1.11279	1.00704	1.00686	0.965839	0.976174	0.966883	0.95669	1.05158	1.01438	0.985057	1.03806	1.04424	1.05128	0.944275	1.06548	1.0417
88	0.978427	1.03057	1.04423	0.964509	0.981678	1.08917	1.03835	1.04363	1.00682	1.20292	0.994395	0.99934	1.03725	1.04411	1.02799	1.00588	0.981409	0.966903	0.986771	0.991666	1.00041	0.974058	1.01974	1.02293	1.01443	1.07129	1.07051	1.03079	1.01104	1.00346	1.02135	1.05198	1.05427	1.13736	1.00458	1.02684	0.96839	0.98152	0.95834	0.964233	1.04673	1.01796	0.991367	1.04644	1.02148	1.04881	0.943836	1.06836	1.0393
90	0.969919	1.04448	1.04297	0.96884	0.989925	1.08557	1.049	1.04072	1.00012	1.17209	0.98661	0.986234	1.04664	1.04992	1.02723	1.01066	0.985629	0.982972	0.999372	1.00379	1.02025	1.00441	1.03191	1.03688	1.00347	1.07908	1.07011	1.02241	1.02315	0.993946	1.03108	1.04422	1.04678	1.14886	1.00692	1.00554	0.969792	0.979682	0.951602	0.957504	1.03562	1.02703	0.980887	1.03028	1.00634	1.0308	0.942862	1.06194	1.0281
92	0.964923	1.0269	1.03629	0.960164	0.978066	1.06009	1.07267	1.0492	0.978179	1.09913	0.987008	0.986055	1.02187	1.03496	1.02006	1.00635	0.982894	0.961443	1.00431	0.992303	1.00955	0.967607	1.01263	1.02327	1.00313	1.07422	1.06927	1.00403	1.01554	1.02178	1.04177	1.02763	1.04036	1.13879	1.01783	1.04453	0.971894	0.990366	0.952544	0.951408	1.04002	1.02927	0.989679	1.0555	1.04682	1.04717	0.939745	1.07711	1.04181
94	0.977391	1.0223	1.027	0.976945	0.997681	1.06124	1.0761	1.0492	0.99438	1.09708	0.994446	0.996713	1.0334	1.03875	1.0155	0.987871	0.97495	0.960838	1.02577	1.01263	0.986341	0.941457	1.01227	1.0122	0.984246	1.07821	1.06927	0.981167	1.02759	1.03144	1.05119	1.01626	1.03936	1.12802	1.01117	1.05402	0.978221	0.989806	0.973942	0.95356	1.0423	1.0332	1.00663	1.02955	1.10088	1.03592	0.940315	1.05097	1.03611
96	0.968633	1.0376	1.0235	0.956321	0.98963	1.04941	1.09758	1.03275	0.986858	1.08687	1.003	0.97994	1.03554	1.044	1.03315	0.994317	0.993526	0.977239	1.03484	0.9983	1.01042	0.955053	1.02562	1.01311	1.00471	1.05708	1.09242	1.00202	1.02769	1.05991	1.0706	1.01599	1.02575	1.12133	1.00489	1.08076	0.972109	0.988154	0.958162	0.947916	1.04694	1.03047	0.989133	1.03528	1.06591	1.04248	0.939349	1.05883	1.05464
98	0.976261	1.04094	1.0297	0.971933	1.01871	1.04665	1.08121	1.03811	1.00104	1.0727	0.996623	0.986592	1.02746	1.02414	1.04556	0.986748	0.979827	0.962168	1.00678	1.00338	0.987845	0.924661	1.02002	1.00716	1.02692	1.07091	1.10018	1.00907	1.0168	1.03246	1.05057	1.03214	1.03942	1.12171	0.975443	1.06169	0.981239	1.00481	0.969826	0.957522	1.04931	1.03477	0.996247	1.02406	1.03674	1.03292	0.935521	1.06651	1.09186
100	0.969763	1.00759	1.02652	0.961872	0.977844	1.02123	1.06717	1.00428	0.994935	1.10709	1.01762	0.985172	1.02963	1.01529	1.03265	0.985347	0.975696	0.980488	1.01737	1.01301	0.988406	0.937467	1.01942	1.02193	1.04385	1.04543	1.10777	0.993035	1.0167	1.02961	1.0662	1.01934	1.03862	1.10524	0.967809	1.06796	0.965988	1.00995	0.959318	0.948622	1.04524	1.04248	0.981917	1.01728	1.01467	1.03187	0.916203	1.05462	1.07553
102	0.973423	1.02127	1.05203	0.95409	0.998385	1.01515	1.08785	1.02412	1.00101	1.1157	1.01889	0.992529	1.03189	1.02147	1.00874	0.973254	0.971253	0.993055	1.00029	0.990125	1.00223	0.940654	1.01614	1.03879	1.09234	1.06092	1.07602	0.99461	1.04348	1.02866	1.0617	1.01786	1.02106	1.10254	0.945417	1.04607	0.973642	0.996803	0.95994	0.940346	1.04339	1.03547	0.989473	1.01711	1.00663	1.04459	0.927004	1.04468	1.05267
104	0.953785	1.01175	1.04092	0.956695	1.00003	1.01354	1.05603	1.02585	1.00075	1.10737	0.997737	0.991416	1.03911	1.02461	0.999626	1.07082	0.9839	0.991487	1.01356	0.991944	0.996163	0.947017	1.02434	1.04322	1.08344	1.06695	1.08527	1.01747	1.02504	1.05606	1.05835	1.04308	1.02487	1.14111	0.942705	1.04414	0.977987	1.00382	0.94481	0.945348	1.04512	1.02291	0.994291	1.01257	1.01288	1.03858	0.921911	1.05244	1.08322
106	0.971731	1.01612	1.03325	0.982579	0.994183	1.02004	1.06237	1.01996	1.00236	1.09791	1.00683	0.999268	1.03774	1.01648	0.993754	1.01248	0.977244	0.978534	1.01881	0.990174	0.977687	0.972895	1.00975	0.99804	1.04805	1.04937	1.11318	0.991368	1.03038	1.04234	1.06725	1.04911	1.05956	1.14575	0.936779	1.03307	0.976165	1.00404	0.959931	0.956002	1.04824	1.04547	0.983605	0.993249	1.01907	1.03862	0.921217	1.0513	1.05481
108	0.963003	1.03322	1.02913	0.97335	0.995756	1.03185	1.07539	1.02865	1.0078	1.05515	1.01382	0.983606	1.04916	1.02104	0.992397	1.02361	0.977388	0.980985	1.03446	1.00532	1.01499	0.976055	1.01195	1.01964	1.02049	1.03307	1.09757	0.990375	1.00407	1.01721	1.05607	1.07742	1.02532	1.14637	0.934244	1.03082	0.976959	0.998511	0.956944	0.957133	1.05708	1.07066	0.986724	1.00612	0.959955	1.05294	0.924141	1.04664	1.05988
110	0.971686	1.02505	1.02657	0.97254	0.994777	1.03679	1.05751	1.01504	1.02677	1.04624	1.02235	1.00372	1.03668	1.03692	0.98473	0.993474	0.982024	0.979039	1.03055	1.00196	0.997345	0.968594	1.01501	1.00862	1.00415	1.02563	1.08931	0.986317	1.03941	1.01096	1.04125	1.08779	1.04281	1.12657	0.937048	1.03581	0.969156	0.995488	0.942249	0.94713	1.04647	1.08843	0.990976	1.01203	0.971236	1.05599	0.932685	1.0444	1.05506
112	0.967457	1.03139	1.02013	0.951633	0.991015	1.04043	1.06695	1.04913	1.00581	1.01539	0.998757	0.995559	1.03378	1.0724	0.989428	0.987197	0.983628	0.966616	1.01191	0.99813	0.970911	0.97594	1.00568	1.01884	0.996614	1.0402	1.10517	0.983618	1.02327	1.01159	1.02183	1.08962	1.00714	1.10732	0.937699	1.0172	0.96526	0.989311	0.945112	0.931582	1.0396	1.0794	0.974453	1.00919	0.954484	1.05113	0.935574	1.02161	1.0233
114	0.966096	1.03172	1.03081	0.962079	1.01533	1.03201	1.05286	1.0442	1.01833	1.02309	1.01681	0.996669	1.03605	1.04035	0.991027	0.983212	0.964553	0.962765	1.02185	0.992416	0.977799	0.988133	0.984132	1.02501	1.00419	1.04579	1.08768	0.997719	1.02222	1.04164	1.00408	1.10333	1.00466	1.11059	0.934355	1.01526	0.981473	0.985943	0.939245	0.929647	1.02958	1.0738	0.975946	1.01092	0.957384	1.03777	0.941132	1.03017	1.03163
116	0.978004	1.04457	1.04712	0.978016	1.00194	1.04023	1.06877	1.04202	1.00156	1.00716	1.00417	0.990426	1.03678	1.0509	0.992034	0.988803	0.981163	0.966252	1.03087	1.01325	0.990578	0.992793	0.987101	1.02324	0.970298	1.02968	1.0644	0.986809	1.00789	1.02419	0.995609	1.09915	1.01673	1.11035	0.953915	1.0022	0.970754	1.00672	0.915144	0.934494	1.04612	1.06188	0.96979	1.01704	0.949036	1.04084	0.928145	1.02957	1.04617
118	0.981826	1.0565	1.04615	0.970656	1.00343	1.03735	1.07284	1.01085	1.00618	1.01235	1.00985	0.989938	1.0126	1.06914	0.99012	1.01283	0.993041	0.977648	1.05184	0.996178	0.994549	0.963298	0.982395	1.01948	0.98217	1.03079	1.10565	0.983889	1.01662	1.01773	0.986779	1.07876	1.00242	1.10162	0.952206	0.981081	0.957559	0.985906	0.945548	0.933753	1.05296	1.04028	0.970305	0.993349	0.962211	1.03656	0.929743	1.01041	1.06309
120	0.976598	1.02716	1.05003	0.975609	0.991859	1.03658	1.06145	1.03185	1.00872	1.03236	1.00191	0.98351	1.02572	1.06395	0.982382	1.02241	0.982771	0.959905	1.018	1.00443	0.98681	0.947787	0.973915	1.01969	0.979489	1.02705	1.11873	0.981103	1.02574	1.01787	0.985796	1.07641	1.02126	1.08763	0.949717	0.990421	0.965512	0.98822	0.938667	0.935905	1.05376	1.02732	0.974361	1.00673	0.977761	1.06534	0.953803	1.01995	1.07153
122	0.974366	1.03571	1.05613	0.971941	1.00718	1.05164	1.05575	1.00894	0.998954	1.06966	0.999484	0.981093	1.02564	1.07051	0.985196	1.03414	0.988875	0.962889	1.01605	0.982833	1.00066	0.957878	0.987095	1.03006	0.964573	1.008	1.09348	0.993584	1.02505	0.991449	0.983394	1.0724	0.999074	1.09769	0.942454	0.979782	0.974203	0.982351	0.941663	0.923478	1.05218	1.03084	0.985736	1.00058	0.97438	1.04688	0.942827	1.04051	1.05858
124	0.979092	1.0188	1.05439	0.974509	0.995037	1.0438	1.05449	1.00666	1.0282	1.12761	1.03533	0.990699	1.02611	1.05186	0.989613	1.02508	0.980595	0.961756	0.993228	0.982118	1.0019	0.947311	0.97931	1.01524	0.964134	1.01525	1.09342	1.00407	1.02374	0.990835	0.995061	1.06522	1.00732	1.08007	0.945491	0.994394	0.975268	0.977508	0.947148	0.930081	1.05828	1.01938	0.997647	1.00794	1.01349	1.03555	0.937953	1.02233	1.04907
126	1.00478	1.04681	1.07349	0.969197	1.00758	1.05762	1.06742	1.04856	1.01694	1.1462	0.99554	0.986648	1.01849	1.05759	0.984667	1.0224	0.964886	0.947416	1.00103	0.97523	0.993905	0.947514	0.975419	1.00381	0.974087	1.00054	1.11689	0.992974	1.00156	0.978949	1.03127	1.05817	0.996256	1.08968	0.966704	1.00747	0.975025	0.970501	0.949966	0.933789	1.04327	1.02062	0.986014	1.00486	0.99776	1.04767	0.946936	1.04947	1.03645
128	0.985573	1.03179	1.0667	0.958854	0.996562	1.04207	1.04878	1.01854	1.01813	1.1698	0.97754	0.98145	1.01562	1.03652	0.984917	1.0218	0.973819	0.94946	0.984	0.97267	0.973812	0.932671	0.959983	1.00377	1.00418	1.00257	1.08251	0.994196	0.996329	0.99998	1.02987	1.04737	1.01363	1.06035	0.961252	1.00659	0.976885	0.961591	0.948579	0.935408	1.0467	1.0242	0.978973	0.999051	1.00863	1.04521	0.950975	1.05875	1.01457
130	1.01023	1.02692	1.07257	0.966561	1.01347	1.03045	1.0403	1.04093	1.00641	1.13963	0.985795	0.983774	1.02245	1.07013	1.00656	1.02808	0.977313	0.963395	0.996879	0.98602	0.983481	0.946948	0.967745	1.00842	0.980168	0.990565	1.07851	0.996204	1.00413	0.994042	1.04312	1.06306	1.01418	1.06792	0.982112	1.03484	0.97695	0.976407	0.947895	0.941486	1.05388	1.02987	0.999067	0.998335	1.00274	1.05437	0.952617	1.04868	1.01823
132	1.00504	1.04063	1.04909	0.954535	0.998366	1.03042	1.04834	1.03369	1.02405	1.10256	0.999517	0.994988	1.01576	1.03655	1.00414	1.02236	0.959813	0.970407	1.00176	0.984948	0.989838	0.950306	0.962371	1.00343	0.988149	1.00334	1.09487	1.00592	0.992978	0.995409	1.0131	1.05789	0.998003	1.05863	0.976716	1.00815	0.987818	0.956095	0.944259	0.934431	1.04075	1.03151	1.00187	1.02492	1.00327	1.04635	0.9961	1.05491	1.01902
134	1.02107	1.03866	1.04479	0.964052	1.01554	1.03434	1.04084	1.0482	1.00821	1.05335	1.00123	0.954016	1.01361	1.04223	1.00227	1.02638	0.967651	0.951569	0.990306	0.982523	0.996672	0.944297	0.95535	0.994218	0.983284	1.00496	1.0829	0.995824	1.03005	1.02217	0.987857	1.0536	0.98161	1.05424	0.958243	1.00841	0.986295	0.957075	0.949859	0.928082	1.04013	1.01939	0.987743	1.04103	1.01343	1.05626	0.998549	1.04242	1.0232
136	1.02565	1.03989	1.04055	0.967581	0.996459	1.02841	1.04755	1.02824	1.02709	1.05595	1.01288	0.988308	1.02833	1.04669	1.02174	1.02026	0.970215	0.953193	0.989136	0.989609	0.991385	0.943966	0.96691	0.999877	0.981341	1.01943	1.08469	1.00333	1.04608	1.03107	0.991714	1.07656	1.01233	1.10809	0.958364	1.03529	0.980781	0.964875	0.959211	0.942571	1.05709	1.02608	0.981556	1.05797	0.986872	1.0397	0.998084	1.02305	1.03028
138	1.03056	1.04997	1.04938	0.974941	1.01126	1.0311	1.06477	1.04116	1.02123	1.08111	1.01832	0.995198	1.04013	1.04925	1.01017	1.02733	0.968231	0.956064	0.992829	0.999373	0.988881	0.925751	0.959925	1.01046	1.00315	1.02929	1.09818	1.00808	1.03396	1.03314	0.987573	1.06966	1.02985	1.13238	0.948667	0.997383	0.983164	0.954537	0.959389	0.948857	1.0606	1.01308	0.977603	1.07727	1.04258	1.0614	0.995608	1.0467	1.02778
140	1.02516	1.03679	1.02505	0.973531	1.00025	1.03674	1.04019	1.03976	1.00995	1.10463	0.994605	0.984617	1.03972	1.0409	0.992639	1.01662	0.953242	0.953375	0.977408	0.975651	0.958865	0.936356	0.951929	0.994718	1.0223	1.01355	1.08426	1.00112	1.02775	1.02335	0.965809	1.04206	0.999527	1.13628	0.933435	1.00855	0.970343	0.946047	0.947646	0.930678	1.03547	1.00626	0.978283	1.07979	1.02489	1.05689	0.978591	1.0427	1.01636
142	1.01377	1.05699	1.02816	0.961736	0.99167	1.0365	1.03782	1.03392	1.01499	1.11237	0.991214	0.994015	1.04461	1.05296	0.99266	1.02776	0.972554	0.954969	1.00455	0.98316	0.984337	0.953819	0.961175	1.02545	1.02545	1.0156	1.09697	0.976129	1.04352	1.02869	0.977968	1.05423	1.02601	1.12661	0.94159	1.02322	0.98508	0.961768	0.959238	0.94741	1.05702	1.02252	0.978952	1.06657	1.01578	1.05297	0.956428	1.03802	1.00794
144	0.995836	1.02649	0.9936	0.922041	0.987189	1.02826	1.01351	1.00725	1.01906	1.10629	1.00205	0.993317	1.04541	1.06858	1.00502	1.02566	0.97336	0.951596	0.99948	1.0079	0.983766	0.963356	0.967101	1.00875	1.07766	1.01062	1.12788	0.997547	1.04276	1.0255	0.982109	1.0587	1.0048	1.1254	0.949429	1.04635	0.981464	0.973534	0.962492	0.945058	1.05081	1.03032	0.997997	1.0697	1.01443	1.07165	0.975965	1.05143	1.00911
146	1.00331	1.05796	1.003	0.948846	0.99001	1.02838	1.03286	1.00889	1.03863	1.07292	1.01259	0.99879	1.03969	1.06986	1.00101	1.02609	0.98074	0.95855	0.99897	0.99668	0.995478	0.949948	0.979074	1.02976	1.04543	1.00849	1.12718	0.993783	1.03505	1.0275	0.985399	1.05939	1.00493	1.12149	0.943996	1.03721	0.974287	0.970688	0.958598	0.952927	1.04461	1.04464	0.999325	1.0746	1.00917	1.06661	0.968739	1.05679	0.985828
148	1.00387	1.02774	1.00489	0.964005	1.00431	1.02725	1.01845	1.01047	1.03577	1.06399	0.998305	0.993447	1.01975	1.06712	0.987249	1.01807	0.970961	0.933623	0.992163	0.983273	0.973817	0.918398	0.95679	1.02053	1.05178	0.998683	1.11174	0.979557	1.07296	1.01215	1.00772	1.07451	1.03751	1.08304	0.962385	1.0723	0.998452	0.967301	0.976067	0.955595	1.05234	1.05856	0.993539	1.07484	1.0059	1.07001	0.947551	1.06362	0.978006
150	1.00682	1.05848	0.9973	0.96287	1.00516	1.03771	1.02085	1.03595	1.03152	1.0533	1.01914	0.996671	1.02905	1.06624	0.995643	1.02977	0.971039	0.950562	0.99908	1.00885	0.989416	0.945341	0.965737	1.06999	1.03462	0.998903	1.13105	0.986256	1.07133	1.01096	0.996801	1.06533	1.03197	1.06621	0.969044	1.07149	0.974212	0.97358	0.950561	0.947329	1.0445	1.02963	0.989463	1.08271	0.990401	1.06913	0.958966	1.07803	0.997778
152	1.00068	1.04562	1.02055	0.974192	1.0001	1.04178	1.03637	1.01415	1.0287	1.04089	1.02499	0.995726	1.05088	1.07516	1.01458	1.04511	0.982696	0.958045	1.0048	1.01499	1.00463	0.952173	0.967034	1.06031	1.00722	1.01564	1.11688	0.981567	1.07599	1.00802	1.00595	1.04388	1.05512	1.05401	0.983514	1.08206	0.971801	0.96703	0.955735	0.947301	1.04356	1.03563	0.987105	1.05367	0.96545	1.07274	0.940315	1.05944	1.01522
154	0.985083	1.04378	1.00489	0.952291	1.01695	1.03627	0.992344	1.04414	1.03497	1.02906	1.00963	0.992813	1.03408	1.07843	0.999451	1.03319	0.976344	0.961092	1.04051	1.00802	0.999467	0.971387	0.977215	1.05853	1.01443	1.05308	1.08843	0.990901	1.08869	1.03284	1.0081	1.02698	1.05502	1.04713	0.982205	1.06206	0.982968	0.959641	0.958571	0.944452	1.03801	1.03068	0.968585	1.06018	0.975056	1.05941	0.943547	1.03778	1.02224
156	0.990436	1.03237	1.0163	0.948741	1.00857	1.034	1.03007	1.01663	1.02956	1.03833	1.01523	0.984503	1.02809	1.07245	0.993813	1.02504	0.966535	0.952596	1.02908	0.995684	0.995055	0.968761	0.969222	1.04798	1.0374	1.08505	1.07814	0.995843	1.08915	1.05935	1.02921	1.03659	1.06947	1.05753	1.00782	1.08016	0.999667	0.97331	0.963007	0.959204	1.05935	1.04013	0.989679	1.0548	0.982462	1.06501	0.938243	1.01906	1.02038
158	0.985722	1.02826	1.00705	0.938931	0.991188	1.03354	1.00541	1.0281	1.03774	1.07793	1.01149	1.00099	1.02512	1.09424	0.998859	1.0292	0.981231	0.960934	1.03052	0.998478	0.996848	0.98215	0.97164	1.03495	1.01936	1.07066	1.07974	1.00497	1.09238	1.04496	1.02156	1.0266	1.03138	1.08973	0.981146	1.03892	0.994901	0.972862	0.959496	0.956807	1.04405	1.03967	0.984398	1.05461	0.980795	1.06668	0.934555	1.01105	1.01896
160	0.99647	1.02528	1.0145	0.956217	1.00515	1.05816	1.01269	1.04439	1.031	1.06648	1.01404	0.987432	1.04399	1.07598	0.996408	1.03494	0.975054	0.952417	1.03252	0.999248	1.01688	0.98964	0.992235	1.05679	1.02677	1.07003	1.0567	0.989243	1.08732	1.02797	0.998351	1.01207	1.04771	1.08428	0.961856	1.03365	1.00182	0.985355	0.964243	0.949789	1.04489	1.01841	0.988742	1.05347	0.976094	1.04671	0.929524	1.0149	1.0233
162	0.990033	1.05509	1.0309	0.960402	1.00012	1.04112	1.02333	1.03447	1.01798	1.07205	1.01443	0.985276	1.02788	1.07898	0.998217	1.03916	0.983418	0.958522	1.00983	0.995742	1.02417	0.957422	0.999352	1.05351	0.99312	1.04998	1.06329	0.988421	1.08134	1.02455	0.987791	1.03134	1.04879	1.10403	0.95724	1.04276	0.996013	0.987324	0.956135	0.961628	1.05533	1.0274	0.988351	1.0366	0.996337	1.05093	0.943854	1.00812	1.04112
164	0.968689	1.02535	1.01275	0.939889	0.996507	1.02894	0.96401	1.04167	1.01787	1.074	0.990556	0.968127	1.03098	1.07499	0.99783	1.03196	0.985724	0.952832	1.02181	1.00019	1.0205	0.95811	0.99881	1.09594	1.00895	1.06164	1.05636	0.996342	1.09521	1.0118	0.977873	1.03715	1.03262	1.09226	0.948677	1.00306	0.986837	0.97052	0.950437	0.954175	1.03842	1.03536	0.97608	1.0267	1.02081	1.05863	0.933212	1.04066	1.03357
166	0.999741	1.02152	1.02542	0.955146	1.09147	1.03958	1.05658	1.03363	1.02348	1.09842	1.02081	0.980712	1.03676	1.0694	1.01213	1.04325	0.982498	0.956552	1.01137	1.0117	1.01098	0.952237	1.00702	1.09026	1.00977	1.06037	1.025	0.991198	1.08594	1.00508	0.972494	1.02068	1.04332	1.07623	0.969806	0.991835	0.991453	0.970809	0.947059	0.951299	1.03623	1.04391	0.998656	1.01006	1.02067	1.06104	0.923544	1.0411	1.02115
168	1.00134	1.01741	1.03121	0.946452	1.09283	1.05155	1.05766	1.04555	1.03256	1.08212	1.01812	0.98643	1.0388	1.07248	1.00329	1.03754	0.974685	0.973438	1.00053	1.00253	1.00203	0.929207	1.00882	1.09265	1.01378	1.04867	1.05546	0.999251	1.06302	1.01772	0.970054	1.0448	1.03963	1.06119	0.982901	1.00456	0.985258	0.978945	0.95402	0.945583	1.03642	1.03803	0.991367	1.01987	1.02689	1.06911	0.92386	1.03366	1.01802
170	1.00365	1.02902	1.03787	0.948112	1.08036	1.048	1.07256	1.05391	1.03699	1.06671	0.994807	0.987148	1.04067	1.07439	0.990551	1.03474	0.969477	0.971376	1.01976	0.983437	1.0116	0.951599	1.00441	1.08519	0.994898	1.03428	1.02752	0.99717	1.03269	1.01412	0.976417	1.06297	1.05309	1.05885	0.976558	1.02088	1.0057	0.979916	0.967052	0.952981	1.05849	1.05588	0.998295	1.01492	0.999748	1.06092	0.929857	1.03925	1.01327
172	1.00331	1.03072	1.04085	0.95163	1.03937	1.05905	1.05101	1.02392	1.03279	1.0662	1.00884	0.981644	1.04961	1.06235	0.991239	1.03474	0.974636	0.969779	1.02153	0.996784	1.02494	0.970229	1.00929	1.08599	0.992324	1.0162	1.0405	1.01067	1.01424	1.04284	0.981163	1.07545	1.06466	1.07763	0.998783	1.03114	0.999901	0.975932	0.957327	0.950874	1.04849	1.0477	1.01892	1.02425	1.01957	1.06789	0.946357	1.03415	1.01188
174	1.00323	1.0214	1.0387	0.966833	1.0236	1.04874	1.04507	1.03819	1.039	1.07411	1.00694	0.992892	1.0457	1.06146	0.997855	1.04604	0.961845	0.960453	1.02017	1.01021	1.02349	0.968282	0.99362	1.04926	0.980985	1.00851	1.05703	0.989561	1.03914	1.04338	1.00709	1.06605	1.05078	1.07888	0.999155	1.03452	1.00575	0.973263	0.963541	0.950042	1.05455	1.04332	0.992263	1.03831	1.00007	1.06624	0.92919	1.0443	1.00527
176	0.990442	1.01381	1.03796	0.970705	1.00597	1.05845	1.05197	1.04047	1.0355	1.07498	0.983978	0.994211	1.0397	1.03775	0.993503	1.04623	0.965545	0.958273	0.999021	0.991977	1.01933	0.974511	0.984908	1.0581	0.962932	0.997335	1.04725	0.994726	1.00899	1.03593	1.00179	1.06421	1.07759	1.08664	0.985883	1.03379	1.00705	0.959016	0.979907	0.951643	1.05177	1.04497	0.988093	1.03626	0.990291	1.04374	0.936935	1.05189	1.02323
178	1.01371	1.00452	1.04451	0.973808	0.994195	1.06518	1.05068	1.04531	1.03506	1.0756	1.00524	0.99333	1.04121	1.05012	0.99673	1.03848	0.959249	0.954721	1.00136	0.996648	1.02705	0.971817	0.985794	1.06853	0.985065	1.00668	1.01574	0.997982	1.01117	1.02388	1.00011	1.05832	1.08969	1.08392	0.996879	1.02143	0.997069	0.962477	0.962723	0.951995	1.05389	1.03751	0.989566	1.0545	0.990433	1.05333	0.929541	1.07045	1.04347
180	1.01152	1.01536	1.02059	0.95799	0.994726	1.06099	1.04743	1.034	1.02117	1.04374	0.984109	0.992052	1.03018	1.03467	0.989425	1.02533	0.964232	0.936043	0.989206	1.00584	1.01388	0.977209	0.975766	1.01945	0.981958	0.994621	1.02835	0.999651	1.00635	1.01136	0.967653	1.0677	1.06616	1.0888	0.979019	1.02023	1.02339	0.969895	0.945414	0.953515	1.05869	1.03299	0.989143	1.04664	0.987689	1.04636	0.928031	1.04443	1.05155
182	0.997833	0.99926	1.00073	0.95485	0.994725	1.06233	1.03953	1.02822	1.0331	1.03301	0.998882	0.996077	1.04123	1.04615	0.99769	1.03754	0.952074	0.95506	0.9806	1.02089	1.01484	0.964735	0.989308	1.0452	0.977361	1.0003	1.01792	1.00519	1.03598	1.01722	0.963134	1.0623	1.06836	1.08829	0.975555	1.02782	1.00555	0.968309	0.941236	0.946017	1.04749	1.03774	0.978108	1.05122	0.980984	1.05247	0.952134	1.05357	1.03864
184	1.00247	1.01112	0.995602	0.953137	1.00269	1.06082	1.05274	0.992676	1.02757	1.01754	0.989558	0.988755	1.03582	1.06058	1.00276	1.02888	0.969161	0.949191	0.981428	1.02134	1.02411	0.977583	0.980556	1.02249	0.984359	0.9959	1.02709	0.9906	1.03679	1.02287	0.979367	1.07546	1.06204	1.12371	0.979354	1.03352	1.02397	0.975297	0.953477	0.951417	1.0615	1.03569	0.978767	1.04506	0.978232	1.04687	0.942045	1.05254	1.0196
186	0.999979	1.01414	1.00459	0.950533	1.01352	1.05487	1.06982	1.02073	1.01778	1.00989	1.00104	0.987795	1.02316	1.04465	0.993218	1.03247	0.979113	0.941317	0.994562	1.01302	1.02295	0.978572	0.973806	1.01432	0.982311	1.00472	1.02488	1.0061	1.03618	1.01123	0.97047	1.0925	1.06012	1.11959	0.979261	1.04708	1.01633	0.970053	0.956135	0.959213	1.05236	1.03532	0.979477	1.03207	0.990747	1.06209	0.962153	1.02873	1.0112
188	0.991026	1.0245	0.981267	0.952973	0.999776	1.05175	1.05833	1.00408	1.01121	1.02178	0.989532	0.990857	1.03762	1.07939	0.995597	1.03919	0.974821	0.945387	1.00272	1.0226	0.994063	1.05467	0.982125	1.00625	0.998053	1.00973	1.04313	0.992608	1.03534	1.01262	0.980076	1.10237	1.06092	1.11987	0.97431	1.03723	1.02336	0.993062	0.949975	0.96265	1.05578	1.03846	0.988485	1.0155	0.969554	1.04534	0.948429	1.04967	1.0281
190	0.996578	1.0367	1.00821	0.942916	1.00589	1.03544	1.03553	0.973778	1.01549	1.02736	0.981393	0.988038	1.02975	1.10347	1.01211	1.04197	0.98689	0.941903	0.967092	1.02391	1.00775	0.98984	0.983605	1.01069	0.992821	1.00404	1.03402	1.01475	1.02668	1.00663	0.971595	1.09231	1.04007	1.12283	0.984694	1.05357	1.02795	0.984142	0.955789	0.967932	1.0623	1.05212	0.984933	1.02927	0.983837	1.05837	0.948938	1.03193	1.00538
192	0.998156	1.03554	1.00654	0.94483	0.998651	1.03408	1.04976	0.98489	1.02511	1.03938	0.987807	0.9987	1.01155	1.08872	1.00291	1.04398	0.978953	0.941299	0.984689	1.00405	0.999164	0.980379	0.972016	1.00756	1.00299	1.00124	1.06577	1.00839	1.04844	1.01681	0.981598	1.10236	1.02685	1.11538	0.983895	1.05815	1.03051	0.98668	0.938933	0.961583	1.05183	1.06776	0.991871	1.0159	0.982021	1.06175	0.957798	1.04644	1.00257
194	0.997035	1.01787	1.02826	0.971238	1.01203	1.04552	1.04364	1.00861	1.02644	1.0326	0.986226	0.987947	1.03137	1.09946	1.01791	1.05907	0.994506	0.960598	0.978532	1.01743	1.01742	1.00452	0.977872	1.01007	1.00535	1.00393	1.10415	1.01106	1.01401	0.999995	0.997462	1.11724	1.04224	1.09715	0.991102	1.05792	1.04402	1.0087	0.951299	0.958616	1.05753	1.06896	1.00182	1.03435	0.996698	1.05927	0.949316	1.04763	1.02383
196	1.00836	1.04854	1.02654	0.95665	1.02271	1.04549	1.05026	1.05524	1.03245	1.03934	1.00298	0.997895	1.02176	1.08327	1.00242	1.05536	0.979623	0.945519	0.970504	1.02512	1.00091	1.00642	0.957274	1.03113	0.990446	0.995325	1.07986	1.01846	1.0299	0.998643	0.987318	1.07722	1.02315	1.07138	1.00894	1.02312	1.03043	0.982174	0.959318	0.945854	1.05036	1.0486	0.975997	1.03561	0.993491	1.05557	0.957491	1.05023	1.01382
198	1.00964	1.02991	1.01483	0.962403	1.02111	1.03026	1.0318	1.01859	1.01891	1.0078	0.998923	0.988485	1.00709	1.06234	0.996487	1.04946	0.99685	0.943637	0.953585	1.016	0.985746	1.01031	0.957901	1.01932	1.00911	1.00393	1.08267	1.03973	1.01944	0.995538	0.984879	1.07084	1.03166	1.06582	1.00923	1.05019	1.01565	0.982323	0.940569	0.945022	1.06443	1.05993	0.970583	1.04646	1.00337	1.05474	1.00312	1.0697	1.00503
200	1.00142	1.02965	1.009	0.958399	1.01428	1.03665	1.03928	1.01373	1.01734	1.01856	1.02155	0.98977	1.02179	1.08651	0.992915	1.05979	0.972245	0.948416	0.983314	1.00273	0.993633	1.00893	0.956071	1.02452	1.0016	0.998672	1.09258	1.03999	1.0419	0.978801	0.987252	1.04442	1.02441	1.04289	1.00807	1.05816	0.976688	0.988117	0.942143	0.949056	1.06537	1.06254	0.982051	1.04354	0.973712	1.05324	1.01912	1.05259	0.99548
202	0.988849	1.01628	1.00307	0.964058	1.02812	1.03411	1.02735	1.07869	1.02243	1.02414	1.00639	0.990756	1.02937	1.10562	1.00226	1.06579	0.973166	0.970606	0.97129	1.0181	0.99941	1.0032	0.953993	1.0239	1.00736	1.01282	1.07355	1.03946	1.05867	0.997539	0.990069	1.07204	1.01084	1.04253	1.01296	1.03784	0.989042	0.990823	0.934986	0.957115	1.07246	1.04325	0.978798	1.0256	0.968815	1.07057	0.997039	1.04956	0.994481
204	0.974975	1.03853	1.00354	0.961772	1.03137	1.01895	1.03048	1.01882	1.02253	1.03764	1.00726	0.997504	1.01976	1.07534	1.00512	1.06705	0.979236	0.954514	0.976909	1.01776	0.983082	0.993987	0.962685	1.04716	0.974117	0.998638	1.08807	1.05774	1.05744	0.988632	0.991308	1.06607	1.00541	1.0541	1.02133	1.05038	0.980585	0.994284	0.934613	0.961474	1.08002	1.04758	0.979127	1.01723	0.958336	1.05818	0.972997	1.04487	1.00504
206	0.990634	1.02424	1.01335	0.960537	1.02575	1.02591	1.04603	1.0134	1.01891	1.04466	0.976894	0.985896	1.0231	1.08112	1.02427	1.06446	0.981769	0.959748	0.974292	1.00227	0.987946	1.0001	0.959788	1.03605	0.97847	0.987806	1.04535	1.01841	1.03548	0.998532	0.986599	1.0604	1.00894	1.07618	1.00273	1.0585	0.972324	0.990198	0.937689	0.953841	1.09227	1.04264	0.974711	1.01693	0.94788	1.07351	0.971628	1.03028	0.986323
208	0.991029	1.0249	1.01497	0.965245	1.02295	1.02243	1.04476	1.02146	1.02658	1.04786	0.999713	0.992616	1.01957	1.0883	1.02888	1.07596	0.976468	0.951437	0.978965	0.993866	0.98382	1.01837	0.965266	1.04662	0.98459	0.991156	1.06738	1.02644	1.02135	0.995966	1.00227	1.06001	1.01152	1.09204	0.995886	1.06945	0.968895	0.987464	0.946374	0.960959	1.09419	1.05635	0.989133	1.04105	0.9427	1.06854	0.990137	1.03457	0.984741
210	0.98451	1.01648	1.01346	0.952993	1.02258	1.00816	1.03976	1.00331	1.01701	1.05047	1.01133	0.976006	1.01629	1.08935	1.01543	1.07541	0.982153	0.947256	0.992451	0.997905	0.991613	1.00456	0.957822	1.01301	0.961711	0.993862	1.0494	1.02016	1.01913	0.994262	1.01226	1.06665	1.01584	1.1088	0.995876	1.0432	0.965035	0.995031	0.942294	0.96786	1.08949	1.06313	0.973764	1.06322	0.935082	1.06706	0.98479	1.02124	0.971535
212	0.981516	1.01844	1.01849	0.945967	1.01922	1.01281	1.04358	1.02556	1.01464	1.03587	0.986671	0.981663	1.00882	1.05893	1.03281	1.0841	0.977862	0.950388	0.985998	0.993112	0.992639	1.00297	0.95685	1.03742	0.983431	0.987498	1.05997	1.00418	1.00926	0.998194	0.990296	1.05972	0.984148	1.1017	0.971506	1.03447	0.965568	0.982537	0.936169	0.966213	1.07998	1.05398	0.973146	1.04304	0.942873	1.06634	0.958035	1.02338	0.973533
214	0.998151	1.02087	1.02225	0.952841	1.01075	1.01879	1.04514	1.01498	1.02797	1.03927	0.987143	0.980052	1.00977	1.06086	1.01655	1.09369	0.974195	0.950459	0.982324	1.00342	0.975587	0.996007	0.959099	1.02377	0.965983	0.992828	1.0751	1.00456	1.013	0.983901	1.00297	1.06263	0.99643	1.07536	0.971626	1.00721	0.958625	0.98766	0.934791	0.96776	1.06801	1.04508	0.970593	1.0505	0.964232	1.08509	0.966096	1.02687	0.990389
216	0.98758	1.02634	1.01631	0.959802	1.00199	1.00458	1.03283	1.04767	1.01782	1.03675	0.977415	0.972704	1.02141	1.06874	1.0102	1.09373	0.977829	0.951066	0.958817	0.988467	0.991394	1.01536	0.951547	1.01619	0.975877	0.993127	1.05444	1.00804	0.990956	0.995155	0.998427	1.05903	0.991519	1.10557	0.96337	1.0212	0.958326	0.979944	0.938747	0.960271	1.08919	1.02455	0.980424	1.05686	0.966779	1.07895	0.978204	1.01282	1.00014
218	0.982209	1.00597	1.01116	0.958044	1.0299	1.01027	1.02291	1.00867	1.01204	1.02694	0.990608	0.977344	1.00501	1.06401	1.01109	1.11034	0.958126	0.950681	0.964284	0.994269	0.99344	0.980842	0.970545	1.01094	0.96795	0.994519	1.05879	1.02494	0.996502	1.00345	1.01163	1.05784	0.980211	1.09331	0.964995	1.0009	0.964288	0.992959	0.946881	0.958996	1.1047	1.04341	0.97785	1.06472	0.962927	1.06552	0.975763	1.02623	1.01109
220	0.989711	1.03659	1.01302	0.957285	1.03798	1.02173	1.03007	1.04809	1.02407	1.01689	0.993121	0.977063	1.00758	1.04971	1.00159	1.10386	0.959324	0.948045	0.985411	1.00191	0.993779	0.991393	0.94717	1.01584	0.981243	1.00483	1.06058	1.02796	1.01344	0.999234	0.980974	1.04281	0.976497	1.0742	0.963342	1.01285	0.959419	0.97094	0.937173	0.954112	1.08651	1.01595	0.974978	1.03522	0.95207	1.07207	0.992025	0.999035	1.03097
222	0.983954	1.02068	0.990726	0.940553	1.04746	1.0063	1.01437	0.997108	1.00523	1.00332	0.971809	0.974954	1.00395	1.04927	1.0062	1.08886	0.982075	0.946987	0.993422	1.00854	0.97832	1.00022	0.956181	1.0242	0.975838	0.9932	1.02489	1.02314	0.997836	1.00475	0.994409	1.05786	0.999942	1.08085	0.985762	1.00812	0.977071	0.988014	0.961869	0.971776	1.08341	1.02526	0.97715	1.03899	0.939516	1.06257	0.99466	1.00815	1.00376
224	0.964327	1.02106	0.974753	0.930521	1.02753	0.987638	1.01232	0.978825	1.01505	1.01719	0.968213	0.977567	1.00283	1.04921	1.01058	1.04619	0.9619	0.947594	0.986171	0.974828	0.991637	0.995732	0.944815	1.0384	0.960576	1.00284	1.0384	1.03211	1.02431	1.01307	0.998966	1.05419	1.01427	1.13094	1.00229	1.0107	0.979482	0.968701	0.951868	0.971984	1.09268	1.01736	0.967185	1.05185	0.955883	1.06253	0.997487	1.01277	0.995224
226	0.965884	1.01339	0.988846	0.950021	1.04248	1.00297	1.03112	0.9853	1.01425	1.01143	0.968719	0.975035	1.00722	1.06486	1.01105	1.04057	0.980516	0.949874	0.980371	0.978547	0.991003	1.01447	0.953455	1.04419	0.975087	0.995027	1.00787	1.00501	1.02679	0.988721	1.02174	1.04867	0.999054	1.11672	1.0166	1.02027	0.985304	0.984385	0.943316	0.97893	1.10833	1.02064	0.977397	1.04711	0.943769	1.07437	0.986037	1.00917	0.994711
228	0.960889	1.02459	0.995818	0.953894	1.04053	1.00177	1.05407	1.00913	1.02141	1.02488	0.989989	0.987783	1.01386	1.06087	1.00566	1.03414	0.981303	0.950056	0.947676	0.988396	0.983525	1.01834	0.963636	1.01865	0.962714	0.998451	1.02412	1.02049	1.02358	0.99435	1.00591	1.03561	0.996421	1.1002	1.0312	1.00087	0.963559	0.971975	0.943965	0.971242	1.08099	1.02188	0.975133	1.03785	0.929634	1.07299	0.976027	1.02552	1.00598
230	0.980321	1.03141	1.00923	0.96673	1.0413	1.00907	1.06016	1.01631	1.01119	1.02356	0.998294	0.978488	0.999494	1.07182	1.00377	1.03179	0.964507	0.939511	0.942591	0.995577	0.971264	0.990537	0.961448	1.0085	0.964072	1.00409	1.02243	1.00317	1.01028	0.991172	0.991582	1.01332	0.99863	1.08371	1.01623	0.987031	0.970007	0.966545	0.95786	0.967009	1.08419	1.01668	0.968956	1.05611	0.951363	1.08806	0.96736	1.02469	1.00331
232	0.966579	1.03221	0.998159	0.954907	1.02842	1.0112	1.02755	1.01979	1.01678	1.00327	0.971091	0.98025	1.01198	1.06419	1.01233	1.02821	0.979641	0.95296	0.964134	1.00536	0.966386	0.981801	0.963118	0.996962	0.97625	1.00549	1.07953	1.02355	1.01308	1.00384	0.987772	1.02667	1.00968	1.07816	1.00316	0.99661	0.983192	0.972619	0.971968	0.96397	1.09164	1.03079	0.977892	1.0397	0.927355	1.08684	0.958465	1.01391	0.997857
234	0.96212	1.02717	0.996093	0.949696	1.01964	1.01497	1.03019	1.00459	1.03828	0.994108	0.979466	0.977623	1.02162	1.07249	1.01888	1.03275	0.968687	0.954671	0.930183	0.996057	0.96923	0.99206	0.967313	0.994344	0.960801	0.995197	1.06689	1.01511	0.985437	0.98701	0.982052	1.04117	1.0134	1.08196	1.01189	1.00881	0.968128	0.980933	0.971453	0.961212	1.08435	1.03574	0.971911	1.04694	0.933989	1.07979	0.960142	1.02671	0.998565
236	0.963614	1.03895	0.995672	0.952975	1.03652	1.00807	1.02382	1.00094	1.00556	1.0177	0.996488	0.985438	1.01708	1.0697	1.02376	1.03817	0.964204	0.974508	0.958821	0.990771	0.990983	0.990528	0.977759	1.00307	0.977594	1.0006	1.03226	1.01566	0.994111	0.983884	0.995713	1.04863	1.01428	1.08657	1.00893	1.00229	0.970857	0.990207	0.973249	0.962939	1.07344	1.03536	0.975802	1.04421	0.929367	1.0771	0.96866	1.02968	0.997018
238	0.957399	1.02672	0.992163	0.937724	1.02372	1.0022	1.03402	0.991238	1.00321	1.00226	0.967646	0.979671	1.02659	1.06971	1.02552	1.03342	0.966938	0.972217	0.979313	0.994464	0.98151	1.01278	0.963061	1.00707	0.966764	1.00419	1.06224	1.03592	0.98846	1.00786	1.00406	1.06142	1.00623	1.06676	1.01532	1.01856	0.957232	0.989237	0.957016	0.949481	1.07321	1.04079	0.999139	1.02984	0.949052	1.09898	0.979978	1.02858	1.0031
240	0.967214	1.01756	1.00503	0.945722	1.02426	1.00436	1.04916	1.0145	0.997062	0.990571	0.97465	0.97725	1.01197	1.05657	1.01765	1.01286	0.95275	0.954239	0.954555	0.990483	0.963984	0.987399	0.945739	1.00058	0.969864	0.999124	1.03638	1.00871	0.993311	0.995923	1.00942	1.05704	1.03588	1.04982	1.02102	1.00296	0.956681	0.966928	0.937573	0.955152	1.06608	1.02474	0.964149	1.02468	0.966841	1.07244	0.971812	1.02922	1.00642
[truncated: 51 more columns]

## Sheet: NGF 2ngml_ sustain
Time(min)	cell 1	cell 2	cell 3	cell 4	cell 5	cell 6	cell 7	cell 8	cell 9	cell 10	cell 11	cell 12	cell 13	cell 14	cell 15	cell 16	cell 17	cell 18	cell 19	cell 20	cell 21	cell 22	cell 23	cell 24	cell 25	cell 26	cell 27	cell 28	cell 29	cell 30	cell 31	cell 32	cell 33	cell 34	cell 35	cell 36	cell 37	cell 38	cell 39	cell 40	cell 41	cell 42	cell 43	cell 44	cell 45	cell 46	cell 47	cell 48	cell 49
-78	1.00053	0.993947	0.985514	1.2462	0.997647	0.93496	1.02402	0.968102	0.966829	1.02561	0.946518	0.957808	0.990453	0.981384	1.01492	1.04893	0.976522	1.01591	0.961408	0.933482	0.999958	0.954905	0.92892	0.987546	0.99334	0.951471	0.933812	0.893352	0.985505	0.942037	1.1004	1.05749	1.05748	1.04935	0.936162	1.00652	0.883945	1.01662	0.974306	1.05811	0.97316	1.05703	0.961103	0.968615	0.977521	0.964224	0.94635	0.993526	0.907012
-76	0.982786	1.00278	0.985587	1.21467	0.97997	0.942704	1.01082	0.957423	0.963669	1.02029	0.944409	0.998603	0.969058	0.940092	1.04177	1.04451	1.011	1.03414	0.993789	0.98557	1.04975	0.95207	0.92623	0.989419	1.00206	0.979871	0.952897	0.93229	0.999934	0.975239	1.08991	1.08452	1.04677	1.09673	0.952861	1.02473	0.928241	1.02042	0.971128	1.04845	0.976176	1.07433	0.961115	0.971171	0.993966	0.959882	0.954223	0.992464	0.90664
-74	0.97832	0.995661	0.963681	1.13837	1.00866	0.939102	0.973915	0.956494	0.969846	1.05278	0.946665	0.99483	0.986901	0.967969	1.01333	1.01795	1.02355	1.00588	0.991568	0.96725	1.07788	0.952165	0.946143	0.988656	1.02163	0.978356	0.958577	0.933656	1.00609	0.976145	1.12132	1.17697	1.00671	1.07724	0.943531	1.04083	1.00516	1.02554	0.984064	1.01114	0.987961	1.0955	0.960388	0.987542	1.05526	0.977978	0.954289	0.999212	0.924304
-72	1.00894	1.04216	0.980709	1.08753	1.0278	0.943034	0.984899	0.967292	0.972906	1.03389	0.943969	1.02978	0.973825	0.983264	1.12203	1.00454	1.19	1.07188	1.02729	1.02754	1.08775	0.948919	0.966192	0.975407	1.03439	0.981057	0.988236	0.938348	1.0019	0.994719	1.11643	1.1803	1.02228	1.04736	0.956418	1.03183	1.02233	1.03328	0.979595	0.984082	1.00878	1.09164	0.983236	1.01223	1.08566	1.00454	0.966254	0.976213	0.985474
-70	1.02566	1.0456	0.980619	1.07965	1.04525	0.956644	0.983569	0.971894	1.00304	1.07396	0.969425	1.10495	0.987467	0.990915	1.02318	0.997077	1.07637	1.01519	0.999349	1.02179	1.08602	0.943215	0.994639	0.988602	1.02963	0.995093	1.0526	0.945843	1.0119	1.00551	1.10265	1.1609	1.0176	1.00405	0.941648	1.02928	1.01281	1.02311	0.983177	0.989061	1.01921	1.06537	0.987364	1.01262	1.10598	1.0032	0.963586	0.966856	0.981322
-68	1.0285	1.09762	0.971339	1.09403	1.05428	0.955402	0.990306	0.948787	1.0083	1.09534	0.995667	1.10733	0.989337	1.00155	1.05673	0.995462	1.12274	1.04833	1.03198	1.03491	1.09924	0.97307	0.987542	1.01723	1.01483	1.02201	1.05881	0.966266	0.999216	1.00778	1.08798	1.14803	0.993121	0.97856	0.949632	1.01911	1.00023	1.01675	0.977692	0.994154	1.01777	1.06107	1.06518	0.995361	1.08409	0.99063	0.950341	0.947722	0.965597
-66	1.04278	1.12041	0.965204	1.08513	1.08304	0.949326	0.996232	0.955758	1.02047	1.12782	1.00886	1.1159	1.00338	1.01073	1.02365	1.00958	1.09363	1.05817	1.00638	1.03391	1.10358	0.986371	0.99285	1.01292	1.01643	1.01283	1.0406	0.966856	1.06347	0.993303	1.07518	1.1325	0.997806	0.966227	0.94287	1.01937	0.986778	1.02424	0.968206	0.980227	1.01547	1.0461	1.07056	0.991477	1.05457	0.984229	0.942721	0.953621	0.959524
-64	1.05542	1.13698	1.0041	1.08943	1.10313	0.957911	1.01299	0.970659	1.03328	1.13296	1.03295	1.0437	1.02484	1.02113	1.03452	1.04643	1.07561	1.07345	1.04458	1.03189	1.0843	1.00152	0.994128	1.03233	1.0186	1.02488	1.06004	0.997995	1.05052	1.01404	1.06563	1.1065	1.0045	0.977685	0.945518	1.03579	0.989106	1.01847	0.987778	1.00226	1.00888	1.06228	1.07634	0.998914	1.03483	0.972482	0.935058	0.941562	0.966495
-62	1.04422	1.10875	1.01333	1.07982	1.06796	0.967304	1.00028	0.962166	1.03055	1.10139	1.03723	1.12328	1.00697	1.01801	1.07875	1.06808	1.11434	1.06879	0.988937	1.04378	1.07228	1.01762	0.997638	1.00738	1.03854	1.01599	1.0545	0.989365	1.1166	1.02964	1.04488	1.11517	1.00504	0.97157	0.949325	1.05768	0.985191	1.00704	1.00023	1.02351	1.0048	1.0665	1.07741	1.00953	1.03205	0.97488	0.938483	0.947026	0.988163
-60	1.07283	1.13062	1.05748	1.08276	1.06446	0.962975	1.0032	0.960263	1.02783	1.08549	1.0268	1.0425	1.01018	1.03356	1.0541	1.10876	1.10304	1.05104	0.996885	1.03904	1.08233	1.0405	1.01869	1.03104	1.04023	1.02467	1.06636	0.988468	1.13664	0.991414	1.05544	1.10837	0.988272	1.0038	0.945094	1.06901	0.985456	0.9995	1.00443	1.05884	1.00448	1.06927	1.09551	1.01555	1.03287	0.96585	0.966858	0.949371	1.00085
-58	1.06154	1.10045	1.03804	1.07807	1.0536	0.970154	1.00395	0.960688	1.06098	1.10614	1.03636	1.09578	1.02685	1.04192	1.08319	1.1326	1.09297	1.05929	1.01021	1.03891	1.07908	1.03884	1.00337	1.02157	1.01962	1.02438	1.04382	0.99519	1.1634	0.994289	1.03498	1.08756	1.0121	1.04006	0.948072	1.07285	0.982565	0.983547	1.01068	1.07483	1.01088	1.08376	1.12108	1.01629	1.03107	0.971344	0.994931	0.945388	0.99542
-56	1.04717	1.07145	1.0271	1.08407	1.0372	0.978581	0.997465	0.974565	1.0527	1.12887	1.03048	1.08709	1.02762	1.03955	1.08376	1.13853	1.10797	1.05552	1.00797	1.03368	1.08627	1.04106	0.991352	1.01543	1.0201	1.02456	1.05933	1.01553	1.13275	1.00701	1.02227	1.0787	1.01692	1.03505	0.954661	1.09076	0.977282	1.0002	1.00101	1.06657	1.01665	1.10392	1.13242	1.02657	1.01965	0.959007	0.994439	0.955059	0.988791
-54	1.06296	1.09408	1.02891	1.07742	1.06057	0.983545	1.00504	0.9731	1.05104	1.12179	1.02432	1.05767	1.02476	1.03677	1.10286	1.13409	1.12557	1.05427	0.984482	1.04008	1.08433	1.05373	0.986575	1.03459	1.02428	1.02652	1.05754	1.01248	1.14813	1.01262	1.02978	1.09772	1.0365	1.0621	0.957538	1.11078	0.980572	1.00486	1.02724	1.11075	1.02049	1.13468	1.12993	1.02164	1.0363	0.967128	1.00749	0.970583	0.998549
-52	1.06129	1.06689	1.01664	1.07354	1.05002	0.987881	1.00841	0.961973	1.03865	1.15017	1.03321	1.08072	1.03002	1.03459	1.08169	1.12869	1.09741	1.04696	0.987218	1.05054	1.04727	1.05583	0.980054	1.01014	1.01272	1.01058	1.05825	0.988951	1.12061	1.00381	1.03307	1.09226	1.03571	1.06497	0.954914	1.10777	0.979331	1.00564	1.04856	1.07365	1.01434	1.13456	1.09498	1.03483	1.08771	0.966156	1.01406	0.974306	1.00671
-50	1.05774	1.08262	1.02691	1.07706	1.04414	0.987399	0.983933	0.975349	1.04432	1.11529	1.03561	1.11409	1.04901	1.05208	1.09052	1.13417	1.11158	1.04483	0.971347	1.04997	1.02294	1.05168	0.987843	1.02641	1.01074	1.01947	1.03987	0.984962	1.09619	1.00117	1.08295	1.08904	1.03732	1.08057	0.953422	1.1031	0.988408	1.00209	1.09247	1.11173	1.02435	1.11253	1.07178	1.03304	1.08614	0.975714	1.0311	0.9787	1.01503
-48	1.06487	1.08928	1.01175	1.05786	1.05118	0.971449	0.999283	0.958815	1.0337	1.0954	1.02259	1.07179	1.03599	1.06549	1.06256	1.11284	1.08999	1.03398	0.968826	1.03927	1.08346	1.07763	0.997788	1.05	1.01831	1.01086	1.05318	0.973988	1.09296	1.00413	1.09234	1.09031	1.05618	1.08565	0.949904	1.10056	0.987017	1.00194	1.09841	1.1034	1.02256	1.11466	1.07321	1.03042	1.07582	0.975507	1.02961	0.973679	1.01921
-46	1.07295	1.06855	1.03601	1.0743	1.05084	0.980507	1.01492	0.961218	1.02017	1.10793	1.01821	1.1265	1.0255	1.05435	1.05305	1.10148	1.11973	1.0313	0.946499	1.03803	1.0763	1.08077	1.00767	1.0685	1.01858	1.02247	1.05478	0.980977	1.06496	1.02122	1.08867	1.13011	1.0655	1.07895	0.95141	1.10155	0.997345	1.00383	1.0771	1.10887	1.02347	1.14082	1.0582	1.03893	1.07608	0.949882	1.04466	0.976526	0.995386
-44	1.0812	1.06991	1.03607	1.05007	1.03897	0.998176	1.00139	0.972817	1.00876	1.10191	0.996025	0.980233	1.02817	1.05593	1.06888	1.07515	1.08497	1.02529	0.947482	1.03476	1.05188	1.05963	0.938711	1.07787	1.02363	1.00462	1.05547	0.989064	1.04761	1.01703	1.07229	1.12333	1.07151	1.09311	0.956327	1.079	0.99596	1.01035	1.05325	1.12154	1.02737	1.14483	1.05439	1.03884	1.08847	0.959998	1.06546	0.999707	0.989203
-42	1.06898	1.06716	1.01866	1.06047	1.02992	0.968274	1.00108	0.961166	1.00238	1.05916	0.998931	1.00589	1.01304	1.04554	1.07085	1.05848	1.08879	1.01328	0.908265	1.03506	1.04991	1.02986	1.02514	1.03511	1.02051	0.995601	1.05104	0.966929	1.0412	0.986273	1.09073	1.1117	1.07727	1.09425	0.956292	1.09155	1.0067	1.01668	1.04083	1.09482	1.02476	1.13501	1.04855	1.035	1.06087	0.972368	1.08256	1.00308	0.987804
-40	1.07899	1.04217	1.00498	1.07375	1.02881	0.981411	1.00672	0.962289	1.01592	1.07198	1.00428	1.04924	1.008	1.03002	1.06347	1.05857	1.07027	1.0125	0.940397	1.04723	1.04511	1.00329	1.02492	1.03711	1.02034	1.00285	1.04611	1.00202	1.01655	0.998252	1.07472	1.10017	1.07165	1.08108	0.956582	1.08839	1.00294	1.01878	1.02562	1.09846	1.02969	1.11848	1.04503	1.01781	1.05009	0.979862	1.06965	0.999845	0.987732
-38	1.06985	1.04764	1.01673	1.06432	1.03132	0.965009	1.01772	0.971211	1.00356	1.0978	1.01163	1.03313	1.0244	1.0112	1.04928	1.04541	1.07294	1.01503	0.924485	1.03386	1.04538	1.038	0.968858	0.991352	1.0259	1.01003	1.04957	0.987765	1.01543	1.03152	1.08317	1.06909	1.06673	1.06242	0.956653	1.07893	0.996339	1.02244	1.01569	1.12146	1.03651	1.11419	1.03666	1.02471	1.03586	0.982995	1.05774	1.00495	0.981859
-36	1.07303	1.0465	0.987303	1.07262	1.0189	0.966368	1.01229	0.967421	1.00331	1.06784	1.00505	1.02845	1.01873	1.01813	1.03838	1.02194	1.03219	1.00028	0.935212	1.02165	1.03714	1.03285	0.962546	1.05343	1.02208	1.02943	1.0607	0.98946	0.997563	1.01791	1.10403	1.06836	1.05072	1.05252	0.967196	1.08826	0.992689	1.01832	1.01826	1.10849	1.02325	1.08707	1.03663	1.02718	1.02825	0.971629	1.0451	1.00696	0.9802
-34	1.06874	1.03994	1.00004	1.05315	1.01483	0.985407	1.00943	0.97124	1.01076	1.07551	1.00387	0.997439	0.996877	1.02918	1.0313	1.00402	1.01747	1.0002	0.947994	1.01845	1.0396	1.03251	0.962718	1.05085	1.02304	1.02111	1.05316	1.01778	1.00445	1.01461	1.10537	1.07441	1.05249	1.04065	0.978178	1.0967	0.993648	1.01363	1.02053	1.07978	1.01709	1.09896	1.0415	1.01522	1.03719	0.984058	1.04145	1.01562	0.980524
-32	1.07493	1.03661	0.991927	1.0449	1.00798	0.973124	1.02125	0.973788	1.01408	1.0589	0.998464	1.01311	1.0058	1.03544	1.01913	1.00956	1.01508	1.01272	0.982092	1.01649	1.03756	1.00856	0.953967	0.991189	1.01593	1.00402	1.04617	0.996081	1.00815	1.0126	1.08727	1.04699	1.05241	1.02544	0.985214	1.08645	0.981019	1.00582	1.01037	1.07347	1.00213	1.09836	1.02152	1.02144	1.04152	0.989622	1.03358	1.02498	0.982963
-30	1.06907	1.02634	1.01543	1.0537	1.01917	0.976364	1.01919	0.98457	1.00485	1.06656	0.990812	0.969593	1.00266	1.02821	1.03811	1.03391	1.05999	1.02889	1.00434	1.05049	1.05067	1.01364	0.944468	1.00137	1.02376	1.01551	1.06769	1.00688	1.00868	1.03097	1.07215	1.07458	1.04589	1.03151	0.988895	1.09702	0.980968	1.01499	1.00537	1.1076	1.00318	1.07112	1.02254	1.01107	1.01679	0.98676	1.01786	1.00571	0.979916
-28	1.0643	1.03732	0.991165	1.05723	0.999591	0.964362	1.01297	1.00916	0.999453	1.07847	0.998276	0.993938	0.991742	1.02796	1.05383	1.0171	1.02755	1.01632	0.999927	1.03925	1.0138	1.04215	0.923881	1.02994	1.03852	1.01996	1.05581	1.0147	1.01715	1.02908	1.05917	1.07865	1.03163	1.03015	0.987036	1.08209	0.986572	1.01743	1.01411	1.06698	1.0148	1.06076	1.02951	1.01598	1.01149	0.993278	1.01314	1.00816	0.989563
-26	1.0482	1.01307	0.993132	1.05767	1.01819	0.974764	1.02383	0.985944	1.00834	1.06923	0.997399	1.03008	0.990508	1.01991	1.02377	1.02575	1.01331	1.01166	0.988039	1.01766	1.01355	1.0551	0.940117	1.05233	1.02295	1.00585	1.05788	1.00528	1.01052	1.01959	1.04555	1.05742	1.05044	1.02627	0.989322	1.08585	1.00218	1.0145	1.01447	1.05901	1.01448	1.05815	1.02206	1.00522	1.00045	0.976326	1.00382	0.988761	0.993922
-24	1.02807	1.01517	0.989531	1.02265	1.00721	0.973322	1.00374	1.00549	1.01732	1.07841	1.01708	1.04237	0.997102	1.02478	1.01057	1.03907	1.03329	1.01794	0.98839	1.02339	0.991806	1.02314	0.933091	1.05952	1.02258	1.00933	1.04342	0.988248	1.01613	1.02835	1.0347	1.03657	1.0334	1.03521	0.993727	1.07423	0.992334	1.00322	1.00266	1.05577	1.01094	1.04862	1.02489	1.00016	1.00058	0.977903	1.01464	0.981121	0.992182
-22	1.03579	1.00998	0.97278	1.01311	1.00514	0.968455	0.993722	1.00525	1.00956	1.02416	1.03181	1.0182	0.997102	1.02478	1.01057	1.03907	1.03329	1.01794	0.98839	1.02339	1.02426	1.02312	0.982867	1.01711	1.01952	1.01757	1.04748	1.01294	1.03291	1.0209	1.05493	1.05414	1.04126	1.04555	0.999865	1.06884	1.00575	1.00336	1.01375	1.06047	1.00547	1.05208	1.01415	1.00507	0.994939	0.975582	1.01712	0.991704	0.989982
-20	1.02598	1.00273	0.998298	1.018	0.992362	0.966317	0.98844	1.01557	1.00511	1.04862	1.03421	1.01503	0.998188	1.01992	1.00292	1.00907	0.998791	1.01399	1.00933	1.01805	1.0264	1.03302	0.971425	1.02052	1.00786	1.00355	1.03239	0.989673	1.01551	0.996275	1.04708	1.01865	1.03565	1.01838	0.994059	1.05867	0.98732	1.00293	1.01062	1.06449	1.00354	1.04705	0.988719	1.01027	1.00048	0.989265	1.01781	0.986974	0.984318
-18	1.01213	1.0235	0.984265	1.00411	0.999532	0.971635	0.982521	1.01961	1.00062	0.992814	1.01476	1.03454	0.997154	1.00269	1.02283	1.03183	1.00702	1.01173	1.02313	1.01355	1.03769	1.04876	0.980617	1.01429	1.02042	1.01866	1.04655	1.03424	1.03874	1.00405	1.09323	1.05003	1.03508	1.0053	1.00972	1.05194	0.973941	1.00908	1.00918	1.03536	1.00425	1.03642	1.00125	1.00754	0.979312	0.981773	1.01049	0.99021	0.985435
-16	1.03446	1.00512	0.995874	1.02007	1.00374	0.974222	0.998612	1.00704	1.00481	1.00683	0.99505	0.998242	0.99395	1.01351	1.00168	1.02326	1.03639	1.00161	1.01713	1.0153	1.03362	1.01491	0.969326	1.02444	0.992178	1.01894	1.01341	1.01667	0.991665	0.992495	1.06514	1.01124	1.01859	0.992424	0.998799	1.04404	0.971567	1.00745	1.00245	1.03524	0.996932	1.0198	0.999065	0.999465	0.986061	0.985964	1.0096	0.995943	0.990344
-14	1.03028	1.01236	1.0097	1.03167	1.00816	0.992044	0.985723	1.01912	0.997354	1.0111	0.993266	1.0471	0.991188	1.00573	0.997153	1.0104	1.01908	1.011	1.00558	1.01148	1.00815	1.05176	0.996089	1.0193	1.00155	1.02089	1.02232	0.998051	1.00716	1.00502	1.04976	1.00383	1.02083	0.991311	1.00519	0.998589	0.97872	1.00319	1.00583	1.01893	0.99616	1.02817	1.00534	1.00133	0.993257	1.00096	1.00711	1.01804	1.00133
-12	1.00898	1.01964	0.988073	1.00302	1.0058	0.98479	0.992282	0.999643	1.01268	1.01487	0.989659	1.0084	1.00134	0.999873	1.00493	0.977204	1.00294	0.998326	1.00638	0.989728	1.03256	1.02082	0.986905	1.01668	1.00116	1.01924	1.02643	1.0096	1.02521	1.00209	1.05057	1.00318	1.01323	1.00389	1.00739	0.978802	0.973746	1.0026	1.00238	1.00016	0.996214	1.00533	1.00834	1.00313	0.999379	1.01122	1.00517	1.01471	0.999854
-10	1.01037	1.01708	0.979215	1.0151	1.00867	1.00308	1.00319	1.00086	0.992499	1.00008	0.985857	1.00978	1.00411	1.00426	1.02482	0.993531	1.00867	1.00452	1.01099	1.00973	1.02243	1.00802	0.973315	0.988693	1.01034	1.01459	1.00868	0.994447	1.00553	1.00628	1.0326	1.00173	1.01619	1.0032	0.987989	0.998013	1.01442	1.0033	0.998387	1.00095	1.00021	0.988885	1.01426	0.997068	1.0043	1.01032	1.00101	0.999944	1.00102
-8	1.00913	0.983658	0.998352	1.01149	1.00034	0.997941	0.997067	0.988739	1.00876	0.998607	0.988231	1.00963	0.999536	1.00238	0.975329	1.00396	0.991814	0.993324	0.995746	0.99433	0.994673	1.00435	0.985714	0.985949	1.01042	0.995332	0.999635	1.00044	1.00027	1.00853	1.01747	0.989024	1.0097	1.00752	1.00141	1.01655	1.01189	1.00295	0.997839	1.01059	1.00642	1.00511	1.02201	1.00199	0.999386	1.00499	1.00155	1.00003	1.00022
-6	1.00387	1.00408	1.01594	0.992584	1.01144	1.00789	0.998548	1.0121	0.997939	1.00418	1.00014	0.995848	0.996833	0.997589	1.00575	1.0241	1.00761	1.00829	1.00588	1.01518	0.991071	0.984681	1.01088	1.00152	0.993592	0.989752	0.995024	1.0041	0.995517	0.98706	0.987546	0.98758	1.00965	1.00441	1.00366	1.00811	1.00314	0.994973	0.998722	0.978454	1.00281	1.00297	1.00087	1.00348	1.00919	1.00417	0.999995	1.00218	1.00924
-4	0.989737	0.988548	1.01265	1.00069	0.991052	0.9872	1.00009	0.992416	0.993145	1.00002	1.0121	0.974142	0.996327	0.992731	0.995846	0.993469	0.988889	0.99694	1.00173	0.983235	1.00599	0.985812	1.01626	1.00931	0.981047	1	0.996547	0.99435	0.992017	0.994976	0.983121	1.00574	0.986722	0.985183	0.999139	0.991159	0.98652	0.997748	1.00086	1.00096	0.998593	0.996964	0.98879	0.994193	0.990925	0.985875	0.999111	0.994428	0.990574
-2	0.986887	1.00664	0.993843	0.980131	0.988502	1.00389	1.0011	1.00588	1.00766	0.997107	1.01367	1.0106	1.00319	1.00304	0.998252	0.984938	1.00302	0.99693	0.985648	0.997525	0.985834	1.01713	1.01383	1.01453	1.0046	1.00032	1.00012	1.00666	1.00667	1.00316	0.979256	1.01593	0.977741	0.999695	1.00781	0.986168	0.984024	1.00103	1.00419	1.00904	0.991974	1.00608	0.974067	1.00326	0.996198	0.99465	0.998341	1.00342	0.998946
0	0.981866	0.994377	1.00964	1.00921	0.994272	1.00595	0.986061	0.988239	1.00471	1.0115	1.00022	0.988252	0.996295	0.989214	1.00387	0.998201	1.01975	1.00858	0.990586	1.00298	0.97895	0.969332	0.949652	0.972563	0.97501	0.987036	0.95295	0.985367	0.989883	0.986129	0.935418	0.989952	0.969322	0.99776	1.00449	0.985862	0.992523	1.00329	1.00303	1.00507	0.984331	1.02191	0.984928	0.991592	0.991241	0.985082	0.977271	0.994211	0.978175
2	0.97821	1.01374	1.00013	0.997821	1.00164	0.995548	0.99107	1.0117	1.01884	1.01006	1.01088	1.01056	1.01263	1.01082	1.01714	0.979068	1.00424	0.984543	0.981983	0.979111	0.997984	0.969408	0.993923	0.996389	0.986943	0.988769	0.983756	0.968924	0.994233	0.995922	0.945079	0.98668	0.974868	0.978572	0.991573	0.978159	0.95832	0.990043	1.00175	1.02465	0.980697	1.02875	0.963932	0.998307	0.990703	1.00161	0.983157	1.00893	0.983458
4	1.11786	1.04073	1.17058	0.985807	1.08216	1.05353	1.02284	1.01096	1.06761	1.17032	1.06948	1.0681	1.01034	1.00707	1.01118	1.01982	1.03005	1.02267	1.03378	0.999257	0.998058	1.04848	0.973493	1.06087	0.998063	1.0109	0.998509	0.988158	1.03472	0.984017	0.92051	0.981224	0.988259	1.0294	1.00095	0.985804	0.953524	0.995431	1.00397	1.09312	0.993392	1.07195	0.969095	0.993485	0.985765	0.995136	0.990097	1.11341	0.975543
6	1.14423	1.13283	1.14122	1.2005	1.12889	1.17213	1.17126	1.18562	1.24119	1.25287	1.15003	1.21969	1.08047	1.12916	1.1565	1.12843	1.18042	1.11721	1.08132	1.15436	1.14598	1.13623	1.10994	1.17978	1.11199	1.06517	1.10484	1.03857	1.07573	1.22753	1.09964	1.07519	1.01623	1.0771	1.05333	0.991432	0.967593	0.994321	1.0396	1.12836	0.992972	1.14532	1.03285	1.01933	0.98573	1.00803	0.984131	1.14897	0.996542
8	1.15336	1.13385	1.14533	1.24274	1.14043	1.16106	1.18357	1.16508	1.1998	1.20811	1.14791	1.16902	1.09888	1.15494	1.18282	1.18171	1.20879	1.135	1.10673	1.19847	1.13181	1.12664	1.08484	1.15282	1.18349	1.12039	1.17787	1.05958	1.13728	1.25656	1.12698	1.19896	1.11544	1.14968	1.05313	1.04755	0.993422	1.03006	1.17326	1.14294	1.1435	1.20113	1.14948	1.07604	1.00794	1.13998	1.00214	1.14548	1.07125
10	1.14784	1.13812	1.17783	1.21898	1.15203	1.17602	1.19628	1.12953	1.20627	1.21618	1.13591	1.18814	1.09085	1.14345	1.18883	1.18297	1.18896	1.14383	1.10348	1.19719	1.14692	1.13073	1.09238	1.18438	1.17861	1.15288	1.18869	1.05694	1.24221	1.24338	1.12261	1.22172	1.12822	1.14757	1.08041	1.16314	1.02054	1.09595	1.19932	1.13463	1.1511	1.17234	1.11558	1.19175	1.04965	1.1888	1.04967	1.13476	1.1147
12	1.13234	1.10863	1.11732	1.22413	1.13116	1.15438	1.17141	1.12098	1.1893	1.23052	1.1334	1.21239	1.08153	1.13521	1.18407	1.15681	1.16488	1.15522	1.10252	1.19839	1.14006	1.11193	1.09892	1.1579	1.1888	1.15341	1.18058	1.06475	1.22555	1.19122	1.12139	1.20247	1.11743	1.15057	1.07771	1.18479	1.02225	1.12084	1.1876	1.13255	1.13397	1.16853	1.12251	1.17801	1.11035	1.16598	1.05762	1.12107	1.11677
14	1.15065	1.10566	1.09203	1.2089	1.12361	1.16371	1.17012	1.10502	1.16376	1.24106	1.14266	1.21295	1.07992	1.12595	1.14693	1.15904	1.16622	1.1451	1.09347	1.16161	1.15569	1.12551	1.09336	1.14506	1.16113	1.12499	1.17165	1.02247	1.21649	1.13355	1.09586	1.19392	1.11246	1.15116	1.06734	1.1605	1.04526	1.11579	1.15807	1.12303	1.12527	1.15495	1.12033	1.17232	1.13767	1.14498	1.08969	1.11415	1.10206
16	1.17386	1.09581	1.06727	1.23667	1.09871	1.14674	1.16229	1.107	1.16733	1.22019	1.14369	1.18274	1.08583	1.12012	1.13865	1.15398	1.13624	1.13557	1.10946	1.17025	1.16521	1.10247	1.10526	1.15013	1.1709	1.10016	1.14514	1.0164	1.20961	1.09489	1.12857	1.19999	1.1158	1.13101	1.06372	1.13203	1.00548	1.10716	1.13139	1.13143	1.1051	1.16477	1.12136	1.15504	1.14078	1.09871	1.09559	1.11248	1.09377
18	1.17078	1.09546	1.04595	1.2292	1.09078	1.13578	1.18092	1.05851	1.1302	1.22965	1.14032	1.19592	1.06855	1.09028	1.10691	1.14445	1.07496	1.13265	1.07471	1.16558	1.16455	1.09621	1.16235	1.13461	1.1693	1.06726	1.13773	1.01564	1.15926	1.08558	1.08124	1.19692	1.10639	1.11865	1.04192	1.09746	1.01562	1.10092	1.10007	1.1525	1.10581	1.17302	1.14368	1.13671	1.12287	1.0626	1.10059	1.13564	1.0734
20	1.16372	1.10705	1.02338	1.2357	1.09051	1.07235	1.15564	1.03946	1.11853	1.24866	1.14463	1.21162	1.06192	1.0832	1.10939	1.13422	1.05613	1.14854	1.08195	1.16048	1.14367	1.1185	1.1256	1.16243	1.14275	1.05466	1.14814	1.0504	1.16661	1.12517	1.11771	1.18782	1.09323	1.11741	1.03024	1.07211	1.00659	1.08386	1.06266	1.14495	1.08613	1.18709	1.16604	1.14635	1.09731	1.04036	1.05863	1.11928	1.048
22	1.17855	1.12737	1.02391	1.25698	1.12056	1.0642	1.16572	1.0127	1.12244	1.21441	1.1267	1.21926	1.04578	1.07178	1.11855	1.12511	1.01946	1.13408	1.08723	1.15502	1.19215	1.09352	1.1047	1.15015	1.14422	1.04163	1.1439	1.02191	1.10142	1.16118	1.117	1.18571	1.07164	1.12262	1.01982	1.05036	0.998903	1.08251	1.03394	1.1344	1.08986	1.17418	1.15101	1.15376	1.06236	1.01547	1.04146	1.12144	1.03194
24	1.16988	1.11915	1.02962	1.24721	1.11846	1.06299	1.15842	1.01543	1.09511	1.19881	1.15113	1.22689	1.05489	1.07893	1.12029	1.11242	1.05167	1.15106	1.10677	1.16785	1.17235	1.11874	1.11	1.15067	1.13809	1.05477	1.16114	1.01469	1.07683	1.1305	1.11707	1.2077	1.05895	1.09788	1.00391	1.04552	1.00211	1.08305	1.02759	1.14334	1.09029	1.19039	1.15225	1.13786	1.03552	1.0222	1.01338	1.11175	1.00764
26	1.19379	1.12296	1.06724	1.20475	1.11838	1.01197	1.13859	1.00142	1.07341	1.2072	1.14097	1.24342	1.04764	1.07792	1.12041	1.07859	1.02874	1.12544	1.10186	1.17123	1.1718	1.11129	1.09905	1.16622	1.13196	1.0498	1.14938	1.02473	1.10297	1.14974	1.11305	1.19289	1.0391	1.08379	1.03684	1.04051	0.99371	1.05854	1.01407	1.14692	1.07268	1.17992	1.14326	1.1256	1.03842	1.0141	1.02389	1.12725	1.01503
28	1.19745	1.13995	1.16507	1.19968	1.08001	1.01322	1.16348	1.00153	1.04941	1.20105	1.14834	1.22064	1.05006	1.0783	1.10702	1.06059	1.01818	1.12279	1.07538	1.15779	1.15299	1.10543	1.09926	1.15734	1.10967	1.04597	1.1109	0.991518	1.09661	1.09848	1.09588	1.20124	1.06565	1.13226	1.03354	1.03204	0.979992	1.05143	1.00511	1.13176	1.05927	1.18259	1.15699	1.0961	1.0114	1.0016	1.00822	1.09942	0.994373
30	1.16888	1.12302	1.13994	1.2116	1.08279	1.00362	1.12902	1.00372	1.03368	1.19858	1.15025	1.17734	1.04861	1.07135	1.12001	1.05004	1.03293	1.12881	1.08063	1.16058	1.12838	1.10708	1.10078	1.18872	1.12662	1.06559	1.12518	1.0265	1.10699	1.18491	1.10541	1.19476	1.02037	1.14567	0.989623	1.03118	0.975295	1.02982	1.02284	1.13085	1.04699	1.18432	1.12883	1.08618	0.995986	0.98813	1.00759	1.09157	0.992027
32	1.16505	1.1087	1.17282	1.20857	1.06519	0.991189	1.14335	1.01197	1.0222	1.21431	1.13576	1.1986	1.0443	1.08567	1.14031	1.05176	1.01635	1.09898	1.06996	1.17917	1.17222	1.11113	1.08836	1.15013	1.13522	1.0681	1.09285	1.02719	1.10404	1.17288	1.11624	1.20666	1.02123	1.13299	1.01734	1.04484	0.979645	1.02983	1.05888	1.14324	1.03768	1.19079	1.12832	1.09162	1.01733	1.01351	1.00977	1.09834	0.99655
34	1.14276	1.11942	1.15155	1.2236	1.06511	1.00132	1.12245	1.02865	1.06073	1.22873	1.15747	1.19557	1.05869	1.09452	1.09207	1.06173	1.05188	1.1224	1.09143	1.18023	1.17822	1.12613	1.09545	1.14925	1.14154	1.07192	1.11203	1.03669	1.09567	1.14688	1.12676	1.22056	1.03085	1.11246	1.0079	1.05125	0.973576	1.03469	1.09179	1.12924	1.02569	1.19627	1.11241	1.09302	1.02376	1.01563	1.03602	1.08462	1.00016
36	1.14106	1.1074	1.11537	1.21298	1.05791	0.99707	1.12548	1.02986	1.09996	1.20143	1.14354	1.24864	1.05655	1.08942	1.08434	1.0423	1.04384	1.10927	1.09891	1.17913	1.17626	1.13044	1.09744	1.14425	1.14809	1.0646	1.16421	1.05657	1.107	1.15458	1.12539	1.215	1.02406	1.11455	1.00839	1.07083	0.972584	1.03358	1.0658	1.13309	1.02936	1.18292	1.10684	1.08081	1.01902	1.0249	1.04522	1.07931	0.997451
38	1.16916	1.11151	1.09084	1.16825	1.08331	0.98149	1.11333	1.02742	1.09327	1.19099	1.15421	1.21103	1.06299	1.10626	1.14099	1.03677	1.05372	1.10298	1.06438	1.17596	1.11919	1.12824	1.04724	1.12934	1.12142	1.05957	1.16182	1.01479	1.09812	1.1782	1.10338	1.19536	1.0353	1.09854	0.993771	1.0743	1.02088	1.03425	1.06667	1.12331	1.02221	1.16304	1.09488	1.0799	1.00942	1.05606	1.0598	1.0847	1.00402
40	1.17216	1.12369	1.07946	1.22461	1.07607	0.986895	1.11875	1.03798	1.06205	1.19952	1.14806	1.20511	1.06216	1.11587	1.12039	1.06855	1.11721	1.11072	1.07597	1.18804	1.14327	1.13469	1.04779	1.15455	1.12511	1.05472	1.16219	1.0246	1.09594	1.17888	1.12353	1.21751	1.03739	1.07754	0.972364	1.0626	0.96896	1.02884	1.06534	1.1303	1.03093	1.18168	1.12643	1.09411	1.0098	1.08336	1.05659	1.08189	0.99681
42	1.15463	1.11461	1.08082	1.23098	1.06129	0.99499	1.12663	1.01435	1.059	1.21584	1.1439	1.18373	1.05768	1.11852	1.09627	1.05126	1.11053	1.10115	1.07002	1.14996	1.17582	1.14061	1.13601	1.18019	1.13944	1.04541	1.18248	1.01245	1.10477	1.1709	1.13728	1.22501	1.03532	1.05739	0.978161	1.05901	0.934309	1.02242	1.05355	1.13647	1.03684	1.17876	1.15527	1.08748	1.02039	1.067	1.0443	1.08647	0.999502
44	1.13468	1.10697	1.13811	1.24076	1.04208	0.985815	1.11091	1.0191	1.05566	1.21227	1.14171	1.22259	1.0641	1.12213	1.12826	1.06528	1.07844	1.10711	1.06701	1.14838	1.16589	1.13844	1.12802	1.1592	1.10289	1.04756	1.15375	0.997684	1.10322	1.10583	1.12225	1.22376	1.04382	1.06873	1.00462	1.0538	0.958353	1.03547	1.05449	1.1315	1.05143	1.18362	1.15416	1.10151	1.02665	1.07162	1.02745	1.08273	1.00511
46	1.14953	1.10333	1.15771	1.27366	1.08242	1.00516	1.13913	1.03447	1.01827	1.22299	1.10606	1.20257	1.05596	1.1143	1.17368	1.09811	1.0606	1.119	1.09417	1.14278	1.16757	1.12346	1.03812	1.14681	1.07496	1.04262	1.13025	1.01153	1.10071	1.1413	1.13519	1.22771	1.06898	1.11866	1.0605	1.04036	0.949385	1.03304	1.04953	1.14681	1.0319	1.15926	1.16702	1.10374	1.01635	1.07033	1.01474	1.08552	1.02778
48	1.12007	1.10779	1.16802	1.2813	1.0611	1.00185	1.15203	1.04697	1.00662	1.24063	1.15715	1.22531	1.06958	1.11943	1.16414	1.09503	1.05202	1.10875	1.0647	1.13646	1.16052	1.11295	1.10335	1.15657	1.10263	1.07385	1.11072	1.00961	1.12832	1.086	1.13321	1.19732	1.08664	1.14048	1.00919	1.03758	0.951439	1.047	1.0376	1.13178	1.03894	1.17023	1.17925	1.10926	1.02482	1.07512	1.01343	1.10267	1.03763
50	1.10849	1.11933	1.15493	1.21483	1.05763	1.01353	1.13449	1.05779	1.02273	1.24993	1.12729	1.17296	1.05104	1.09708	1.12597	1.12903	1.05142	1.10882	1.083	1.15013	1.18804	1.12256	1.11321	1.1585	1.10673	1.08096	1.13077	1.00975	1.17168	1.06501	1.13221	1.2147	1.07484	1.13629	1.02354	1.03085	0.963604	1.03827	1.02589	1.12518	1.01455	1.16827	1.1646	1.10933	1.02122	1.07345	1.01344	1.11425	1.04265
52	1.11765	1.08617	1.11975	1.16778	1.03884	1.0358	1.14904	1.04305	1.04519	1.21398	1.16869	1.19856	1.02492	1.08443	1.09719	1.10565	1.06343	1.10198	1.0752	1.1641	1.15697	1.12597	1.0632	1.13683	1.12627	1.08721	1.12576	1.04975	1.15119	1.06246	1.1291	1.21783	1.07194	1.13065	1.0717	1.05182	0.989861	1.04717	1.02893	1.1316	1.01281	1.16162	1.18133	1.10162	1.00965	1.0773	0.998444	1.12282	1.04862
54	1.15742	1.12708	1.12459	1.10618	1.02953	1.04094	1.13488	1.07122	1.05496	1.20327	1.17086	1.23173	1.01077	1.0578	1.13249	1.12723	1.04241	1.12793	1.05677	1.1623	1.09374	1.10976	1.1361	1.16588	1.10943	1.08533	1.12558	1.0245	1.1372	1.09558	1.12097	1.19807	1.05555	1.12304	1.02836	1.0494	0.973084	1.03474	1.02171	1.131	1.00512	1.15638	1.17611	1.09176	1.01026	1.05691	0.991769	1.11936	1.04822
56	1.16594	1.12858	1.14525	1.11446	1.03016	1.02659	1.1569	1.04083	1.05842	1.17894	1.17807	1.23918	1.02571	1.05759	1.16833	1.11595	1.03253	1.11878	1.04822	1.14406	1.12314	1.12262	1.14334	1.14279	1.12645	1.09142	1.14593	1.02722	1.12141	1.18654	1.10857	1.20737	1.07568	1.13438	1.02597	1.03376	0.966884	1.03007	1.03123	1.12109	1.01148	1.16116	1.16098	1.09331	0.992516	1.0416	0.99906	1.10572	1.05036
58	1.1475	1.09681	1.11513	1.19017	1.03321	1.01767	1.13197	1.03382	1.06557	1.18203	1.16357	1.21337	1.02219	1.05085	1.15209	1.09752	1.01967	1.1062	1.02903	1.12225	1.12635	1.11357	1.14011	1.16278	1.12082	1.10394	1.15597	1.0257	1.10671	1.18744	1.10274	1.20572	1.10217	1.11815	1.0285	1.04169	0.961739	1.03603	1.04883	1.12966	1.00384	1.14593	1.17651	1.10083	0.98151	1.05879	1.00547	1.1096	1.03545
60	1.14802	1.1168	1.1768	1.22959	1.01356	1.01171	1.12413	1.03579	1.06552	1.20789	1.16562	1.1823	1.05056	1.09225	1.18706	1.11046	1.02512	1.13443	1.029	1.15602	1.09668	1.11892	1.14275	1.14809	1.1377	1.08745	1.15593	1.04922	1.09135	1.13528	1.12079	1.21186	1.08927	1.10637	1.05638	1.04668	0.967119	1.0358	1.05153	1.11865	1.01241	1.12412	1.17999	1.09658	1.00858	1.05423	1.02618	1.1076	1.01678
62	1.1665	1.08326	1.13852	1.25047	1.02302	1.00345	1.11153	1.03253	1.04721	1.20376	1.08812	1.19782	1.04403	1.10381	1.15186	1.09165	1.03126	1.1262	1.04854	1.14001	1.14723	1.14385	1.13764	1.15783	1.12614	1.08129	1.145	0.996274	1.09226	1.0908	1.11216	1.198	1.09615	1.08254	1.03883	1.02947	0.970455	1.0321	1.04716	1.1283	0.982502	1.11897	1.15605	1.09901	1.01423	1.04092	1.03382	1.08183	1.01839
64	1.14241	1.08782	1.13578	1.19563	1.02776	1.07217	1.13176	1.04247	1.01742	1.16607	1.15814	1.24181	1.05392	1.09091	1.12806	1.08292	1.05149	1.12217	1.02761	1.12563	1.16976	1.14321	1.13153	1.16264	1.12793	1.05676	1.11537	0.965539	1.10453	1.06239	1.11012	1.19569	1.07596	1.05211	1.04899	1.0421	0.955624	1.03442	1.05149	1.15369	1.00285	1.12713	1.17525	1.09069	1.01498	1.05321	1.08054	1.08399	0.993677
66	1.12847	1.08692	1.16891	1.25786	1.01703	1.02884	1.12145	1.04409	1.03347	1.17452	1.16625	1.15427	1.02809	1.08639	1.12179	1.08497	1.0669	1.13737	1.02513	1.13629	1.12352	1.16051	1.13388	1.15251	1.10722	1.06534	1.09659	0.989044	1.10673	1.09312	1.13374	1.1904	1.09155	1.03404	1.02729	1.02933	0.95836	1.0318	1.03795	1.14381	1.00118	1.11656	1.1585	1.0959	1.00765	1.07691	1.08294	1.07542	1.00335
68	1.10446	1.08383	1.14825	1.18331	1.0248	1.00852	1.12365	1.04678	1.03492	1.19574	1.10467	1.17796	1.02783	1.0894	1.10341	1.08899	1.0715	1.13409	1.03169	1.13965	1.14571	1.1428	1.13627	1.15769	1.1157	1.05629	1.15784	1.00468	1.10175	1.0974	1.14527	1.21422	1.09254	1.02483	1.02164	1.0117	0.952047	1.04726	1.06471	1.15086	1.01335	1.14474	1.17151	1.07767	1.00649	1.09364	1.04927	1.04933	1.02158
70	1.10586	1.07905	1.16417	1.23651	1.04025	1.00281	1.11924	1.04447	1.05323	1.22556	1.10789	1.17977	1.03647	1.09932	1.08134	1.1158	1.05106	1.12173	1.02301	1.10556	1.1698	1.15249	1.12634	1.16117	1.10354	1.0572	1.13978	1.02768	1.11632	1.10729	1.15311	1.22006	1.07207	1.02912	1.03421	1.01171	0.95692	1.04418	1.07989	1.12515	1.02373	1.15749	1.18282	1.08051	1.00423	1.10306	1.0355	1.07267	1.02187
72	1.07932	1.06977	1.13834	1.19097	1.04119	1.00428	1.12595	1.0382	1.03343	1.19781	1.10106	1.15889	1.03702	1.0923	1.08584	1.13876	1.05127	1.12146	1.03688	1.08535	1.14879	1.17082	1.12922	1.1859	1.11992	1.03966	1.09724	1.00501	1.09919	1.1334	1.13454	1.22305	1.05896	1.01829	1.03391	1.01386	0.945409	1.04464	1.06967	1.12909	1.0169	1.14546	1.1976	1.08375	1.01769	1.09332	1.01628	1.06214	1.0301
74	1.04581	1.07748	1.16995	1.15605	1.0439	1.00144	1.13029	1.02228	1.04027	1.16808	1.13174	1.16918	1.02552	1.06486	1.07589	1.1472	1.05182	1.13313	1.04678	1.08097	1.15509	1.15584	1.12625	1.15496	1.14174	1.0478	1.10837	0.998785	1.10328	1.16002	1.1268	1.21703	1.04048	1.01499	1.05601	1.02191	0.955632	1.04582	1.10666	1.15226	1.01725	1.16423	1.19957	1.09178	1.01114	1.0675	1.01423	1.06921	1.02637
76	1.0257	1.04853	1.1905	1.09986	1.04286	1.00702	1.11519	1.02021	1.04038	1.12648	1.11474	1.09575	1.0109	1.07648	1.07975	1.12761	1.03211	1.11097	1.03212	1.06166	1.11998	1.14275	1.13764	1.15624	1.13412	1.04355	1.13351	1.01712	1.10695	1.14686	1.11517	1.21229	1.02998	1.00765	1.03733	1.02446	0.962164	1.04613	1.1099	1.14128	1.02358	1.16758	1.18919	1.09375	0.992816	1.0585	1.01352	1.05919	1.019
78	0.974391	1.04873	1.14424	1.10872	1.03682	0.991577	1.1051	1.01853	1.06921	1.12054	1.17561	1.16797	1.0259	1.08613	1.07823	1.11797	1.03371	1.11181	1.06394	1.06172	1.10978	1.14643	1.13547	1.16732	1.11392	1.01076	1.1448	0.99943	1.11052	1.12274	1.09266	1.19094	1.05056	1.03513	1.10685	1.02177	0.953931	1.0634	1.09889	1.14694	1.01637	1.16577	1.18933	1.08958	0.983269	1.06779	1.00869	1.05311	1.03487
80	0.976689	1.06144	1.122	1.08292	1.04223	1.00236	1.09687	1.03569	1.0491	1.11481	1.14966	1.19281	0.983273	1.07399	1.07975	1.11148	1.02506	1.11008	1.11925	1.09603	1.13286	1.14086	1.12803	1.172	1.11172	1.00507	1.10676	1.03569	1.11622	1.09532	1.10776	1.17531	1.07901	1.04079	1.03691	1.02014	0.953964	1.0565	1.06873	1.1619	1.01797	1.13708	1.18424	1.09225	0.993449	1.07006	1.01824	1.0536	1.04227
82	0.968759	1.05215	1.12524	1.11912	1.05964	1.00711	1.11595	1.04535	1.03489	1.13773	1.12977	1.16084	0.969027	1.05219	1.06088	1.11625	1.0364	1.11659	1.07592	1.11711	1.1682	1.15388	1.10972	1.18679	1.10503	0.997163	1.09507	0.994685	1.11448	1.08852	1.13751	1.16677	1.1159	1.04153	1.00196	1.01982	0.949424	1.04397	1.06303	1.17493	1.0249	1.11765	1.17413	1.08375	0.994388	1.0773	1.03537	1.0625	1.02236
84	0.966144	1.06065	1.13542	1.14484	1.03156	0.999755	1.10483	1.05745	1.05234	1.17787	1.11609	1.20893	0.999339	1.0581	1.06529	1.11132	1.02982	1.09298	1.07275	1.09557	1.1633	1.16117	1.0099	1.17701	1.13612	1.02081	1.09641	1.01119	1.12118	1.07999	1.1383	1.16336	1.14206	1.06982	1.04741	1.01958	0.948201	1.04213	1.05888	1.15742	0.978808	1.09278	1.18619	1.07588	1.00559	1.07291	1.03992	1.06035	1.00744
86	0.983353	1.07265	1.15506	1.19542	1.05108	1.00251	1.11359	1.02014	1.04464	1.16635	1.09068	1.18537	1.00225	1.04457	1.06347	1.08845	0.987775	1.08863	1.08425	1.09351	1.08731	1.15395	1.03029	1.1739	1.09372	1.02159	1.03905	1.00733	1.13084	1.03591	1.11945	1.15289	1.11377	1.09229	1.02164	1.00968	0.945254	1.03349	1.05786	1.1762	0.986808	1.11116	1.20092	1.06337	1.00481	1.06584	1.03054	1.06981	1.00715
88	0.996481	1.06309	1.14713	1.24639	1.05093	1.02108	1.12469	1.01962	1.05213	1.16278	1.13369	1.18416	1.00612	1.03177	1.06291	1.1031	1.00968	1.08947	1.05259	1.09983	1.08332	1.13943	1.1013	1.18791	1.09583	1.02296	1.06988	1.00275	1.12187	1.04783	1.09627	1.22695	1.10942	1.084	1.0087	1.02003	0.95346	1.03877	1.04661	1.15867	0.987823	1.10265	1.20487	1.07538	0.996949	1.06481	1.04771	1.05607	1.01446
90	1.01203	1.03513	1.15934	1.18633	1.02772	1.0044	1.09282	1.00146	1.05688	1.14639	1.10938	1.20638	0.99964	1.02416	1.08361	1.11403	0.996108	1.09924	1.0258	1.06998	1.07623	1.16074	1.10587	1.17907	1.09132	1.03031	1.09662	1.03295	1.08885	1.11802	1.09092	1.23352	1.07608	1.06052	0.998109	1.01755	0.941785	1.03287	1.05461	1.16524	0.977159	1.12604	1.22055	1.07095	0.994292	1.05045	1.04551	1.06061	1.01379
92	0.996705	1.03748	1.13243	1.21748	1.06537	1.01224	1.09879	1.02463	1.06329	1.14743	1.16202	1.22409	0.997373	1.00947	1.0707	1.11307	1.00112	1.09846	1.04116	1.08664	1.17125	1.15307	1.04554	1.15864	1.10661	0.992659	1.04786	1.0385	1.08004	1.09752	1.03849	1.2015	1.05945	1.05303	1.04739	1.01338	0.932128	1.01945	1.05539	1.13492	0.94952	1.1272	1.20491	1.06581	0.990058	1.05153	1.04128	1.04236	1.0074
94	0.981871	1.00923	1.14947	1.2326	1.05605	0.99129	1.10285	1.01249	1.03393	1.13054	1.16286	1.21255	0.977848	0.992594	1.11214	1.11651	1.02392	1.09286	1.05525	0.979121	1.1473	1.15779	1.10878	1.15719	1.12205	1.00047	1.04623	1.03765	1.10102	1.10518	1.02961	1.19008	1.04247	1.06078	1.01069	0.997139	0.934179	1.02284	1.06864	1.12558	0.965682	1.14267	1.20561	1.07613	0.992821	1.03648	1.04112	1.04126	0.998197
96	1.0445	0.99761	1.13031	1.18184	1.03982	0.982537	1.09331	1.02817	1.04905	1.14887	1.20125	1.26892	0.998719	1.03393	1.09599	1.13594	1.00347	1.09829	1.09376	0.993237	1.12694	1.16485	1.12215	1.16956	1.1222	1.02551	1.04256	1.03624	1.09449	1.1201	1.04855	1.1892	1.01919	1.05408	1.04191	1.01635	0.926906	1.02055	1.06844	1.13508	0.949845	1.15349	1.22169	1.08281	0.993072	1.0441	1.03372	1.05676	0.989423
98	1.11018	1.01998	1.12784	1.13611	1.03059	0.983679	1.09752	1.02019	1.03856	1.12817	1.16704	1.15499	0.974251	1.02491	1.10637	1.12116	1.01678	1.08706	1.06356	1.00794	1.06298	1.12815	1.09932	1.13915	1.08392	1.01745	1.00666	1.01001	1.05992	1.10905	1.07803	1.19556	1.01762	1.03305	1.02596	1.01392	0.930907	1.01445	1.05467	1.14175	0.960308	1.16326	1.22659	1.07	0.984517	1.04458	1.03038	1.05618	0.98763
100	1.10539	1.07468	1.1443	1.09358	1.03717	1.0006	1.08268	1.02025	1.04362	1.10807	1.08972	1.15643	0.985806	1.00627	1.10185	1.10714	1.02016	1.05772	0.987511	1.01255	1.01879	1.13616	1.09099	1.15275	1.08894	1.00623	1.06401	1.05275	1.1087	1.07925	1.13201	1.19517	1.04102	1.01339	1.02416	1.00585	0.929108	1.02005	1.04061	1.1523	0.974924	1.1784	1.21071	1.06202	0.992243	1.03349	1.01614	1.07398	0.982377
102	1.12105	1.08454	1.13037	1.07552	1.02672	0.98391	1.08594	1.02509	1.05173	1.09249	1.07813	1.11677	0.988728	1.03206	1.1151	1.11104	1.01553	1.05733	1.00926	1.01311	1.11184	1.14379	1.11153	1.14836	1.10399	1.02086	1.13885	1.01966	1.12006	1.08771	1.1489	1.219	1.05965	0.999661	1.07305	1.01963	0.929821	1.01567	1.02696	1.18361	0.954782	1.14434	1.21148	1.04943	0.986793	1.03601	1.02485	1.05422	0.982264
104	1.10297	1.0578	1.15504	1.05244	1.02171	0.993955	1.10863	1.01269	1.0342	1.09003	1.01864	1.11367	0.980938	1.00205	1.12542	1.08268	1.01857	1.04443	0.989807	1.08429	1.13491	1.11426	1.08597	1.13484	1.10997	1.023	1.11791	0.976301	1.10041	1.05087	1.11409	1.18057	1.08547	1.02766	1.04222	1.01858	0.93186	1.0202	1.02697	1.17712	0.964029	1.15912	1.22768	1.04244	0.997522	1.04882	1.0249	1.05228	0.98952
106	1.06377	1.03754	1.13664	1.03342	0.990244	1.00278	1.1069	0.998131	1.02853	1.09574	1.02587	1.1296	0.988317	0.993136	1.12493	1.08897	1.03598	1.06522	1.00436	1.07137	1.09442	1.11257	1.074	1.13359	1.0951	1.00778	1.06785	1.01342	1.09545	1.04399	1.08383	1.18791	1.10717	1.01726	1.07321	1.02087	0.922832	1.01159	1.01867	1.14717	0.961922	1.12834	1.20326	1.06461	1.00212	1.03789	1.03016	1.05358	1.02613
108	1.01647	1.05529	1.15209	1.0777	0.984311	0.980232	1.10521	0.997031	1.02293	1.13253	1.01471	1.14276	0.98963	1.02086	1.08881	1.07301	1.02154	1.04653	1.01176	1.07685	1.0408	1.15319	1.08811	1.17527	1.09856	0.994803	1.07321	1.00749	1.09864	1.04972	1.05643	1.1554	1.10915	1.00689	1.06884	1.03946	0.939875	1.03384	1.03441	1.14397	0.998411	1.16332	1.22473	1.06042	0.991859	1.05411	1.03805	1.02237	1.03421
110	1.01037	1.0392	1.14698	1.18093	0.985629	0.986867	1.10627	1.01312	1.03317	1.11645	1.04706	1.17593	0.987535	1.02295	1.08087	1.07925	1.02404	1.04381	1.02835	1.07117	1.01835	1.15457	1.08298	1.16143	1.08926	0.995627	1.07287	1.01619	1.09911	1.06349	1.01534	1.11625	1.10385	1.00308	1.07152	1.02209	0.933464	1.03277	1.01683	1.12973	1.00361	1.14933	1.19562	1.0625	0.996307	1.08094	1.04682	1.01123	1.01908
112	0.985869	1.02689	1.15775	1.20551	0.977218	0.995329	1.09643	1.02542	1.02529	1.11719	1.0531	1.13659	0.985657	1.04329	1.08121	1.07912	1.04633	1.05189	1.01501	1.06847	1.01442	1.16169	1.09152	1.14108	1.09068	0.99366	1.05613	1.0244	1.09734	1.07986	1.02796	1.10512	1.09767	0.982555	1.04082	1.03776	0.939037	1.03229	1.02578	1.11621	1.00195	1.11977	1.21353	1.06388	1.00604	1.05921	1.04437	1.03701	1.00542
114	0.970708	1.06047	1.15599	1.17497	0.981814	1.00183	1.09521	1.02826	1.04294	1.12721	1.03911	1.1905	0.991382	1.05894	1.06483	1.07571	1.03757	1.05719	0.997209	1.12358	1.0606	1.13334	1.07383	1.13335	1.08598	0.9884	1.04244	0.999557	1.09338	1.08499	1.04074	1.12501	1.10502	0.976788	0.974068	1.02549	0.931973	1.03833	1.02522	1.12166	0.988994	1.12974	1.21044	1.05835	1.0106	1.04472	1.05394	1.02719	0.994556
116	0.962965	1.10807	1.12606	1.09315	0.984904	0.993418	1.11619	1.01134	1.02178	1.11731	1.08572	1.19063	0.982535	1.0336	1.05762	1.05413	1.0132	1.0512	0.968424	1.09915	1.10589	1.13539	1.07287	1.14779	1.09386	0.986052	1.04438	0.996843	1.10995	1.11148	1.09915	1.13335	1.10589	0.976838	1.06369	1.00351	0.93242	1.03618	1.02493	1.14863	0.982473	1.11224	1.20642	1.0683	1.00617	1.03543	1.05299	1.03814	0.986217
118	0.99075	1.12021	1.13144	1.05769	1.00997	0.993444	1.11816	1.01691	1.0348	1.13338	1.08261	1.21701	1.00065	1.03201	1.06894	1.05299	1.01991	1.05282	0.99805	1.09316	1.09126	1.12509	1.06663	1.15335	1.09624	0.985194	1.02461	1.01693	1.11391	1.10822	1.1376	1.17746	1.09859	0.966273	1.02356	1.02058	0.937158	1.03236	1.02518	1.13787	0.974113	1.12095	1.18737	1.09286	1.00862	1.04357	1.06252	1.04708	0.994235
120	0.972384	1.08574	1.07531	1.05897	1.01672	0.982131	1.11516	1.01733	1.0547	1.06809	1.05302	1.20935	0.989903	1.01412	1.05357	1.06184	1.01015	1.05372	1.00662	1.07537	1.098	1.14165	1.06905	1.13989	1.09715	0.981596	1.03077	1.01897	1.11928	1.12209	1.14443	1.21022	1.08182	0.967515	1.01517	1.01444	0.938755	1.01762	1.02045	1.16503	0.973458	1.13073	1.20176	1.08011	0.994662	1.03162	1.06885	1.01632	0.989194
122	0.981643	1.13895	1.11507	1.0972	1.01933	0.98887	1.08716	0.993713	1.04075	1.08071	1.06592	1.16387	0.974446	1.01285	1.03196	1.04443	0.997339	1.04753	1.01324	1.06638	1.06409	1.11585	1.07132	1.12394	1.05241	0.981575	1.00331	1.01014	1.0869	1.09934	1.10936	1.21001	1.09126	0.983687	1.05631	1.01673	0.940475	1.02887	1.02034	1.15611	0.975816	1.14756	1.18939	1.08277	0.992379	1.04157	1.06564	1.01668	0.994197
124	1.01379	1.12673	1.10519	1.10361	1.00444	0.966403	1.07949	1.00656	1.04272	1.10622	1.06752	1.14422	0.996725	1.01986	1.06097	1.04184	0.996775	1.05951	1.00953	1.07295	1.04149	1.11607	1.07819	1.10629	1.07483	0.988813	1.01795	0.999008	1.09292	1.0944	1.09855	1.18703	1.07566	0.990568	1.0442	1.02109	0.936048	1.03367	1.0379	1.16015	0.988594	1.17283	1.19071	1.08616	0.987294	1.07087	1.08778	1.03905	1.00246
126	1.04801	1.15005	1.14352	1.12207	1.01185	0.98053	1.07578	0.988526	1.03317	1.09388	1.05364	1.19765	0.999074	1.0203	1.08566	1.03749	1.01134	1.05057	1.00444	1.08435	1.04672	1.14911	1.08965	1.14545	1.0625	1.00759	1.06339	1.03394	1.09673	1.09158	1.08073	1.19256	1.06503	0.988489	1.028	1.02876	0.938523	1.02579	1.03458	1.14293	0.975873	1.16675	1.20004	1.07482	0.985752	1.0683	1.08369	1.01777	0.985219
128	1.04718	1.1543	1.16034	1.08163	0.997557	0.990937	1.08459	0.993736	1.03974	1.10437	0.996761	1.17479	1.00276	1.01815	1.06819	1.04915	1.0086	1.0449	0.986078	1.09949	1.08173	1.11321	1.09377	1.11808	1.04771	0.994176	1.05948	1.01641	1.06781	1.04862	1.07804	1.15503	1.05163	0.979776	1.02164	1.02408	0.942747	1.03136	1.03994	1.12474	0.987462	1.16006	1.20544	1.07179	0.99228	1.06446	1.07782	1.02681	1.01084
130	1.02082	1.15537	1.17062	1.11024	0.996038	0.994484	1.10888	0.969889	1.02458	1.11476	1.00929	1.10849	0.995606	1.02288	1.05552	1.04192	0.976106	1.03852	0.972312	1.07907	1.10356	1.12766	1.08656	1.1294	1.01938	0.992386	1.01039	0.985746	1.08899	1.06719	1.06733	1.10993	1.07261	0.970523	1.03209	1.01077	0.939335	1.02088	1.02846	1.09437	0.984556	1.14398	1.16933	1.07676	1.00954	1.05259	1.06665	1.02647	1.0245
132	1.00896	1.15787	1.17318	1.10665	0.983883	0.982031	1.08522	0.975987	1.0322	1.08322	1.00443	1.08474	0.996287	1.01826	1.09077	1.05152	1.01489	1.06055	0.982634	1.0768	1.07916	1.13215	1.07791	1.1416	1.02632	0.982391	1.0338	0.994191	1.08786	1.16717	1.06416	1.07124	1.0745	0.981344	1.00465	1.00986	0.941461	1.03046	1.01795	1.09521	0.981671	1.13101	1.17189	1.06393	1.01857	1.06147	1.05141	1.03196	1.0151
134	0.98683	1.15055	1.13683	1.10674	0.97339	0.976934	1.07906	0.974464	1.03853	1.09646	1.02748	1.06548	0.989493	1.03117	1.09245	1.04588	1.00785	1.0427	0.998345	1.05575	1.06273	1.12938	1.05652	1.11765	1.06763	0.979075	0.992278	0.978281	1.07524	1.15613	1.00145	1.03787	1.05757	0.968166	1.04507	1.00066	0.955758	1.03462	1.01721	1.09369	0.98408	1.13271	1.1726	1.0885	1.02038	1.04797	1.05239	1.03911	1.01031
136	0.970736	1.12795	1.14233	1.11629	0.954556	0.993133	1.06804	0.966565	1.03257	1.09923	1.02719	1.16651	0.999576	1.05006	1.09053	1.05767	1.03205	1.04332	0.988767	1.05505	1.01674	1.14065	1.07077	1.10385	1.05706	0.96957	1.00113	0.993813	1.06892	1.09193	0.980474	1.04229	1.04759	0.969257	1.08262	0.999214	0.949683	1.02595	1.01275	1.10384	0.980542	1.12787	1.16723	1.07496	1.01164	1.04509	1.05374	1.04043	1.01824
138	0.977817	1.09912	1.1134	1.15963	0.959613	1.00082	1.065	0.957806	1.00561	1.07431	0.996607	1.11009	0.9833	1.03784	1.08465	1.09536	1.00381	1.0502	0.999444	1.06587	0.999519	1.1357	1.0589	1.07792	1.05735	0.974652	1.00288	0.963408	1.06478	1.088	0.952528	1.11762	1.0527	0.974952	1.18011	1.00967	0.957547	1.03835	1.02212	1.08531	0.962917	1.11111	1.16567	1.08142	1.02191	1.04952	1.05354	1.0273	1.02027
140	0.978258	1.08341	1.10989	1.23442	0.967812	0.990911	1.07122	0.97015	1.01217	1.08331	1.02018	1.12372	0.978305	1.04103	1.05208	1.06983	1.00594	1.04165	0.99072	1.04328	1.03878	1.13867	1.0835	1.13487	1.06684	0.984973	1.01549	1.00136	1.0616	1.10507	1.00471	1.18394	1.07996	0.96531	1.1343	1.00942	0.947747	1.03253	1.03714	1.0905	0.968063	1.11176	1.19295	1.07495	1.0151	1.05034	1.06717	1.02352	1.0042
142	0.964141	1.09519	1.12967	1.20893	0.969468	0.984551	1.06536	0.967019	1.02069	1.07697	1.05064	1.1212	0.982823	1.04576	1.07037	1.08101	1.0246	1.05025	0.981267	1.0413	1.06407	1.09602	1.05671	1.08594	1.05867	0.970535	1.0093	0.976331	1.05642	1.0462	1.07737	1.18074	1.06579	0.95314	1.10755	1.01117	0.941159	1.02611	1.02717	1.09411	0.975888	1.10282	1.18945	1.06356	1.01741	1.0645	1.05212	1.04771	1.00403
144	0.99126	1.07542	1.15101	1.21935	1.04223	0.983689	1.0832	0.971825	1.01327	1.03247	1.03591	1.11293	0.977491	1.02916	1.0783	1.08273	1.00203	1.05548	0.965573	1.05065	1.09878	1.12194	1.06723	1.13528	1.0775	0.986683	1.03908	1.00782	1.06958	1.0817	1.123	1.18689	1.03855	0.956349	1.03762	1.00014	0.950212	1.01155	1.02931	1.0898	0.961618	1.11384	1.1915	1.05831	1.02538	1.05329	1.0324	1.03927	0.993896
146	1.01258	1.08625	1.16619	1.16447	0.970289	0.985367	1.06251	0.963158	1.01386	1.01095	1.05231	1.04494	0.972745	1.03146	1.0862	1.07919	0.992646	1.03929	0.972074	1.0402	1.0792	1.13623	1.0522	1.13435	1.04732	0.997986	1.01763	0.993464	1.05849	1.09272	1.08634	1.14096	1.02748	0.961915	1.0608	1.00687	0.948685	1.00926	1.02853	1.10379	0.967612	1.12623	1.18822	1.04684	1.02692	1.06121	1.0026	1.02861	0.996339
148	1.02254	1.06509	1.11876	1.08215	0.988379	0.981576	1.06119	0.981473	1.01692	0.998074	1.03116	1.12662	0.984896	1.03711	1.09657	1.09653	1.0022	1.05492	0.962522	1.06614	1.04696	1.12168	1.05275	1.13205	1.06103	1.0091	1.02671	1.02114	1.05642	1.10734	1.07462	1.12573	0.999283	0.980306	1.02234	1.00719	0.947134	1.00247	1.02526	1.12228	0.963358	1.12791	1.17325	1.04407	1.02363	1.06462	1.00105	1.01758	0.99732
150	1.00393	1.05388	1.12961	1.06911	0.974168	0.977771	1.06083	0.980407	1.02028	1.01551	1.04409	1.12852	0.977332	1.04829	1.08748	1.09333	0.999225	1.04056	0.946761	1.04106	1.01599	1.1057	1.07559	1.11341	1.06776	1.007	1.04656	1.0097	1.06844	1.08368	1.0913	1.09879	0.985491	0.972829	1.07524	1.01951	0.96368	1.00918	1.03213	1.11636	0.9572	1.11212	1.16928	1.03847	1.01815	1.06031	0.995386	1.03104	0.983793
152	1.01231	1.0563	1.12238	1.03356	1.00207	0.989519	1.0581	0.984984	1.03366	1.01567	1.05175	1.11571	0.973348	1.05904	1.10834	1.07847	0.985341	1.05954	0.97806	1.04169	1.04828	1.10758	1.07228	1.12149	1.06592	1.02319	1.03986	1.0266	1.06235	1.10659	1.12603	1.09995	0.985713	0.968874	1.03223	1.02062	0.969876	1.00295	1.0264	1.08079	0.974714	1.10331	1.15894	1.03811	1.00576	1.05979	1.00587	1.03456	0.967968
154	1.00218	1.04584	1.09917	1.02765	0.974834	0.968051	1.04236	0.985125	1.02461	0.993879	1.02169	1.09412	0.970456	1.05404	1.10938	1.07317	1.01006	1.0559	0.982286	1.04608	1.0749	1.11766	1.06703	1.12944	1.06978	1.00524	1.01324	1.01668	1.05328	1.1678	1.10818	1.07095	1.00052	0.976523	1.06835	1.02144	0.984179	1.00663	1.01992	1.08587	0.958822	1.08929	1.17833	1.03974	0.988969	1.06867	1.00467	1.0415	0.980617
156	0.941983	1.04119	1.11573	1.0432	0.979905	0.971753	1.034	0.983055	1.04558	1.01677	1.03051	1.08902	0.966725	1.05362	1.13176	1.06113	1.04324	1.06318	0.992011	1.02728	1.04428	1.11911	1.05445	1.11811	1.04072	0.987202	1.00999	1.00935	1.04918	1.15852	1.08517	1.02631	0.998869	0.970479	1.06764	1.02765	0.980088	1.00827	1.03924	1.08649	0.952811	1.06813	1.14173	1.05103	0.99367	1.06885	1.00393	1.02403	0.964914
158	0.999668	1.09246	1.079	1.06348	0.989927	0.984521	1.05484	0.986799	1.02786	1.02606	1.03647	1.05468	0.973983	1.05086	1.11179	1.04549	1.03834	1.066	0.967694	1.028	1.04656	1.12103	1.05894	1.11904	1.05739	0.993697	1.01158	1.02604	1.06913	1.15264	1.05836	1.01583	1.00072	0.972873	1.01389	1.02906	0.979376	1.00692	1.04759	1.0475	0.954646	1.05673	1.14152	1.05798	0.995238	1.06543	1.02561	1.03022	0.976733
160	0.990443	1.04577	1.09816	1.04595	0.991463	0.982707	1.04571	0.982095	1.03483	1.03688	1.03765	1.10951	0.98082	1.0513	1.13068	1.03549	1.01376	1.05322	0.963373	1.02911	1.06751	1.14562	1.05563	1.14829	1.05501	1.00663	1.02448	1.02013	1.09127	1.13733	1.0374	1.01887	1.02282	0.968967	1.03439	1.03782	0.981223	1.01033	1.05185	1.07446	0.951322	1.05503	1.1522	1.05284	0.991502	1.05873	1.01593	1.03046	0.966157
162	0.98467	1.02069	1.1301	1.05695	0.986955	0.987215	1.06621	0.982572	1.0352	1.04802	1.02958	1.09824	0.979423	1.04448	1.16532	1.04	1.0085	1.0594	0.959959	1.03698	1.07114	1.11183	1.04813	1.13295	1.06018	1.00465	1.00866	1.03826	1.0977	1.12291	0.999348	1.00005	1.05204	0.969253	1.03865	1.03527	0.969583	0.998721	1.04862	1.08869	0.966272	1.05522	1.17059	1.05376	1.00097	1.04049	1.02227	1.0272	0.97255
164	0.991986	1.04997	1.13264	1.08529	0.973037	0.993697	1.06738	0.990888	1.02521	1.03321	1.04365	1.11972	0.993099	1.04077	1.16004	1.01593	0.996103	1.05211	0.964411	1.0394	1.04915	1.14354	1.04739	1.10738	1.05123	1.00604	1.02578	1.03619	1.08658	1.10391	0.955669	0.987466	1.08802	0.958873	1.07588	1.03601	0.962571	0.992201	1.05196	1.10282	0.955696	1.05792	1.16568	1.04866	0.993975	1.01623	1.03478	1.0235	0.973945
166	0.981397	1.02587	1.15977	1.13488	0.982958	0.994231	1.0582	0.978735	1.02403	1.03845	1.04159	1.09751	0.990604	1.03484	1.14192	1.02074	1.01714	1.06793	0.968429	1.03847	1.06556	1.12496	1.06416	1.10236	1.05009	1.00917	0.999614	1.05583	1.07507	1.1193	0.966636	1.00838	1.09061	0.947425	1.02652	1.03971	0.964866	0.988307	1.04248	1.11627	0.949311	1.07914	1.16612	1.04549	0.990676	1.03018	1.04716	1.02565	0.962379
168	0.982486	1.01895	1.15167	1.1951	0.980987	0.97878	1.05812	0.970212	1.01138	1.03676	1.01762	1.08759	0.979324	1.02189	1.13574	1.05423	1.03634	1.06961	0.98545	1.0657	1.02839	1.11608	1.05851	1.08859	1.01406	1.0011	0.992344	1.04719	1.07253	1.10023	0.959363	1.01158	1.10332	0.953211	1.04991	1.03919	0.971703	0.98556	1.03038	1.11891	0.963216	1.07783	1.18783	1.05019	0.98324	1.01698	1.0438	1.0147	0.977405
170	1.01745	1.01108	1.12173	1.19409	0.987308	0.991093	1.04468	0.972432	1.00954	1.03411	1.03962	1.07225	0.996147	1.02206	1.14328	1.05213	1.01691	1.06365	0.980241	1.0627	1.03153	1.10231	1.08377	1.0916	1.01857	0.990926	1.01783	1.04452	1.0584	1.13128	0.947308	1.01006	1.11387	0.965859	1.03063	1.03686	0.970819	0.993492	1.0421	1.10811	0.951338	1.08845	1.18002	1.06589	1.00522	1.04253	1.03549	1.02293	0.991002
172	1.00354	1.02753	1.1251	1.17445	0.998158	0.989695	1.03299	0.980796	1.02457	1.03191	1.01543	1.07366	1.00146	1.03975	1.13766	1.05167	1.02692	1.04734	0.978422	1.05465	1.05792	1.10409	1.07507	1.09371	1.01051	0.99757	1.07035	1.04807	1.06831	1.19973	0.956074	1.02657	1.09614	0.966596	1.01865	1.02654	0.969894	1.00095	1.04734	1.1039	0.952157	1.10184	1.17325	1.05275	1.00627	1.02865	1.0263	1.03178	0.987724
174	1.00601	1.02262	1.14898	1.11902	0.97695	0.992473	1.03698	0.968949	1.0113	1.00948	1.00815	1.05636	0.990028	1.0187	1.11269	1.04853	1.03132	1.03877	0.981561	1.06506	1.05693	1.1227	1.07179	1.12873	1.03097	1.00272	1.08539	1.0416	1.08438	1.1922	0.946031	1.04841	1.04973	0.959397	1.00887	1.02089	0.974243	0.999631	1.05841	1.09434	0.977616	1.10845	1.18381	1.04297	0.993367	1.02206	1.01738	1.02791	0.978879
176	1.01434	1.00612	1.13908	1.1102	0.987393	0.981801	1.02447	0.965177	1.04357	1.05575	1.01525	1.05057	1.00228	1.05172	1.16342	1.0422	1.01378	1.04187	0.991734	1.05677	1.04024	1.10988	1.05767	1.11896	1.05049	0.997144	1.07534	1.02563	1.10734	1.16561	0.938854	1.06379	1.01092	0.958486	1.02923	1.02171	0.978201	0.986974	1.06361	1.07898	0.976891	1.10583	1.16943	1.04051	0.993933	1.02885	0.996022	1.02541	0.98289
178	1.0232	1.01045	1.11899	1.0853	0.993418	0.983852	1.01663	0.964673	1.03569	1.02836	1.00917	1.0363	0.997207	1.051	1.18185	1.06304	1.01277	1.04948	0.968985	1.04394	1.06024	1.12659	1.06251	1.15725	1.04957	0.98835	1.04544	1.05102	1.09113	1.14148	0.933838	1.06253	0.996573	0.959839	1.03782	1.02502	0.98933	0.992038	1.08652	1.05727	0.977373	1.09167	1.1748	1.04701	0.993549	1.03149	0.991782	1.00732	0.964058
180	0.990883	1.00915	1.12812	1.05589	0.98045	0.983858	1.01438	0.970816	1.03111	1.03238	1.02838	1.04345	0.996142	1.0432	1.14697	1.05864	1.00158	1.03872	0.97748	1.00764	1.03217	1.13166	1.04044	1.11528	1.06193	0.984181	1.01812	1.0097	1.08082	1.1207	0.946352	1.03194	0.972135	0.958407	1.02022	1.03008	1.00191	1.00488	1.08201	1.04595	0.998784	1.09879	1.1506	1.05423	1.00508	1.04318	0.980619	1.03208	0.96618
182	0.978936	1.00991	1.10295	1.05219	1.00742	0.995861	1.02776	0.984114	1.01263	1.02444	1.03048	1.03227	0.997098	1.05636	1.15692	1.04732	1.00035	1.03382	0.960768	1.01699	1.067	1.11546	1.0553	1.12537	1.04106	0.992496	1.03888	1.01842	1.07166	1.14938	0.965878	1.02356	0.982224	0.961447	1.00889	1.03292	1.01351	1.01187	1.07824	1.05009	0.984888	1.12274	1.13639	1.06108	1.02479	1.03913	0.969546	1.02882	0.970224
184	0.98066	0.99679	1.11221	1.03909	0.990896	0.997811	1.04655	0.992352	1.01987	1.02978	1.03405	1.10717	1.00327	1.05401	1.14458	1.04268	0.995668	1.03153	0.947738	1.00872	1.0516	1.13625	1.05556	1.10998	1.01492	1.01145	1.00834	1.04821	1.06618	1.15659	0.991995	1.0188	1.01073	0.968628	1.00514	1.037	1.00905	1.0103	1.05592	1.0367	0.993286	1.11839	1.11203	1.05292	1.01873	1.0251	0.979436	1.01587	0.963326
186	0.989229	1.00042	1.15076	1.02032	0.940613	0.993915	1.06286	0.997004	1.00839	1.02458	1.04161	1.11434	0.99451	1.04281	1.12155	1.04384	0.987221	1.00349	0.934616	0.99816	1.05438	1.13103	1.06077	1.08046	0.997719	0.998005	0.980567	1.01641	1.05449	1.1462	1.0239	1.0169	1.00434	0.978015	1.02307	1.03509	1.01334	1.01129	1.04977	1.0396	0.987983	1.13047	1.11605	1.04332	1.02532	1.02888	0.974152	1.02541	0.997791
188	0.98915	0.995685	1.12275	1.02917	0.952594	0.993939	1.06772	0.983242	1.00254	1.05059	1.03996	1.06014	0.986068	1.02671	1.15119	1.04458	0.981254	1.01853	0.943281	1.03421	1.04409	1.11704	1.07416	1.06678	1.01245	0.991246	0.983536	1.03565	1.04055	1.12512	1.02272	1.01572	0.998398	0.984713	0.999573	1.02294	1.00922	1.00525	1.03656	1.05104	0.994526	1.15321	1.11506	1.03529	1.03411	1.01833	0.97099	1.04638	0.988918
190	0.9756	0.991232	1.10225	1.03326	1.01581	0.997824	1.05865	0.980577	1.01527	1.04369	1.01319	1.0296	0.994548	1.02173	1.16941	1.03498	1.00011	1.03117	0.955112	1.02545	1.05792	1.08675	1.06497	1.05206	1.00376	0.978388	0.989383	1.03613	1.0631	1.12514	1.02931	1.02451	1.00201	0.983857	1.00385	1.02569	1.00218	1.00653	1.02906	1.06395	1.04424	1.14208	1.12604	1.02793	1.06137	1.02585	0.976989	1.04039	0.999617
192	0.982902	1.00531	1.12739	1.07163	0.98983	0.983375	1.05722	0.97273	1.00418	1.01237	1.03223	1.00733	0.989683	1.01245	1.09742	1.03487	1.00501	1.02765	0.954487	1.03742	1.0539	1.10778	1.06014	1.04595	1.02257	0.992679	0.999971	1.03545	1.04714	1.12116	0.999495	1.03172	1.00534	0.976284	1.00909	1.04062	1.01792	1.00513	1.03871	1.09961	1.03037	1.15819	1.14099	1.03125	1.05536	1.02302	0.969949	1.02725	1.00999
194	0.985831	0.997049	1.12183	1.08379	1.00283	0.982657	1.05351	0.969702	0.990255	1.03012	1.02994	1.03859	0.983973	1.01891	1.11892	1.06473	1.01659	1.05071	0.948494	1.02185	1.04786	1.07467	1.05404	1.05022	1.03064	0.983151	1.01555	1.04649	1.04687	1.11514	0.975525	1.04532	1.0122	0.977524	0.990224	1.02971	1.01333	0.997025	1.03028	1.09876	0.992598	1.13298	1.14287	1.03647	1.04859	1.04194	0.98279	1.04382	0.989666
196	0.987601	0.994359	1.07934	1.07835	0.991244	0.997787	1.05285	0.991183	0.985199	1.01705	1.0127	1.01486	0.994204	1.04205	1.13566	1.05074	1.01306	1.04169	0.950371	1.01798	1.05497	1.11713	1.0638	1.07507	1.02674	0.982393	1.00523	1.04979	1.05114	1.1397	0.97178	1.05192	1.02404	0.974369	1.00843	1.02971	1.00236	0.995432	1.02969	1.11245	0.98644	1.11964	1.16911	1.04466	1.04171	1.03349	1.00313	1.04301	0.968051
198	0.986863	0.986786	1.08849	1.07093	0.97369	0.98457	1.03511	0.971472	1.0077	1.01996	1.01658	1.07342	0.996195	1.01952	1.11796	1.05359	1.01167	1.02821	0.946775	1.0007	1.0496	1.12244	1.05385	1.0815	1.01918	0.993114	0.99026	1.01002	1.05035	1.12806	0.943413	1.04444	1.01448	0.978645	0.991532	1.03632	0.99704	0.996887	1.0362	1.10229	0.986938	1.10724	1.14416	1.04551	1.03389	1.02883	0.987942	1.0383	0.975169
200	0.993386	0.993942	1.0848	1.11637	0.967588	0.993743	1.04521	0.960249	1.00172	1.04074	1.01762	1.07757	0.988527	1.00938	1.11571	1.05677	1.03431	1.05476	0.954222	1.02026	1.05617	1.08448	1.05321	1.08314	1.00358	1.01169	0.980964	1.02348	1.07511	1.13523	0.947578	1.02771	1.00791	0.985614	1.03994	1.03233	0.990421	1.00054	1.04146	1.09206	0.990266	1.10056	1.13038	1.04638	1.03203	1.02987	0.99961	1.04808	0.982152
202	0.984402	1.00073	1.06533	1.15586	0.965095	0.996294	1.05549	0.948549	0.992264	1.03065	1.00656	1.10692	0.984057	1.03346	1.13643	1.05394	0.997307	1.04434	0.930982	1.00526	1.05656	1.09843	1.05322	1.06808	1.02101	1.00146	0.974909	1.02136	1.05798	1.11378	0.958137	1.02054	1.03182	0.96204	1.04004	1.03578	0.993248	1.00358	1.0403	1.09876	0.99982	1.10705	1.1566	1.0525	1.01861	1.00755	1.00568	1.04252	0.972191
204	0.994916	0.986809	1.10368	1.15962	0.972394	0.98144	1.06363	0.96271	1.00059	1.00438	0.997655	1.1002	0.98487	1.01143	1.17251	1.05111	1.00705	1.04174	0.948561	1.01059	1.05726	1.10847	1.05911	1.08119	1.04449	1.00175	1.00992	1.02161	1.0568	1.10437	0.963181	1.0258	1.03677	0.956171	0.995414	1.02534	0.976145	1.00828	1.04394	1.09108	0.969322	1.11666	1.13211	1.037	1.0175	1.00858	1.00417	1.05111	0.971102
206	1.00431	1.00658	1.07913	1.21592	0.978205	0.991319	1.04914	0.957743	1.00162	1.02193	1.01863	1.07032	0.980905	1.01885	1.16667	1.04834	1.00078	1.03311	0.967188	1.00664	1.0685	1.09771	1.04354	1.08618	1.04829	0.986927	0.981674	1.03209	1.04895	1.09268	0.959226	1.02829	1.01443	0.960462	1.04078	1.02691	0.980173	0.999985	1.05984	1.10982	0.980648	1.10999	1.13933	1.0455	1.01451	1.02703	1.00025	1.04299	0.97311
208	0.988813	1.01158	1.10847	1.2408	0.987165	1.0184	1.05613	0.94832	1.00198	1.01595	1.0157	1.07311	0.974789	0.977782	1.12286	1.04243	1.00014	1.02645	0.950325	1.00905	1.05078	1.08178	1.05287	1.10281	1.0569	0.990128	1.00477	1.03467	1.07117	1.09557	0.963241	1.02673	0.996408	0.961982	1.01376	1.0225	0.976205	0.988634	1.05371	1.08671	1.02312	1.10094	1.10423	1.03724	1.00687	1.01696	0.989468	1.0627	0.98533
210	0.97253	0.984338	1.09775	1.2105	0.96284	0.996204	1.03867	0.979425	1.00182	1.0223	1.00739	1.08545	0.979329	0.990727	1.13882	1.0384	0.987839	1.04501	0.966937	0.999098	1.0665	1.06283	1.04584	1.10969	1.04922	1.02028	0.977909	1.01766	1.05977	1.06569	0.944248	1.03251	0.977943	0.961726	1.01557	1.02787	0.975223	0.983108	1.05117	1.06205	0.986988	1.0868	1.11448	1.03526	1.00547	1.00002	0.98824	1.0541	1.00057
212	0.987522	0.994553	1.11711	1.21034	0.96258	1.00921	1.04722	0.990599	0.984729	1.01802	0.997899	1.0426	0.97181	0.967156	1.14032	1.02528	0.990246	1.01768	0.943779	0.979315	1.05656	1.09301	1.04664	1.1057	1.02675	1.00648	0.982252	1.02864	1.05624	1.06952	0.935262	1.02874	0.974668	0.970708	1.01413	1.01173	0.979899	0.994261	1.06697	1.07268	1.00027	1.08997	1.07479	1.03531	1.00368	1.01884	0.991688	1.05792	0.990336
214	0.98853	0.996226	1.1058	1.18583	0.964705	0.998858	1.0483	1.00792	0.996348	1.0172	0.986461	1.03589	0.961671	0.97533	1.11444	1.0149	0.991725	1.02576	0.945487	0.998898	1.02764	1.10315	1.06212	1.0859	1.04152	0.998321	0.992056	1.02888	1.06505	1.08556	0.936646	1.01405	0.959788	0.956476	1.03384	1.01734	0.994644	1.0017	1.06508	1.09181	0.986226	1.1146	1.05106	1.0495	1.01221	1.0214	0.996226	1.0615	0.984498
216	0.991969	1.01436	1.0801	1.14636	0.978069	1.01408	1.04962	1.02924	1.01211	1.01658	0.996688	1.05116	0.974808	0.976441	1.09314	1.01223	1.01243	1.02909	0.954208	0.986889	1.04241	1.10115	1.04677	1.0607	1.02951	0.991618	0.978699	1.02452	1.05971	1.09836	0.927928	1.0215	0.963078	0.949393	1.03262	1.04798	1.00896	1.00464	1.0705	1.1052	0.994453	1.13819	1.08331	1.04996	1.01113	1.02894	0.993913	1.05752	0.981322
218	0.988129	0.995901	1.09065	1.07759	0.979425	1.02258	1.05657	1.06788	1.02082	1.01497	0.990582	1.07761	0.970782	0.979105	1.12205	1.01083	0.99872	0.990891	0.952869	0.990609	1.03309	1.11165	1.04198	1.06902	1.03055	0.984414	0.998105	1.02222	1.04872	1.08667	0.931621	1.0273	0.992245	0.947971	1.02097	1.04422	0.993978	0.999004	1.07271	1.08977	0.988882	1.11426	1.05222	1.05697	1.00144	1.01583	0.986594	1.05056	0.960534
220	0.992807	1.00147	1.08623	1.08141	0.974559	1.02385	1.0348	1.05167	0.996324	1.02934	1.00543	1.05073	0.972052	0.97663	1.18308	1.01546	1.02278	1.04551	0.953406	0.990757	1.0601	1.10172	1.06511	1.06446	1.02744	1.00816	1.00859	1.03916	1.04447	1.07878	0.93445	1.03026	0.98844	0.947761	1.02523	1.04172	0.986588	1.00157	1.07274	1.07747	1.00908	1.09668	1.07869	1.04844	1.00954	1.01902	0.983396	1.04143	0.965443
222	0.967889	1.00354	1.08045	1.06402	0.970224	1.01334	1.02056	1.0575	1.00172	1.02992	1.00736	1.05805	0.982621	0.965072	1.13366	1.01716	1.00467	1.03334	0.943255	0.978338	1.05843	1.11539	1.04214	1.01843	1.02704	0.981738	0.998909	1.03762	1.01704	1.07131	0.925896	1.02195	0.967886	0.941522	1.01472	1.0303	0.990462	0.984745	1.06161	1.05761	0.994938	1.0639	1.07968	1.04637	1.00894	1.01941	1.00161	1.03355	0.972651
224	0.963155	1.01417	1.07195	1.0421	0.966762	1.02574	1.03892	1.02336	1.01134	1.02451	1.0238	1.04253	0.978297	0.969548	1.1099	1.0391	1.01454	1.03496	0.948152	0.987049	1.05674	1.11856	1.04942	1.03206	1.02031	1.00196	0.996641	1.03403	1.02806	1.06984	0.936496	1.02198	0.969462	0.953318	1.02302	1.03834	0.989691	0.98294	1.06321	1.09477	0.98099	1.04739	1.12418	1.03411	1.00921	1.03051	0.991265	1.03242	0.976408
226	0.968262	1.00547	1.08279	1.07423	0.972886	1.00757	1.03275	1.01132	0.999815	1.02301	1.01091	1.05685	0.970448	0.97582	1.0949	1.01525	1.00369	1.04032	0.93589	0.993122	1.06831	1.09749	1.04714	1.03094	0.986855	0.99249	1.00324	1.01754	1.05769	1.05744	0.951848	1.00512	0.947426	0.946184	1.00865	1.04352	0.99959	0.983729	1.06264	1.07421	0.988114	1.03933	1.14758	1.03489	1.00187	1.01389	1.00407	1.04533	1.00104
228	0.984591	0.994958	1.07755	1.09343	0.963696	1.00801	1.04017	1.00888	1.00411	1.03714	1.00389	1.05927	0.966972	0.971472	1.07474	1.01053	1.042	1.03707	0.913594	0.969731	1.05896	1.09414	1.06889	1.04436	1.02999	0.999544	0.998073	1.03541	1.05923	1.06663	0.982522	1.02606	0.956753	0.953679	1.01999	1.05039	1.00362	0.98953	1.06048	1.05933	0.994666	1.05655	1.1325	1.02285	0.995757	1.02332	1.00436	1.02761	0.986477
230	0.959258	1.01445	1.07869	1.09847	0.97278	1.02105	1.04177	0.983787	0.992732	1.01682	1.01684	1.09752	0.962158	1.02494	1.10412	1.02114	1.01788	1.04956	0.933103	0.967801	1.05848	1.05875	1.04905	1.03082	1.02628	0.980725	0.973248	1.01672	1.037	1.04353	0.952383	1.00587	0.934321	0.950015	1.01765	1.0426	0.981976	0.981666	1.06276	1.04401	0.998284	1.06803	1.13317	1.03245	0.99488	1.02584	1.00424	1.01507	0.988129
232	0.966991	1.00084	1.06239	1.09059	0.984994	1.00907	1.03356	0.993272	1.00765	1.02292	1.02961	1.07998	0.973138	1.03822	1.10135	1.014	1.00055	1.02797	0.942268	0.984667	1.03917	1.11286	1.05404	1.05359	1.01649	0.978779	0.982467	1.01726	1.05638	1.05582	0.948767	1.01715	0.953748	0.95257	1.02428	1.04546	0.983074	0.975675	1.03856	1.044	0.974473	1.07288	1.1087	1.02305	0.989534	1.02394	1.0033	1.00592	0.989544
234	0.965046	0.98814	1.06265	1.08911	0.966295	1.00157	1.01561	0.980201	0.999647	1.00488	0.99207	1.03787	0.966767	1.02647	1.14209	1.03355	1.01212	1.02833	0.928544	0.992886	1.05759	1.11345	1.03122	1.06921	1.00601	0.979283	1.00618	1.01261	1.03907	1.04655	0.932278	1.00325	0.957138	0.955054	1.01758	1.05305	0.994751	0.981816	1.04218	1.03136	0.976074	1.08676	1.08544	1.03105	0.997388	1.01959	1.01342	1.00027	0.984399
236	0.961112	1.01324	1.04654	1.09954	0.972304	1.00364	1.03439	1.0007	1.05061	0.99973	1.00118	1.01529	0.988712	1.03317	1.17923	1.03085	1.02648	1.0213	0.942574	0.995379	1.06593	1.11472	1.02593	1.09693	1.02428	1.00047	0.995305	1.02445	1.05857	1.05741	0.95547	1.01157	0.958711	0.959236	1.03583	1.04019	0.982458	0.976989	1.04631	1.06215	0.974928	1.07019	1.07427	1.03557	0.996694	1.04062	1.01495	1.01671	0.993362
238	0.974063	0.998328	1.03713	1.09833	0.9607	1.00142	1.05879	1.03422	1.0244	1.02585	1.0272	1.06213	0.987643	1.04284	1.13364	1.04048	1.01179	1.02498	0.928971	1.00384	1.05604	1.10667	1.04048	1.06136	1.05801	0.997433	0.994259	1.02166	1.0323	1.0838	0.970958	1.02121	0.969726	0.959182	1.04391	1.04471	0.997995	0.973137	1.02686	1.06227	0.982001	1.06037	1.07232	1.01479	0.996868	1.02962	1.03407	1.04601	0.990162
240	0.982631	0.992557	1.03357	1.13261	0.981555	1.00349	1.06747	1.02484	1.02481	1.00889	1.01921	1.0414	0.986492	1.04185	1.10512	1.02757	1.00832	1.01306	0.938016	0.99264	1.0459	1.11364	1.04333	1.0387	1.07039	1.00282	0.983125	1.03669	1.04757	1.09834	0.97408	1.02516	0.988802	0.965884	1.09076	1.04136	0.986999	0.980315	1.05174	1.0642	0.981931	1.03256	1.08941	1.00988	0.992004	1.02382	1.03916	1.0179	0.985084
[truncated: 51 more columns]
