# Supplementary material for: Frequency modulation of ERK activation dynamics rewires cell fate
Source: Mol Syst Biol. 2015 Nov 30;11(11):838. doi: 10.15252/msb.20156458 (PMC4670727; doi:10.15252/msb.20156458)
Supplement: Supplementary file 9 — Source Data for Figure 3 [file MSB-11-838-s008.zip]

Archive with 3 entries (2 files):
- SourceData_Figure_3/
- SourceData_Figure_3/README.rtf
- SourceData_Figure_3/Source Data for Figure 3.xlsx
