# Supplementary material for: Frequency modulation of ERK activation dynamics rewires cell fate
Source: Mol Syst Biol. 2015 Nov 30;11(11):838. doi: 10.15252/msb.20156458 (PMC4670727; doi:10.15252/msb.20156458)
Supplement: Supplementary file 9 — Source Data for Figure 3 [file MSB-11-838-s008.zip › SourceData_Figure_3/Source Data for Figure 3.xlsx]

## Sheet: 3min Pulse, EGF 25ngml
Time(min)	cell 1	cell 2	cell 3	cell 4	cell 5	cell 6	cell 7	cell 8	cell 9	cell 10	cell 11	cell 12	cell 13	cell 14	cell 15	cell 16	cell 17	cell 18	cell 19	cell 20	cell 21	cell 22	cell 23	cell 24	cell 25	cell 26	cell 27	cell 28	cell 29	cell 30	cell 31	cell 32	cell 33	cell 34	cell 35	cell 36	cell 37	cell 38	cell 39	cell 40	cell 41	cell 42	cell 43	cell 44	cell 45	cell 46	cell 47	cell 48	cell 49
-28	1.02054	1.03661	1.01351	1.01942	1.01951	1.02467	1.05306	1.03137	1.01703	1.02408	1.01708	1.06457	1.00454	1.023	1.01228	1.02257	1.0259	0.961934	1.05994	1.05887	1.00036	1.03352	1.01459	1.05664	1.03543	1.00848	1.03047	1.01371	1.00748	1.00628	0.994419	1.04431	1.02622	0.988121	1.0583	0.996218	1.04141	0.965366	0.969843	0.959994	0.969594	1.00444	1.0005	1.01782	1.02539	1.02156	1.02159	0.991072	0.996673
-26	0.993325	0.996296	1.0068	1.01252	1.02041	1.01794	1.06509	1.00807	1.0034	1.00289	1.01142	1.01485	0.99298	1.00848	1.01661	1.00958	1.00269	0.948709	1.0284	1.05122	0.97141	1.01147	0.985526	1.06215	1.03878	0.996415	1.01809	0.944141	0.993722	1.01059	0.986378	1.01916	1.01857	0.992571	1.05291	0.986026	1.0056	0.993852	0.953583	0.980528	0.988257	0.996113	0.969032	1.01358	1.04719	1.03043	1.00144	0.989217	1.01323
-24	1.01675	0.999948	0.994853	1.02794	1.02574	1.04928	1.03634	1.03314	1.00579	1.00162	1.01384	1.00634	0.994975	1.03186	1.03001	1.01221	1.00953	0.995644	1.00001	1.04819	0.991316	1.01852	1.00176	1.04796	1.03237	1.02307	1.01393	0.979242	0.995349	1.0082	1.00618	1.036	1.02951	0.997406	1.04906	1.00981	1.04531	1.01719	0.984283	1.00204	0.98972	1.01797	0.98201	1.01334	1.01772	1.02007	1.01606	1.01843	1.01761
-22	1.01485	0.987644	0.993497	1.01748	1.01429	1.05751	1.04917	1.02887	1.01425	1.02755	1.01376	1.02346	0.97961	0.995639	1.01203	1.00366	1.01479	0.94787	0.985181	1.04159	0.970551	1.00945	0.990601	1.05219	1.01698	1.0168	1.01705	1.00823	1.00331	1.00557	1.00309	1.0265	1.00742	1.01365	1.05742	1.00451	1.03433	1.03717	0.985488	1.0094	0.997008	1.02935	1.00157	1.01881	1.03288	1.01709	1.00143	1.00013	0.993114
-20	1.01857	0.995994	0.993925	0.998713	1.01101	1.07051	1.02342	1.03203	1.00878	0.995634	1.05217	1.04628	0.99985	1.00635	1.02506	0.992212	0.997951	0.962305	0.985929	1.03362	0.976439	1.02205	0.980516	1.07171	1.01277	0.994375	1.01204	1.01172	1.02142	1.02492	0.989559	1.02049	1.00585	1.01235	1.03618	0.992378	1.00147	1.0139	1.00373	0.982018	0.982652	0.990161	1.01046	1.0021	1.00207	1.01462	1.00123	0.990958	1.00634
-18	1.01452	0.953672	0.990018	1.00017	1.01769	1.02637	1.00863	1.02641	0.993486	0.989863	1.0326	1.03972	0.978592	1.00757	1.01883	1.01278	1.02665	0.941777	0.98602	1.02855	0.985749	0.999677	0.981393	1.05123	1.01265	0.991576	1.01088	0.985834	1.01418	1.02893	0.992657	1.01541	1.00199	1.02451	1.06839	0.995683	1.02167	1.00538	1.00591	1.00477	1.02545	1.01676	0.983762	1.0307	1.01389	1.01984	1.01125	1.00342	1.01523
-16	1.00412	0.995482	0.972781	1.00292	1.02541	1.00801	1.00897	1.03341	0.987516	1.01085	1.02648	1.01857	0.959587	1.01815	1.02929	0.991461	0.990236	0.989043	0.98653	1.02638	1.01399	1.00772	0.976109	1.06661	1.01117	1.0044	1.022	0.973791	1.00776	1.02666	0.99781	1.01746	1.00325	1.01483	1.05095	0.997022	1.02179	1.0071	0.999879	0.985891	1.00135	0.993406	0.999833	1.02642	0.996828	1.00944	1.00468	0.986329	1.01842
-14	1.00496	0.998207	0.989177	1.0009	0.992919	1.01434	0.99167	1.01072	0.993126	0.971196	0.999742	1.01696	0.983592	1.02367	0.993312	0.98463	0.993233	0.988002	0.988557	1.0258	0.99719	1.02619	0.991483	1.06264	1.01178	0.996617	0.996715	0.996057	1.01102	1.02684	1.0016	1.00719	1.00386	0.996405	1.04554	0.989346	1.02436	0.991733	0.984167	0.989401	1.00804	0.987653	1.01832	1.01308	1.00945	1.02493	0.991449	0.968492	1.00035
-12	1.00811	1.01249	0.997934	0.99367	0.991292	1.01873	1.00182	1.00761	0.984023	1.00541	0.996168	1.02463	0.977903	1.01869	1.00742	0.994138	0.997622	1.00565	0.958083	1.01899	1.01558	1.0157	0.969346	1.01519	0.972746	1.00567	0.987376	0.986702	0.993819	1.00501	1.00208	0.991365	1.0099	1.00747	1.02524	0.983212	0.998494	1.00175	0.985005	1.0187	1.00531	1.00845	1.01837	1.00551	0.997912	1.00297	0.996103	0.953448	0.996637
-10	0.99938	1.00637	1.00989	0.994408	1.00475	1.01124	0.986934	1.00526	1.00829	1.0098	0.996171	1.01792	0.993904	1.01129	1.00143	1.00899	0.979288	1.035	0.996038	1.01208	1.01227	1.00593	1.00342	1.00868	1.01202	1.0164	0.999715	1.00135	1.01685	1.0064	1.01225	1.00335	1.00711	1.00296	0.999496	1.01338	1.01147	0.955213	0.987595	1.00925	1.02096	1.02515	1.02187	1.0023	1.01273	1.01614	1.00213	0.969601	0.990839
-8	0.998233	0.976889	0.986267	0.987114	0.99414	0.970002	0.989529	0.996452	0.988821	0.990117	0.981622	0.98181	1.01504	0.997123	0.978642	0.997815	1.02426	0.969916	0.995235	0.991421	0.985267	1.00551	0.978181	0.985649	0.993017	0.999787	0.983243	1.00015	0.98549	0.995063	0.979687	0.987348	0.988226	0.994426	0.98454	0.996942	0.997421	1.0295	0.994118	1.0125	0.98677	0.99121	0.988744	1.0035	0.99766	1.00376	0.995534	0.981026	0.990997
-6	1.007	1.01531	1.00003	1.00324	1.00672	1.01614	1.00526	0.995168	1.00039	0.997712	0.995534	1.00024	1.00062	0.992788	1.03716	1.00235	1.0044	1.00295	1.01287	0.999353	0.982929	1.00485	1.00371	1.00414	1.00208	1.00098	1.00712	0.982041	1.00366	1.00571	0.997876	0.989487	1.0026	0.990324	1.01288	0.99624	1.0072	1.00311	1.01772	1.00177	1.00514	1.00858	1.00587	1.00954	0.998754	0.998619	0.997108	1.02486	1.01553
-4	1.00215	1.01661	0.998516	1.0117	0.987681	0.996767	1.00286	0.999341	0.99359	1.00803	1.00425	0.993407	0.997527	0.990358	1.00634	1.00016	0.991325	0.988396	1.00204	0.994692	1.01685	0.986063	1.00927	1.01807	0.989637	0.987598	1.01705	1.01375	1.00044	0.995527	1.0015	1.01444	1.01364	1.00853	1.00219	1.00293	0.981726	0.984613	0.997914	0.984595	1.00543	0.98971	0.990375	0.99136	1.0025	0.998124	1.00398	1.00123	1.00122
-2	0.993236	0.984827	1.0053	1.00353	1.00671	1.00585	1.01542	1.00378	1.00892	0.994331	1.02243	1.00662	0.992906	1.00844	0.976432	0.990683	1.00073	1.00373	0.993824	1.00246	1.00268	0.997642	1.00541	0.983457	1.00325	0.995233	0.992872	1.00271	0.993551	0.997304	1.00868	1.00538	0.988425	1.00376	1.00089	0.990512	1.00218	1.02757	1.00265	0.991886	0.981693	0.985352	0.99314	0.993302	0.988358	0.983351	1.00125	1.02329	1.00142
0	0.976509	1.00029	1.00077	1.01564	1.01937	0.979101	1.00387	0.995025	1.01303	0.968253	1.00279	0.966265	0.977164	1.02484	1.01589	0.990721	1.00048	0.995812	0.985048	0.980449	0.984604	0.975691	0.993914	0.935736	0.982796	0.987864	0.991355	1.00125	0.975935	0.988913	0.994258	0.97859	0.991427	0.98352	1.01496	1.00185	0.989489	0.99969	1.04289	0.995009	0.990474	0.987592	1.00377	1.00189	1.00775	0.992581	1.01176	1.05334	0.98742
2	0.99297	1.01494	0.983634	1.00687	1.00106	0.964135	1.01582	1.0015	0.996238	0.96593	0.977202	0.972003	0.991395	1.00548	0.975533	0.98342	1.00311	1.03408	1.01516	0.98752	0.999749	1.01562	0.987245	0.93272	1.00537	0.998877	0.982898	0.992194	0.980434	0.98343	1.00055	0.985551	0.985066	0.959773	1.00527	0.958846	0.955294	0.949131	1.00336	0.963745	0.951205	0.962739	0.985648	0.962205	0.968871	0.969212	0.980476	0.97618	0.98168
4	1.084	1.1635	1.07541	1.12279	1.11938	1.11903	1.15072	1.15503	1.20334	1.17477	1.15155	1.07651	1.0454	1.12584	1.21543	1.20788	1.11135	1.07669	1.10449	1.05296	1.13538	1.14245	1.1362	1.07011	1.11157	1.13698	1.14313	1.17349	1.13338	1.09476	1.1056	1.14366	1.11307	1.07937	1.18467	1.10929	1.14128	1.09737	1.03475	1.14757	1.16308	1.14231	1.13302	1.10683	1.1582	1.15772	1.10606	1.10765	1.07194
6	1.11771	1.14065	1.06729	1.11355	1.12707	1.12294	1.1298	1.14372	1.17506	1.1666	1.14464	1.09523	1.05071	1.14598	1.18032	1.20571	1.11338	1.04358	1.07867	1.12063	1.10788	1.20519	1.13563	1.10068	1.09689	1.12742	1.11791	1.1241	1.12074	1.07175	1.10957	1.13559	1.10521	1.10053	1.21892	1.11076	1.1823	1.13031	1.06121	1.15822	1.18097	1.14882	1.16612	1.13325	1.17613	1.18139	1.14022	1.11879	1.11574
8	1.14586	1.12442	1.0839	1.12099	1.12166	1.13063	1.13716	1.14221	1.18379	1.16789	1.15976	1.08425	1.0634	1.14552	1.20425	1.22634	1.11075	1.09585	1.09144	1.1327	1.12174	1.19663	1.13419	1.11774	1.10553	1.12557	1.11826	1.12114	1.11819	1.10385	1.1115	1.1477	1.09074	1.10199	1.17684	1.09703	1.12861	1.12507	1.08357	1.15257	1.18285	1.14684	1.16074	1.11709	1.16202	1.18365	1.11754	1.06267	1.11714
10	1.12862	1.11627	1.05015	1.09818	1.08643	1.12561	1.13517	1.11398	1.18153	1.15895	1.15304	1.08656	1.06415	1.13478	1.20122	1.17612	1.10358	1.06634	1.07605	1.12097	1.10559	1.13676	1.11793	1.11344	1.09407	1.1369	1.09826	1.1563	1.10491	1.07924	1.09842	1.08542	1.09019	1.04691	1.12622	1.09021	1.10462	1.12691	1.0698	1.14807	1.15857	1.11684	1.12509	1.08732	1.13028	1.12591	1.08771	1.06509	1.10245
12	1.09824	1.08247	1.01808	1.07728	1.08913	1.07112	1.10067	1.07002	1.11333	1.13451	1.09098	1.08348	1.00407	1.10007	1.16946	1.12758	1.07206	1.03837	1.0752	1.09209	1.07241	1.16802	1.0922	1.0942	1.07451	1.09949	1.05863	1.10663	1.07052	1.07369	1.06807	1.06574	1.05768	1.04135	1.11218	1.06186	1.06429	1.11565	1.08511	1.13338	1.14184	1.07433	1.12597	1.04818	1.1003	1.10282	1.06253	1.06791	1.07985
14	1.06911	1.01375	0.979004	1.03879	1.03184	1.05564	1.10254	1.02604	1.0538	1.08753	1.06459	1.02373	0.983878	1.07408	1.16761	1.06261	1.03056	0.998156	1.04886	1.06594	1.05219	1.11635	1.06262	1.1001	1.02137	1.04867	1.02601	1.04998	1.04183	1.03447	1.04458	1.01202	1.02706	0.999765	1.06784	1.02221	1.03382	1.05496	1.06779	1.10997	1.08071	1.03112	1.06902	1.02611	1.04708	1.08409	1.01861	1.00205	1.05443
16	1.03727	1.00986	0.957584	1.01873	1.01252	1.03462	1.05312	1.00384	1.01597	1.06739	1.04218	0.996429	0.939871	1.01817	1.16117	1.01574	1.02466	0.959896	1.02808	1.05685	1.01994	1.08332	1.02869	1.05315	0.987521	1.03153	1.00924	1.01713	1.01432	1.0079	1.01759	0.983917	1.02599	0.946021	1.02716	1.00252	0.984747	1.01106	1.05609	1.05148	1.01458	0.993271	1.01771	0.983707	0.991109	0.989187	0.981251	1.03626	1.01716
18	1.02647	1.00652	0.940512	0.98883	0.997926	1.02607	1.07626	1.00451	0.999439	1.0463	1.01872	0.979397	0.926802	1.02012	1.10403	1.03966	0.98951	0.974992	0.993344	1.0405	1.00168	1.07754	1.02995	1.05987	0.965415	1.00869	0.991266	0.976	1.00554	0.981175	0.992506	0.979066	1.03465	0.953448	1.04126	0.969811	0.982495	1.02158	1.05314	1.02607	1.01794	0.974553	0.995672	0.967545	0.996843	1.00196	0.962131	1.04949	1.00732
20	1.03081	0.99952	0.93979	0.987602	1.00153	0.968982	1.05677	0.992694	0.981238	1.02578	1.0394	0.983836	0.916861	0.99126	1.06603	0.988051	0.986885	0.965119	0.96585	1.00992	0.999811	1.0413	1.01529	1.00976	0.969608	0.971459	0.985083	0.936058	0.974728	0.959319	0.971744	0.965794	1.02197	0.93689	1.00578	0.96191	0.978055	0.984602	1.05473	0.985537	0.959549	0.95144	0.976123	0.963098	0.980271	0.975661	0.942944	1.00543	0.998235
22	1.01255	1.0031	0.932024	0.980726	0.962972	0.967531	1.0326	0.989202	0.984472	1.00309	1.00191	0.95324	0.9222	0.986353	1.07119	1.0221	0.989602	0.934533	0.964104	1.00322	0.996789	1.02308	1.01609	0.990771	0.945717	0.981654	0.979071	0.96921	0.979795	0.949407	0.964401	0.969711	0.994805	0.927074	1.00448	0.963684	0.959187	0.976615	1.03133	0.95865	0.991733	0.955186	0.962013	0.941801	0.975587	0.951562	0.961089	0.998034	0.976209
24	1.02245	1.00571	0.950602	0.988392	0.974919	0.970371	1.04738	0.977665	0.988248	0.980605	0.990243	0.967138	0.936688	0.988665	1.03916	0.989656	0.987527	0.985367	0.954807	0.978991	0.96418	1.01563	1.0063	0.971001	0.948581	0.95918	0.962252	0.941434	0.970202	0.935445	0.960177	0.9832	0.961643	0.92749	1.00844	0.956635	0.963055	0.952233	1.02796	0.962405	0.982304	0.968569	0.989438	0.946176	0.97245	0.962838	0.975704	0.992043	0.971549
26	0.996842	1.00634	0.940318	0.980409	0.971399	0.94895	1.00597	0.974627	0.990801	0.967323	0.992449	0.933378	0.922012	0.968671	0.999805	0.988004	0.982169	0.977781	0.957227	0.980896	0.972913	1.00236	0.997983	0.974098	0.93157	0.957517	0.957704	0.943035	0.965225	0.926732	0.958736	0.980744	0.978904	0.926523	1.0272	0.969411	0.995461	0.959326	1.03654	0.961567	1.01747	0.963047	1.00376	0.943044	0.973092	0.972646	0.976497	0.994197	0.970979
28	1.01944	0.996602	0.927553	0.985755	0.958293	0.955086	1.00459	0.97502	0.984307	0.979945	1.00795	0.94289	0.919982	0.969361	1.03252	1.01107	0.987082	0.991789	0.954923	0.983276	0.97012	1.02629	0.997647	0.94492	0.951891	0.958867	0.976235	0.986337	0.968803	0.929557	0.963181	0.994304	0.969782	0.931843	1.00945	0.970808	1.00258	0.96288	1.0394	0.95764	0.995056	0.961595	1.00878	0.942096	0.969334	0.973537	0.950017	1.03138	1.00027
30	0.997152	1.01024	0.973274	0.974233	0.986371	0.923546	0.994905	0.979784	0.975826	0.969403	0.972101	0.94046	0.913741	0.964126	1.02738	0.994245	0.977064	1.01763	0.969225	0.976683	0.953547	1.02471	0.996413	0.951098	0.940985	0.959724	0.970408	0.962363	0.966862	0.946955	0.959321	0.979956	0.965252	0.947148	1.01335	0.949684	0.989748	0.949696	1.03689	0.952944	0.987926	0.964881	0.937919	0.948934	0.970143	0.979968	0.958474	0.983247	0.984625
32	0.986741	0.976076	0.935896	0.981833	1.01079	0.954244	0.987769	0.975033	1.00168	0.973383	0.998353	0.945349	0.91813	0.971203	0.990911	1.01268	0.9791	0.991363	0.966931	0.99079	0.970393	0.975764	1.00274	0.949271	0.964673	0.943753	0.971297	0.959028	0.966772	0.937556	0.963022	0.99351	0.968025	0.937638	1.00502	0.973754	0.971923	0.960059	1.02085	0.946008	0.989331	0.988147	0.979108	0.946514	0.979376	0.982636	0.974867	0.970451	0.973548
34	0.997411	1.00888	0.989168	0.997022	0.990582	0.95528	0.974971	0.976268	0.9885	0.970218	0.962741	0.947129	0.929431	0.973439	0.984846	1.01805	0.988043	0.984624	0.938775	0.970199	0.97199	0.985955	0.991149	0.940183	0.9561	0.919771	0.957315	0.984158	0.954407	0.937749	0.971105	0.984216	0.966343	0.927588	1.01103	0.964801	1.00417	0.946397	1.023	0.946199	0.978031	0.963216	0.980515	0.938962	0.968736	0.963463	0.954248	0.979042	0.967025
36	0.993765	0.986537	0.980695	0.991666	1.02741	0.949605	0.963696	0.967551	1.00126	0.988842	0.98979	0.919314	0.94505	0.97758	1.00039	1.01014	0.981682	1.00651	0.948236	0.987233	0.963569	0.979184	0.986626	0.952836	0.957026	0.916712	0.976611	0.967861	0.962141	0.94092	0.958232	0.993633	0.957421	0.945078	1.02164	0.968411	1.00165	0.965188	1.01808	0.95447	0.993184	0.974729	1.00183	0.956552	0.996994	0.967899	0.983655	0.994849	0.982586
38	0.991939	1.01153	0.978073	0.989821	1.00456	0.962635	1.03002	0.96604	0.988228	0.973647	0.98611	0.919773	0.936293	0.976244	1.00347	0.998491	0.985168	1.01453	0.93873	0.968344	0.983688	0.998747	0.99404	0.91143	0.958526	0.938327	0.98015	0.961544	0.963658	0.933589	0.973688	0.964798	0.968543	0.947634	1.01741	0.969395	0.977883	0.948036	1.02509	0.959322	0.996012	0.973623	0.999233	0.950025	0.965237	0.983016	0.973092	1.03385	0.983367
40	0.98191	1.00605	0.954753	0.97806	0.98916	0.943288	1.00227	0.959693	0.981932	0.984603	0.963956	0.938737	0.906864	0.970785	1.011	1.00173	0.979132	1.00407	0.959607	0.975101	0.995052	1.00129	0.988612	0.929481	0.958916	0.945058	0.975126	0.986383	0.971515	0.958288	0.972761	0.980539	0.981836	0.939048	0.997799	0.967951	0.959665	0.968497	1.0261	0.957213	0.973949	0.975829	1.00405	0.957488	0.964882	0.989105	0.983071	1.0402	0.962353
42	0.986389	0.975823	0.945414	0.991945	0.939208	0.941983	0.992893	0.963999	0.96323	0.96124	0.95638	0.930702	0.930939	0.978251	1.0034	0.987151	0.974971	1.02444	0.952489	0.981142	0.964556	0.95872	1.00051	0.936387	0.960864	0.925449	0.971728	0.979876	0.964635	0.963276	0.95758	0.98148	0.969504	0.940577	1.02368	0.95956	0.990465	0.952467	1.03204	0.962031	0.981687	0.964703	1.0001	0.946185	0.968392	0.963139	0.96507	1.00389	0.973525
44	0.992308	0.993039	0.96272	1.00132	0.977462	0.97969	1.01535	0.976849	0.989831	1.00349	0.984173	0.959471	0.940473	0.976878	0.981108	1.008	0.983408	0.988229	0.924931	0.976959	0.979756	0.979771	0.98579	0.944445	0.944525	0.925816	0.95869	0.92664	0.958945	0.940535	0.969217	0.98015	0.959461	0.930208	1.0183	0.957755	0.992313	0.956537	1.00925	0.961314	0.999521	0.981675	0.992145	0.960886	0.959621	0.997693	1.00221	1.0177	0.984165
46	0.981605	1.0113	0.961816	1.00132	1.00969	0.983472	1.0138	0.987412	1.01613	0.994474	0.955046	0.939749	0.927398	0.975721	1.03129	0.999474	0.978215	0.987868	0.934429	0.986512	0.987	1.00715	1.00782	0.932847	0.964796	0.928661	0.986202	0.944126	0.964336	0.988342	0.96942	0.998777	0.972078	0.960392	1.02102	0.957579	1.00832	0.943526	1.05041	0.961551	1.01917	0.985822	0.998695	0.956927	0.975105	0.98817	0.963644	0.997044	0.970678
48	0.977416	1.01849	0.961727	0.996121	0.991981	0.962051	1.02008	0.991764	0.982472	0.98855	0.983671	0.939678	0.930072	0.983277	1.0049	0.991454	0.996348	1.01904	0.940946	0.99444	0.984286	0.981957	1.01482	0.92436	0.94473	0.927594	0.983902	0.951139	0.966962	0.990753	0.971278	0.97417	0.969938	0.951344	1.02159	0.95935	0.97259	0.945513	1.04738	0.984047	1.01145	0.982379	0.98563	0.958104	0.962884	0.964895	0.991062	1.01212	0.989909
50	0.962549	1.00927	0.952393	0.989318	0.973725	0.95834	0.977889	0.979959	0.992178	1.01467	0.965361	0.916061	0.919424	0.978619	1.00205	1.01252	0.973461	1.00018	0.953683	0.999802	0.983999	0.982909	1.00594	0.935588	0.956572	0.939087	0.993563	0.960476	0.974599	0.984146	0.971531	0.96937	1.00076	0.943397	1.03011	0.972957	0.978104	0.964837	1.05162	0.964171	0.977599	0.984399	0.985908	0.963993	0.954456	1.00758	0.986123	1.01247	0.957026
52	0.978453	0.984335	0.937021	0.992242	0.965478	0.969712	1.00529	0.992187	0.97809	0.986945	0.973035	0.921252	0.923936	0.997335	1.01369	0.995963	0.974125	0.982532	0.934815	1.00533	0.976556	0.979309	1.00018	0.939622	0.968886	0.926533	0.989068	0.948953	0.975845	0.972848	0.982548	0.990444	0.957452	0.960801	1.05978	0.979129	1.00426	0.977851	1.04195	0.953476	0.98771	1.0015	1.02083	0.961382	0.980525	0.996635	0.988887	1.0047	0.958606
54	0.983415	0.991258	0.914271	0.987999	0.983234	0.964252	1.00167	0.994988	0.978731	0.994199	0.97754	0.930578	0.911817	0.997792	1.03185	1.00985	0.973095	0.972397	0.931751	1.00507	0.953632	1.01752	1.01624	0.93737	0.960248	0.942898	0.972334	0.983952	0.976295	0.995965	0.974959	0.967245	0.98205	0.950099	1.03932	0.987141	1.00273	0.947586	1.02812	0.97011	1.01298	0.997407	1.00284	0.963143	0.966519	1.00242	0.989182	1.04582	0.978919
56	0.975126	0.994578	0.925124	0.998112	0.953643	0.944085	0.978668	0.991236	0.98102	0.96898	0.966022	0.926876	0.909859	0.986735	1.01256	1.0137	0.967927	0.989962	0.942147	0.995415	0.958353	0.970131	1.00439	0.926728	0.971041	0.927268	0.979008	0.991666	0.96501	0.977449	0.956564	0.988568	0.992554	0.938874	1.03678	0.944949	1.01381	0.960042	1.02742	0.968588	0.995884	0.992181	1.01368	0.942208	0.973594	0.982022	0.979175	0.996192	0.969447
58	0.977241	1.00687	0.920542	0.989281	0.966134	0.956981	0.97851	0.987226	0.971377	0.986287	0.99524	0.928425	0.90614	0.983698	1.02806	1.00363	0.966135	1.03142	0.947741	1.01012	0.956713	0.991339	1.00647	0.954482	0.975701	0.937442	0.968797	0.992717	0.974038	0.983329	0.956764	0.996004	0.990265	0.956645	1.02358	0.98836	1.00603	0.943503	1.00545	0.970669	0.995942	0.983795	0.994237	0.942437	0.977473	0.985506	0.976929	0.961999	0.973321
60	0.981554	0.987463	0.916277	1.01432	0.951747	0.988553	0.97518	0.99546	0.983282	0.983449	0.974333	0.932479	0.916861	0.981706	1.00979	0.992869	0.968151	0.999805	0.954351	1.00745	0.977666	0.994375	1.01396	0.966229	0.974303	0.935162	0.99194	0.983676	0.981429	0.998257	0.96839	0.98872	0.986355	0.942652	1.02792	0.96758	0.999323	0.918363	0.998992	0.962955	0.969926	0.972381	0.984183	0.944168	0.935305	0.98791	0.977252	0.966137	0.971038
62	0.985016	1.02079	0.946262	1.00794	0.989039	0.956113	0.975817	0.980987	1.00488	0.988982	0.973364	0.945579	0.917272	0.973857	1.01545	0.993791	0.966316	0.989437	0.937037	1.00477	0.972592	0.981802	1.01066	0.977967	0.973013	0.933692	0.971913	0.967442	0.975931	0.992393	0.964221	0.96659	0.978437	0.954643	1.02944	0.975978	1.02014	0.958976	1.02685	0.976458	1.00119	0.991937	0.99809	0.947599	0.966531	0.975494	0.990359	0.99022	0.965797
[truncated: 1 more columns]

## Sheet: 3min Pulse, EGF 1ngml
Time(min)	cell 1	cell 2	cell 3	cell 4	cell 5	cell 6	cell 7	cell 8	cell 9	cell 10	cell 11	cell 12	cell 13	cell 14	cell 15	cell 16	cell 17	cell 18	cell 19	cell 20	cell 21	cell 22	cell 23	cell 24	cell 25	cell 26	cell 27	cell 28	cell 29	cell 30	cell 31	cell 32	cell 33	cell 34	cell 35	cell 36	cell 37	cell 38	cell 39	cell 40	cell 41	cell 42	cell 43	cell 44	cell 45	cell 46	cell 47	cell 48	cell 49
-28	0.994241	1.11617	0.991219	1.01301	1.01584	1.00477	0.996552	1.07347	1.0194	0.950431	1.00252	1.04312	0.991383	1.0102	1.04008	0.996117	1.06414	1.03765	1.01099	1.02354	1.04348	1.02326	1.02987	0.963039	1.09146	1.03897	1.02579	0.985291	1.00683	0.9712	1.02117	1.03341	1.02575	1.0221	0.994236	1.07156	1.05784	1.02117	1.01374	0.996864	1.04165	1.02031	1.04327	0.995073	1.0163	0.978023	1.01404	0.984761	1.03637
-26	1.02421	1.09893	0.993336	1.01988	1.0224	0.991975	0.987279	1.06175	0.996588	0.932019	1.01079	1.02893	1.00495	1.00083	1.04422	1.02986	1.05168	1.03536	1.05231	1.01868	1.00451	1.027	1.04057	0.991564	1.00733	1.0338	1.01601	0.959126	0.988306	0.992539	1.04525	1.01772	1.03867	1.02516	0.992296	1.08307	1.0617	1.00549	1.00531	0.991772	1.02581	1.02212	1.05642	1.00125	1.01073	0.976299	1.00829	0.996385	1.01033
-24	1.02664	1.07384	1.0044	0.984255	1.01522	0.995352	1.00254	1.06104	1.00586	0.932893	0.951572	1.02719	1.00479	1.02348	1.04064	1.04284	1.04931	1.02052	1.0084	1.01089	1.04809	1.01866	1.04004	0.987409	1.00392	1.022	0.997164	0.975611	0.980334	1.02023	1.01388	1.0069	1.01134	1.03264	0.997875	1.09121	1.0474	1.00212	1.01737	1.00234	1.02441	1.02881	1.03569	1.01278	1.00949	0.971536	0.990397	0.999738	1.00716
-22	1.03333	1.05064	0.978334	0.990649	1.04143	0.981154	0.998092	1.05586	1.01985	0.932685	0.939484	1.04841	0.995035	1.0221	1.01817	1.00929	1.02792	1.00944	1.02617	1.00177	1.00323	1.02415	1.04906	0.971673	1.00519	1.00732	0.965827	0.975498	0.99086	1.02539	0.985671	1.01267	0.99476	1.04016	1.00199	1.10625	1.05113	1.00023	1.02175	1.00966	1.02311	1.02873	1.03094	1.01692	1.00436	0.974958	1.0006	0.979147	1.03045
-20	1.00681	1.06076	0.982844	0.977387	1.04647	0.977105	0.978906	1.07448	1.0065	1.06548	0.936519	1.03636	0.97338	1.00476	1.03798	1.03793	1.03821	1.01376	1.01757	1.00097	1.02766	1.02434	1.05223	0.981986	1.02116	1.01948	0.97598	1.00685	0.99823	1.02782	1.01104	1.01404	0.986234	1.03038	0.990272	1.08047	1.02684	0.987929	1.00127	0.991841	1.00572	1.01103	1.01208	1.00201	1.0135	0.983141	1.01653	0.985008	1.04287
-18	1.02368	1.08702	1.00347	0.996029	1.0454	0.983387	0.989144	1.10617	0.997592	1.04402	0.917761	1.03083	0.966596	0.998074	1.04761	1.00104	1.02472	0.997292	1.00146	0.998638	1.02686	1.00615	1.01834	0.975692	0.995003	0.996971	0.975796	0.995321	0.990755	1.00863	1.0131	1.01592	1.00082	1.01674	0.991241	1.05375	1.02223	0.988399	1.0094	0.99346	1.0017	1.01982	1.00633	0.996293	1.02163	0.987689	1.01308	0.979864	1.0095
-16	1.01324	1.05444	0.991831	1.00049	1.02204	0.979378	0.973591	1.06228	1.00626	1.04314	0.954995	1.02997	0.981797	1.0102	1.06208	0.996464	1.0099	1.0125	1.00889	1.00223	1.042	1.00393	0.996469	0.979203	0.994144	1.01343	0.976082	0.986524	0.977887	1.02703	1.01522	1.03763	0.997893	1.0104	0.989783	1.02883	1.00986	0.999484	0.994872	0.98569	0.997191	1.01555	0.992356	0.999943	1.02171	0.999202	1.00885	0.964496	1.03791
-14	1.01383	1.02304	0.919314	1.00022	1.00892	0.995929	0.974968	1.06276	1.0003	1.02716	0.971714	1.02431	0.999856	1.01255	1.05566	1.00511	1.03485	1.02657	1.0141	1.00148	0.989951	1.00541	1.02245	0.979437	1.00956	1.00749	0.974298	0.973498	1.00871	1.02412	1.00267	1.02616	1.0155	1.00053	0.988944	1.01708	1.02405	1.01499	1.00802	0.991449	1.00146	1.00858	0.998671	1.00475	1.00963	1.00417	1.00251	0.978607	1.02107
-12	0.990923	1.0458	0.947405	1.01483	1.01019	0.984345	0.974809	1.05515	0.996932	1.04724	1.02106	1.03676	0.991791	0.973018	1.00018	0.967107	1.01404	1.01247	1.01559	0.990393	1.03192	0.999854	1.01615	0.988454	0.992102	1.01348	1.00535	0.985448	1.01801	1.01194	0.999968	1.07914	1.00408	0.992791	0.989203	1.01683	1.01429	1.00793	1.02485	0.998259	0.998591	1.00426	0.993647	0.99125	1.01806	1.00163	0.996281	1.02063	1.00242
-10	0.972288	0.997936	0.969229	1.00015	0.972709	1.00003	1.02224	1.02558	1.02961	1.02115	1.04263	1.02722	1.00157	0.990823	1.0297	1.01745	1.01929	1.0096	1.01333	0.997842	1.01419	0.996766	0.97768	1.00484	0.99562	1.01301	1.01799	0.986991	1.01824	1.0262	1.00093	1.04894	1.01656	0.996308	0.988801	1.0123	1.00664	1.00442	0.998368	0.992353	0.996846	1.00144	0.996044	1.00554	1.00752	1.00657	1.00873	1.01488	0.996779
-8	0.99417	0.970098	1.00691	1.00467	1.00785	0.995795	1.01059	1.0441	0.993301	1.0046	1.00895	1.01204	1.01313	1.00922	0.979396	0.978427	0.99682	0.997761	1.00118	0.984795	0.982471	0.998792	0.983792	0.992462	0.986985	0.990755	0.989577	0.991983	0.999729	0.988004	0.992079	1.00425	0.995562	1.00836	0.996976	1.0174	1.02346	1.00897	1.01497	1.0078	1.01454	1.01682	1.00877	1.01249	1.00374	1.00431	0.990306	1.00304	0.991907
-6	1.02711	1.00695	1.01743	0.978356	1.01506	0.997859	0.992926	0.955406	0.995027	0.997414	1.00705	0.996349	0.986493	0.999286	1.00439	0.999194	0.990312	0.99249	1.01036	0.998691	1.01903	1.00957	1.02981	0.990966	1.01082	0.994285	0.984815	0.990097	1.00246	1.0079	0.991806	0.989321	1.01761	0.997064	0.998717	0.992407	1.00079	1.0019	1.00274	0.9996	0.992837	0.994346	0.996213	1.00021	0.998654	0.99641	1.00346	0.992085	0.993913
-4	1.0279	1.01699	1.01539	1.02725	0.996796	1.0091	0.990728	0.972473	0.995035	0.992615	0.984638	0.981654	1.00334	0.990537	0.994993	0.978786	0.991059	1.00684	0.971937	1.00279	0.983985	0.989509	0.994555	0.992017	1.00079	0.995142	0.995628	1.01395	0.999577	0.989488	1.02105	0.986965	0.993134	1.00256	1.00845	0.993743	0.990352	0.994875	1.00149	1.00158	0.995121	0.992383	0.994463	0.993824	0.996503	0.994693	1.00175	0.984762	1.0099
-2	0.978527	1.00803	0.991039	0.989587	1.00758	0.997212	0.983515	1.00245	0.987029	0.984216	0.956725	0.98273	0.995469	1.01014	0.991521	1.02614	1.00252	0.993307	1.00319	1.01588	1.00032	1.00536	1.01416	1.01972	1.00578	1.00681	1.01199	1.01698	0.97999	0.988411	0.99414	0.970524	0.977132	0.995713	1.00706	0.984151	0.978763	0.989835	0.982422	0.998666	1.00065	0.995015	1.00451	0.987943	0.993581	0.998013	0.995763	1.00524	1.0075
0	0.967424	1.00442	0.982722	0.986759	0.992482	0.986988	0.982219	0.970271	0.982515	0.930163	0.963682	1.0235	1.00194	0.993435	1.00471	1.05502	1.01098	1.01579	1.00766	1.01061	1.0011	1.01112	1.02302	1.02934	1.00422	1.01077	0.99995	1.0072	0.989618	0.999193	1.0151	1.01488	0.988133	0.998138	1.00739	0.993508	0.993848	0.996107	1.00941	1.00715	1.01437	1.00998	1.01094	0.982532	1.001	1.00932	1.00813	1.01404	1.03402
2	0.954619	1.0101	0.977051	0.999355	0.975406	0.995554	0.95786	0.974602	0.914299	0.901589	0.911583	1.00735	0.957222	1.00172	0.983504	1.0899	1.01048	1.01114	1.00671	0.988858	1.0054	1.01678	1.01496	0.992466	0.893814	0.912661	0.930506	0.992283	0.935072	1.01987	0.992619	0.989679	0.972124	0.989783	1.00677	0.99988	0.98567	0.986064	0.988936	0.986268	1.00976	1.01601	0.99967	0.966512	0.987393	0.99696	0.997276	0.992767	1.02218
4	0.964245	1.08147	1.00987	1.01602	0.972877	0.987878	0.95617	0.994242	1.07685	1.00258	1.05352	1.048	1.033	1.11239	1.00521	1.05907	1.03157	1.03555	1.10942	1.04764	1.13869	1.01963	1.01686	0.997624	0.962059	1.12816	1.0688	1.03327	1.11805	1.07219	1.13522	1.11455	1.07027	1.16547	1.10991	1.21331	1.14972	1.13164	1.17939	1.19068	1.15262	1.17582	1.12668	1.10221	1.1122	1.16324	1.17258	1.07537	1.18133
6	1.04404	1.18359	1.10511	1.16147	1.15543	1.06205	1.0966	1.15649	1.04689	1.04775	1.04245	1.09565	1.03678	1.11894	1.09142	1.04325	1.13281	1.12638	1.15549	1.10128	1.14316	1.12727	1.16229	1.1315	0.982712	1.10552	1.05278	1.01294	1.11233	1.06811	1.15863	1.1234	1.0798	1.17164	1.10897	1.21104	1.13771	1.13145	1.16588	1.17212	1.15232	1.16386	1.12564	1.09303	1.10568	1.15413	1.17177	1.07396	1.15957
8	1.03809	1.16772	1.08246	1.1498	1.14557	1.0689	1.07601	1.11954	1.0723	1.04443	1.03846	1.11376	1.02455	1.09426	1.11712	1.0465	1.12281	1.12374	1.14078	1.11737	1.12245	1.12399	1.16107	1.1406	0.995102	1.11564	1.06154	1.02142	1.13749	1.08081	1.13356	1.14262	1.08459	1.17121	1.11021	1.21247	1.1488	1.13706	1.1738	1.18584	1.16163	1.17217	1.14136	1.1004	1.09937	1.14774	1.15651	1.07318	1.17802
10	1.04386	1.14928	1.08955	1.15406	1.15862	1.05334	1.08725	1.13337	1.04672	1.02965	1.04149	1.09095	1.01923	1.10326	1.09191	1.02957	1.11875	1.12419	1.13128	1.10853	1.14234	1.11656	1.14658	1.11672	0.948669	1.10373	1.06595	1.02316	1.14481	1.06041	1.14514	1.11493	1.04299	1.13945	1.10717	1.18986	1.15503	1.12511	1.17941	1.15616	1.16187	1.16289	1.13422	1.08117	1.09726	1.13752	1.14653	1.07395	1.15668
12	1.04548	1.12255	1.018	1.12272	1.13778	1.03624	1.07921	1.03905	1.03187	1.01851	1.03105	1.06983	1.0051	1.06746	1.08207	1.04846	1.10463	1.08209	1.11836	1.08952	1.14539	1.09911	1.13784	1.08131	0.978088	1.11794	1.03343	1.02078	1.12357	1.07452	1.13414	1.10742	1.03617	1.08713	1.09904	1.14706	1.13292	1.09915	1.19339	1.12865	1.15938	1.14282	1.12384	1.0582	1.09753	1.11943	1.11826	1.06886	1.15919
14	1.03198	1.08672	0.988752	1.10725	1.14648	1.02685	1.02037	1.02452	1.03207	1.00396	1.02444	1.06136	0.991766	1.05958	1.06745	1.05608	1.09411	1.0754	1.05529	1.08921	1.07032	1.07627	1.10361	1.09539	0.947103	1.08636	1.02766	0.974967	1.08207	1.0356	1.08845	1.07406	1.0134	1.04267	1.07828	1.08364	1.09759	1.07992	1.16477	1.09372	1.152	1.09654	1.09521	1.03619	1.08301	1.08982	1.06024	1.07147	1.12836
16	1.0512	1.04645	1.00618	1.09703	1.11667	0.993242	1.01803	1.04757	1.00931	0.981856	0.982883	1.0045	0.966863	1.01319	1.01869	1.01414	1.06578	1.05017	1.02854	1.04189	1.07765	0.945904	1.03894	1.01531	0.959506	1.08711	0.983062	0.941372	1.069	1.02203	1.07828	1.0608	1.02153	1.00132	1.05208	1.03742	1.04586	1.05197	1.14327	1.03376	1.13504	1.05563	1.07635	1.00726	1.05429	1.05298	1.02531	1.05433	1.0661
18	1.00897	0.998906	0.980308	1.10028	1.05741	0.999244	1.00184	1.02064	0.993136	0.960313	0.933073	0.990896	0.935444	1.01462	1.00888	1.00492	1.04993	1.02271	1.02575	1.01334	1.03005	0.952428	1.03783	0.982775	0.958403	1.06226	0.946322	0.916337	1.03285	1.00269	1.04056	1.02046	1.04187	0.971765	1.03058	1.00795	1.01977	1.03148	1.10948	1.01112	1.11511	1.02741	1.05326	0.988765	1.03779	1.01956	1.01657	1.07498	1.02292
20	1.00699	1.00232	0.998508	1.07326	1.05943	0.978913	0.991736	0.985088	0.987242	0.942444	0.912968	0.933361	0.92487	1.01523	0.975181	0.985173	1.01422	1.01637	0.995938	0.996639	1.01436	0.935687	0.960414	0.964817	0.945365	1.03755	0.943955	0.902625	0.991611	0.976374	1.02178	0.982926	1.00421	0.971692	1.02133	0.995069	1.00619	1.01834	1.06935	1.00374	1.11349	1.03796	1.04553	0.983472	1.01061	0.997321	0.985932	1.07553	0.988033
22	0.977731	0.985226	0.987274	1.05255	1.02059	0.977565	0.937079	0.96528	0.972282	0.947746	0.913701	0.949629	0.913055	0.990395	0.964458	1.00327	0.999674	1.01022	0.984777	0.989729	0.98685	0.931184	0.965712	0.956925	0.952482	1.02914	0.913268	0.892133	0.997016	0.954217	1.00699	0.956056	1.00671	0.948213	0.993698	0.971418	0.976912	1.00126	1.01504	0.988803	1.08466	1.02335	1.02318	0.961966	0.996013	0.986114	0.983265	1.06135	0.994323
24	0.966573	0.980698	0.977182	1.05511	1.01082	0.974297	0.966696	0.97239	0.970426	0.936131	0.904039	0.952716	0.917605	1.00806	0.942438	1.03476	0.994775	1.00155	1.00948	0.975939	0.988536	0.918207	0.98419	0.970189	0.952482	1.02914	0.913268	0.892133	0.997016	0.954217	1.00699	0.956056	1.00671	0.935666	0.979642	0.963434	0.968618	0.987713	1.00775	0.973284	1.0662	1.00784	1.02407	0.954388	0.978778	0.96973	0.974469	1.07565	1.00519
26	0.974903	0.984117	0.997034	1.03422	0.987076	0.978216	0.966474	0.963848	0.960038	0.942854	0.902327	0.931392	0.918929	1.02941	0.956606	1.01861	1.00446	1.00452	0.985553	0.962839	0.930414	0.926695	0.969101	0.968381	0.921762	0.999574	0.942506	0.888569	0.981168	0.977111	0.985399	0.961922	0.99377	0.931118	0.976578	0.974564	0.956853	0.985689	0.984206	0.976172	1.05939	1.009	1.01593	0.950014	0.976776	0.992378	0.987808	1.08203	1.02511
28	0.94584	0.984128	1.00034	1.03557	0.98592	0.955526	0.951044	0.97731	0.983921	0.94698	0.928653	0.940584	0.955053	1.05091	0.95752	1.01661	1.00401	1.00831	0.977711	0.955825	0.903893	0.920561	0.979943	0.937291	0.913239	0.98126	0.932765	0.896416	0.966001	0.980679	0.985693	0.957661	0.991188	0.919271	0.971645	0.960578	0.956227	0.983286	0.982757	0.983907	1.06037	1.0106	0.996693	0.947734	0.97363	0.984947	0.991987	1.09	1.02123
30	0.941305	0.982657	1.0103	1.02289	0.982861	0.956835	0.974926	0.969432	0.983849	0.946588	0.912592	0.940475	0.972997	1.03	0.964664	1.00751	1.00875	1.00492	0.982634	0.965606	0.919873	0.933742	0.984599	0.964645	0.927844	0.987491	0.928159	0.931813	0.996417	0.978881	0.993658	0.952253	1.02005	0.937552	0.97044	0.966931	0.975482	0.985602	0.990089	0.991451	1.05813	1.01684	1.00629	0.961923	0.962189	0.977835	0.990403	1.08402	1.00257
32	0.946498	0.99133	0.998076	0.988948	0.983025	0.94793	0.965074	0.975955	0.98738	0.941051	0.90039	0.948663	0.973958	1.04358	0.959909	1.01348	1.00141	0.990917	0.952379	0.959687	0.904149	0.937014	0.969859	0.965041	0.925475	0.994916	0.919752	0.948616	1.02351	0.979589	0.984864	0.96459	0.993366	0.952122	0.964388	0.968074	0.964669	0.986075	0.980891	0.977183	1.0385	1.01916	0.995889	0.951402	0.963124	0.971707	0.989206	1.08226	0.998882
34	0.954828	1.00964	1.02635	1.01742	1.01816	0.953555	0.965945	0.969873	0.976376	0.971359	0.898495	0.932641	0.955783	1.01196	0.959055	0.998323	1.00892	0.984691	1.00871	0.969058	0.955637	0.948941	0.986103	0.984501	0.909385	0.974694	0.915204	0.92973	0.980187	0.967917	0.983722	0.97727	0.947205	0.947061	0.962344	0.978714	0.967004	0.985659	0.983754	0.986179	1.02047	1.02219	0.994727	0.942259	0.955913	0.975531	0.976306	1.05431	1.00294
36	0.941257	0.992979	0.993412	1.00118	1.01123	0.95388	0.970285	0.990696	0.946452	0.963361	0.910902	0.92812	0.971125	1.02202	0.943325	0.992053	0.991787	0.990389	0.983358	0.95967	0.936638	0.920366	0.949808	0.955694	0.900134	0.970758	0.894584	0.959244	0.96709	0.976273	0.976831	0.956963	0.97066	0.948413	0.95686	0.967669	0.96264	0.983704	0.979739	0.99271	1.02445	1.03357	0.996618	0.949759	0.953347	0.98039	0.971621	1.0543	0.989099
38	0.954373	0.999862	0.997123	1.01637	1.01758	0.939457	0.972553	0.984038	0.971217	0.96106	0.893676	0.961967	0.972314	1.02777	0.974812	1.00467	0.996526	1.00255	1.01281	0.970121	0.915032	0.919501	0.962602	0.974899	0.924512	0.982303	0.889983	0.964676	0.991422	0.982394	0.983778	0.989675	0.967784	0.944361	0.957887	0.977445	0.960954	0.984107	0.961566	0.988108	1.01957	1.02192	1.00079	0.942739	0.954718	0.973001	0.976523	1.0389	0.99446
40	0.931424	0.991342	0.992219	0.999752	0.991653	0.937343	0.987858	0.968233	0.951311	0.960117	0.939281	0.952839	0.975693	1.04701	0.96863	1.00267	1.01004	0.999015	0.987523	0.943267	0.963076	0.918512	0.975604	0.978283	0.9412	0.997784	0.910202	1.00429	0.974461	1.00301	0.998935	0.970789	0.986602	0.948877	0.955836	0.977786	0.961206	0.986131	0.970378	0.987342	1.03639	1.02748	0.994898	0.945985	0.951008	0.979192	0.977855	1.04159	0.987339
42	0.939904	1.00798	1.00431	1.02062	1.0054	0.929031	1.00024	0.972037	0.960252	0.974763	0.929301	0.941357	0.948638	1.03367	0.973043	0.997378	1.00764	1.01237	1.00518	0.944153	0.955382	0.915149	0.989104	0.971386	0.909984	0.987446	0.915858	0.995995	0.978326	0.96622	0.997361	0.981811	0.981586	0.94859	0.956665	0.979747	0.960605	0.986518	0.993397	1.00425	1.03542	1.02675	1.00413	0.943173	0.947986	0.983587	0.98087	1.06682	0.993604
44	0.925582	1.00073	1.03223	0.981385	1.00943	0.909729	1.0107	0.952295	0.956636	0.968028	0.923854	0.947062	0.952337	1.03743	0.964358	1.01672	1.01262	1.01773	0.987966	0.954897	0.964481	0.974574	0.965876	0.956096	0.921664	0.990335	0.900632	0.979296	0.987081	0.969036	1.01427	0.986504	0.980475	0.960462	0.962582	0.97417	0.965518	0.982185	0.987845	1.03375	1.03582	1.03009	1.00001	0.944117	0.948996	0.982614	0.973345	1.01693	0.998856
46	0.933589	0.999776	1.00388	1.00625	1.00839	0.936659	1.01917	0.967109	0.949685	1.00027	0.906295	0.932906	0.922848	1.0545	0.975016	1.01808	1.00716	1.00545	0.986378	0.974654	0.950897	0.976642	0.979591	0.977203	0.918319	0.988489	0.880675	0.985809	0.956042	0.967987	0.986686	0.96751	0.977681	0.971639	0.960383	0.975729	0.975298	0.983885	0.990367	1.03111	1.01727	1.02924	1.00477	0.939721	0.945807	0.981575	0.983338	1.01756	1.00434
48	0.906309	0.991921	0.973105	1.01489	1.00251	0.923024	1.01787	0.967738	0.945788	0.978762	0.909142	0.932145	0.926939	1.03846	0.955004	1.02075	1.02457	1.02056	0.975277	0.968122	0.951262	0.97732	0.968721	0.96444	0.923366	0.994471	0.897273	0.980156	0.969693	0.973072	0.968207	0.992778	0.991703	0.960126	0.96251	0.97693	0.974094	0.981642	0.984357	1.01709	1.03375	1.03096	1.00857	0.946674	0.935503	0.983696	0.978003	1.02586	1.01139
50	0.913549	1.00474	1.00949	1.03905	1.00423	0.914002	1.02771	0.967378	0.953601	0.964078	0.908779	0.930848	0.939177	1.04666	0.949291	1.02332	1.0067	1.01546	0.989444	0.976249	0.982956	0.98653	0.972031	0.966819	0.897873	0.987381	0.918506	0.973129	0.956027	0.96608	1.0055	0.98725	1.0066	0.956485	0.961648	0.978529	0.979594	0.983025	0.989373	1.01516	1.02754	1.02349	1.00109	0.942764	0.933204	0.988641	0.976913	1.00986	1.00844
52	0.897513	1.00784	1.02181	1.00444	1.01851	0.931595	0.997562	0.976977	0.953552	0.99266	0.936651	0.939524	0.941075	1.06005	0.97543	0.984284	1.02351	1.01334	0.977687	0.970046	0.957468	0.97752	0.968598	0.958	0.957688	0.968001	0.906685	0.955018	0.939606	0.96376	0.962475	0.957345	0.9816	0.951472	0.959109	0.969416	0.973341	0.983092	0.979923	1.01191	1.03711	1.02761	1.00282	0.942477	0.932342	0.990008	0.980849	0.986163	1.00097
54	0.91721	0.98214	0.998323	0.98916	1.00907	0.914973	1.02245	0.950044	0.948408	0.982093	0.96284	0.937232	0.932932	1.05326	0.975143	0.991642	1.00017	1.03513	0.992688	0.966034	0.937672	0.988292	1.02052	0.966295	0.894961	0.992765	0.916674	0.947163	0.965594	0.957982	0.994275	0.974057	0.970992	0.958019	0.959843	0.974046	0.977305	0.983551	0.980223	1.01115	1.03411	1.02425	0.996005	0.935734	0.932322	0.988366	0.981808	0.981896	1.00542
56	0.919378	0.988472	1.02512	1.01772	1.02189	0.923362	0.999912	0.952817	0.948659	0.985296	0.929475	0.909721	0.93164	1.05266	0.942238	0.975316	0.996048	1.04214	0.982901	0.980493	0.910772	0.983315	1.01398	0.978374	0.885258	0.967703	0.927255	0.929662	0.969991	0.964501	0.982156	0.97622	0.963658	0.968409	0.962387	0.980645	0.966358	0.981451	0.98182	0.998598	1.01211	1.03102	0.99822	0.943214	0.935274	0.98902	0.974165	0.998937	0.997447
58	0.918274	1.00071	1.00335	0.994697	1.01155	0.918424	1.01459	0.969273	0.935344	0.938817	0.932427	0.928024	0.941748	1.0822	0.953311	0.979949	0.984116	1.03204	1.00947	0.986498	0.962958	1.00285	1.00678	0.994978	0.887488	0.983057	0.929462	0.93158	0.94999	0.980583	0.974769	0.977753	0.97208	0.967646	0.961103	0.985381	0.974149	0.98672	0.997996	1.00503	1.03246	1.03295	1.00221	0.941121	0.938645	0.983287	0.97916	0.982981	0.982536
60	0.924646	1.0175	0.980569	0.998974	1.01145	0.901162	0.99093	0.952647	0.953966	0.973185	0.928968	0.91931	0.928014	1.04589	0.958302	0.999379	0.993731	1.03283	0.999243	0.975065	0.917484	0.985704	0.998142	0.983808	0.851355	0.987731	0.924412	0.947252	0.986925	0.970678	0.980494	0.970003	0.955718	0.9696	0.9594	0.997365	0.968486	0.982839	0.992008	1.0008	1.03716	1.03211	1.00039	0.941782	0.944538	0.987104	0.977397	0.976558	0.984947
62	0.927996	1.0275	0.999101	1.00692	1.01527	0.937287	1.02755	0.972931	0.96826	0.971486	0.925044	0.919744	0.942888	1.02455	0.962378	1.01777	1.00676	1.05158	0.978373	0.973337	0.918826	0.983339	0.972251	0.982586	0.860908	0.986406	0.912776	0.958616	0.952502	0.970481	0.980478	0.951928	0.965404	0.983773	0.960692	1.00542	0.968598	0.982814	0.990749	0.993816	1.03934	1.03844	1.00418	0.944481	0.945019	0.974592	0.97018	0.997326	0.989198
[truncated: 1 more columns]

## Sheet: 3min pulse, NGF 50ngml
Time(min)	cell 1	cell 2	cell 3	cell 4	cell 5	cell 6	cell 7	cell 8	cell 9	cell 10	cell 11	cell 12	cell 13	cell 14	cell 15	cell 16	cell 17	cell 18	cell 19	cell 20	cell 21	cell 22	cell 23	cell 24	cell 25	cell 26	cell 27	cell 28	cell 29	cell 30	cell 31	cell 32	cell 33	cell 34	cell 35	cell 36	cell 37	cell 38	cell 39	cell 40	cell 41	cell 42	cell 43	cell 44	cell 45	cell 46	cell 47	cell 48	cell 49
-28	1.04404	0.993862	1.02284	0.969911	1.02184	0.997003	1.03513	1.02589	1.00115	1.06216	0.998045	0.958094	0.963864	1.01816	1.00848	1.01853	1.04875	1.00973	1.02802	0.939815	1.03891	1.01709	1.02254	1.03525	1.02893	1.04979	0.963851	0.985363	1.03929	1.0375	1.02674	1.0672	0.978654	1.00613	1.0091	1.0104	1.03047	1.00581	1.02354	1.01913	1.05474	1.03561	1.02033	1.0345	1.03	1.03019	1.0265	1.03027	1.00815
-26	1.05218	1.00399	1.01371	0.962485	1.01763	1.01716	1.01141	1.05377	1.03201	1.06448	1.02384	0.972481	0.967217	1.03273	1.02179	1.01547	1.06379	1.02751	1.01425	0.959944	1.0561	1.0334	1.0211	1.03574	1.0201	1.11646	1.02923	1.01719	1.02095	1.02206	1.0161	1.05353	0.974071	0.989218	1.01491	1.01295	1.01356	1.00208	1.01996	1.00534	1.02426	1.03508	1.00684	1.01692	1.01989	1.04449	1.03657	1.02099	0.988815
-24	1.04761	1.00755	1.01878	0.972352	1.0129	1.01261	1.00226	1.06191	1.01757	1.07736	1.0103	0.989995	0.975891	1.01118	1.01492	1.03244	1.02633	1.01693	1.02425	0.991693	1.04485	1.02309	1.0254	1.04348	1.01804	1.13046	1.05772	0.986205	1.00254	1.02784	1.02858	1.05722	0.983259	1.00346	1.03971	1.00685	1.00662	1.00156	1.00833	1.03021	1.03119	1.05296	1.00301	1.00694	1.01432	1.02377	1.03707	0.992556	0.999967
-22	1.06349	1.00304	1.01335	1.01879	1.04325	0.998923	0.992309	1.03722	1.02982	1.02316	0.967716	1.01329	0.967879	1.01375	1.04156	0.993947	1.03246	1.02154	1.03738	1.03471	1.02911	1.00851	1.03494	1.0382	1.01187	1.10613	1.03134	1.0422	1.00137	1.03437	1.01462	1.04705	0.981583	0.996476	1.05178	1.00182	1.01448	0.991823	0.999936	1.00619	1.03095	1.04007	1.00018	0.993689	1.01834	1.00833	1.03444	1.00623	0.997361
-20	1.03732	1.00222	1.00255	0.99421	0.994179	0.992646	0.973941	1.02888	1.00457	1.02897	0.957431	0.97643	0.956526	1.02128	1.01231	0.989321	1.01638	1.02461	1.03042	1.0461	1.02743	1.0065	1.02675	1.02903	1.00822	1.09955	0.997004	1.0239	0.9925	1.00513	1.00226	1.03905	0.964347	0.988444	1.02522	0.998443	1.0037	0.99454	1.02107	1.006	1.01783	1.01706	1.01736	0.995221	1.01988	1.00393	1.03429	1.00457	1.00369
-18	1.0237	0.985883	1.01225	0.997493	1.01214	1.01829	0.9923	1.02182	1.01297	1.04228	0.976569	1.00338	0.962146	1.00646	1.00224	0.985566	1.0106	1.02009	1.032	1.00303	1.0268	1.0163	1.00391	0.999402	1.009	1.08877	1.00639	1.00652	1.00313	1.03383	1.07281	1.0625	0.978535	1.00605	1.02301	1.0049	1.00597	1.01363	1.00351	1.01072	1.03643	1.00955	1.01736	0.995221	1.01988	1.00393	1.03429	1.08396	1.04869
-16	0.996511	0.995061	0.996368	0.963823	0.987096	1.00876	0.989807	1.03434	1.01518	1.01057	0.978423	1.01497	0.974814	1.02632	0.992289	0.984769	1.01161	1.01002	1.02357	0.970198	1.01935	0.99363	1.0074	1.00642	1.01599	1.07172	0.975716	0.988214	1.00346	1.01491	1.01775	1.02943	0.956074	0.987164	1.02362	1.02419	1.02514	1.01004	0.993013	1.01752	0.992885	0.967162	0.999111	0.99813	1.02616	0.991971	1.00396	1.00412	0.987479
-14	1.00447	0.976397	1.00943	0.955995	0.979781	1.01209	0.985247	1.014	1.00065	1.00774	0.969869	1.00415	0.94746	1.01218	0.990734	0.993137	1.04343	1.01422	1.00206	0.987735	1.01148	0.996355	0.984609	1.04449	1.00321	1.05556	0.980567	1.00683	0.988335	1.01227	1.01675	1.03342	0.959956	0.998213	0.991096	0.995899	1.00834	0.990567	0.992198	0.976674	0.991727	0.989724	1.01321	0.993981	1.03634	0.987918	1.0038	1.02568	1.0011
-12	0.998115	1.00454	1.0073	0.979783	0.982019	1.00883	0.988455	1.00894	0.982354	1.00681	0.99561	1.01957	0.982834	1.00098	0.983287	0.97923	0.977715	1.01288	1.00131	1.00004	1.01372	0.988235	1.00366	1.02293	1.00878	1.02977	0.976085	1.00488	0.986597	1.01362	1.01543	1.01611	0.965709	0.99342	1.01675	0.997233	1.01554	0.991617	1.01864	0.960692	0.992676	1.00675	1.00253	0.993778	1.0001	1.01692	1.00766	1.01875	0.992651
-10	1.01061	0.986847	1.00687	1.00912	0.990928	0.995773	1.01267	1.02407	0.98611	0.984253	0.989309	1.00702	1.01024	1.02824	0.980001	0.97463	0.983886	1.00722	0.997327	1.00828	0.999178	0.987791	1.00466	1.03202	1.00472	1.01296	0.992368	1.00818	0.994027	1.01568	1.03423	1.01989	0.987453	1.00713	1.00634	0.997459	1.01703	0.990931	0.995233	0.964238	0.989771	0.995198	0.998522	0.997644	1.02555	0.976019	1.01689	1.00455	0.999759
-8	1.00092	1.00259	1.00525	1.01529	0.99635	0.996448	0.998245	1.00075	1.00006	0.996849	0.975094	1.00399	1.01815	1.01438	0.993483	0.994432	1.00487	1.00011	0.99823	1.0048	1.00804	1.00508	0.995067	0.995688	1.00488	1.01551	0.97506	0.991362	0.993953	1.0008	1.01492	1.01857	0.989416	1.0154	1.00533	0.988841	1.01102	0.9783	0.981694	0.986523	0.994148	0.989612	0.987105	0.984218	0.98861	0.991684	0.993045	1.01884	0.997507
-6	0.999589	0.988885	0.98248	1.00172	1.00372	0.990466	1.00036	0.985359	0.991093	0.999425	0.985591	1.00628	1.00912	0.989784	1.00965	1.00541	0.967878	0.988226	0.979844	0.974608	0.990185	1.00368	0.997023	1.00041	0.986528	0.976393	1.00736	1.03375	1.00788	1.00651	1.01422	1.01196	1.00249	0.995734	1.00286	1.01065	0.999738	0.997049	1.01961	0.991051	0.9996	0.993982	0.996916	0.982754	0.996907	0.998511	0.992091	0.987725	1.00726
-4	1.00653	1.00521	1.00358	1.00199	1.02402	1.0117	1.01492	1.01642	0.986655	0.988565	1.01109	1.00619	0.997958	0.99077	1.00609	1.00503	0.991339	1.00018	0.998502	1.01832	0.998059	0.998932	1.0143	1.00704	1.00162	1.00664	0.998005	0.994923	0.996436	0.995577	1.01666	1.00014	1.00189	0.989391	0.998869	1.00453	0.985732	1.00338	0.988772	1.00589	0.999907	0.991887	1.00313	1.01281	1.00711	1.0027	1.00484	1.01978	1.00334
-2	0.995816	0.994425	1.00227	0.983568	1.00185	0.99054	0.986513	0.997319	1.02007	1.02446	1.01037	1.0014	0.987902	1.00278	1.00421	0.994522	1.02332	1.00679	1.00928	0.991964	1.00464	0.994846	1.00142	0.998628	1.00021	1.00463	1.02488	0.989023	0.994629	0.999701	0.989555	0.969361	0.997514	1.00281	1.00521	0.994288	0.999258	1.01564	1.00973	1.01822	0.996798	1.00926	1.00147	1.00605	0.99589	0.994528	1.00749	1.00792	0.998337
0	0.997148	1.00889	1.00642	0.99743	0.97406	1.01085	0.999958	1.00016	1.00213	0.990698	1.01785	0.982133	0.986875	1.00228	0.986567	1.00061	1.01259	1.0047	1.01415	1.01031	0.999075	0.997463	0.992193	0.998234	1.00676	0.996818	0.994695	0.990943	1.0071	0.997415	0.964646	0.999966	1.00869	0.99666	0.987733	1.00169	1.00426	1.00563	1.00019	0.998315	1.00955	1.01526	1.01138	1.01416	1.01149	1.01257	1.00254	0.965739	0.993561
2	0.996197	0.986309	1.0095	0.96843	0.977535	1.02196	1.00541	1.00384	0.971955	0.991881	1.00197	0.97018	0.971939	0.980414	0.982763	0.966966	0.971678	0.990198	1.01158	0.985624	0.995256	0.978722	0.983068	1.00415	1.00481	0.988638	1.00581	1.02304	0.992063	0.999697	1.00093	1.02047	1.01219	1.00504	0.997367	1.00415	1.0225	0.999032	0.982507	0.971846	1.0026	1.00178	0.993102	0.998592	1.0123	1.00569	1.00782	1.00296	0.989538
4	0.990608	0.982771	0.980589	0.953021	0.982763	0.990331	0.993288	0.988233	0.964554	0.973256	0.974848	0.989124	0.93941	1.00825	1.00238	0.969309	1.0205	0.982183	1.00893	0.978209	0.990269	0.981643	0.981193	0.996559	0.99915	1.00156	0.999263	1.01036	0.974882	0.973235	0.974684	1.00399	0.974341	1.0045	0.962402	1.0034	0.985071	0.972935	0.962129	0.970356	0.995669	0.973578	1.00166	0.990478	0.973861	0.976589	1.0057	0.982867	0.987321
6	1.0701	0.994761	0.996433	1.00921	1.00771	1.02068	1.05029	1.05437	0.983279	0.983246	1.03575	0.992496	0.987667	1.01399	1.01333	1.01228	1.05749	0.993684	1.00202	0.995256	0.999776	0.981062	0.979219	0.958566	1.00121	0.980466	0.988725	1.02369	0.970726	0.979857	0.958014	1.04483	0.959213	1.01248	0.946922	0.99876	0.981774	0.961115	0.939564	0.947668	1.00641	1.02742	0.971889	0.980448	0.970601	0.977338	0.991962	0.994389	0.977582
8	1.12104	1.12304	1.13344	1.09975	1.05046	1.04868	1.12736	1.14053	1.16359	1.10324	1.08707	1.02958	1.03248	1.08962	1.14847	1.07731	1.03702	1.13372	1.13463	1.16792	1.09063	1.16441	1.10037	1.08865	1.1756	1.12858	1.01602	1.11902	1.06595	1.04757	0.969508	1.09527	0.997525	1.16699	1.07182	1.12239	0.992249	1.03955	1.03146	1.0918	1.18919	1.11989	1.05716	1.01187	0.974405	1.05855	1.01777	1.08179	1.01164
10	1.12933	1.0967	1.15309	1.07457	1.04293	1.0666	1.11612	1.1172	1.09701	1.13435	1.07027	1.03158	1.04748	1.10148	1.09713	1.0823	1.04261	1.15173	1.14816	1.12776	1.095	1.14256	1.12889	1.10455	1.17139	1.11544	1.07151	1.16212	1.15953	1.14471	1.1545	1.16276	1.02242	1.15594	1.13807	1.15637	1.16216	1.0654	1.02729	1.0882	1.16333	1.11174	1.10359	1.06608	1.13471	1.11149	1.07275	1.09849	1.10151
12	1.10079	1.07341	1.13816	1.06549	1.06898	1.05085	1.12362	1.12759	1.12124	1.14131	1.09227	1.02914	1.02951	1.11214	1.10991	1.09337	1.03358	1.15402	1.15673	1.15405	1.10259	1.13706	1.12733	1.10126	1.17277	1.09941	1.1758	1.13769	1.14457	1.11895	1.1026	1.15976	1.01838	1.15686	1.12612	1.15772	1.15998	1.05349	1.05918	1.07389	1.15019	1.10939	1.10849	1.07775	1.11769	1.10348	1.05746	1.08656	1.08566
14	1.0619	1.07506	1.11152	1.06051	1.0381	1.04054	1.09202	1.14062	1.13279	1.08834	1.07292	1.03627	1.03359	1.09297	1.10383	1.0548	1.07425	1.14048	1.14817	1.12065	1.09359	1.11573	1.13587	1.10733	1.17982	1.12227	1.05264	1.13648	1.13187	1.12164	1.12942	1.13986	1.02628	1.13979	1.12918	1.14722	1.15681	1.04638	1.0465	1.08131	1.14236	1.09047	1.09709	1.07806	1.11849	1.10123	1.06988	1.10623	1.09116
16	1.01731	1.0611	1.06671	1.06858	0.994061	1.0203	1.08985	1.10615	1.09924	1.08509	1.05787	1.00124	1.02376	1.06956	1.06791	1.00679	1.03667	1.09096	1.11632	1.0757	1.06661	1.09562	1.09337	1.10681	1.15982	1.09047	1.01365	1.11144	1.11696	1.08874	1.12183	1.10139	1.00573	1.12132	1.11031	1.12416	1.1408	1.02551	1.04541	1.06873	1.1397	1.11448	1.07031	1.06084	1.08333	1.07042	1.06116	1.07248	1.06506
18	0.972616	1.02867	1.0414	1.02209	0.991036	0.99941	1.05358	1.09378	1.06996	1.03282	1.007	0.952814	1.01293	1.04055	1.01736	0.958475	1.02484	1.03408	1.07734	1.0549	1.03141	1.04956	1.06984	1.07448	1.12804	1.08716	0.985922	1.09353	1.08848	1.06109	1.07895	1.06236	1.00607	1.05437	1.04758	1.08463	1.09536	0.988661	1.00492	1.06732	1.1161	1.08496	1.0546	1.02995	1.09133	1.0419	1.0623	1.09668	1.05084
20	0.975835	0.996768	1.01075	1.01995	0.967486	1.02068	1.03651	1.05657	1.07555	1.01335	0.988866	0.957189	1.03786	1.02162	1.03042	0.945711	0.969426	1.01522	1.04434	1.01219	1.04672	1.04218	1.06448	1.07046	1.11437	1.04856	0.973701	1.06365	1.04994	1.01284	1.02809	1.02356	0.970519	1.02408	1.00574	1.06839	1.07498	0.977385	0.959312	1.06989	1.11356	1.04577	0.996848	0.995124	1.0371	0.999821	1.03465	1.03752	1.02584
22	0.97243	1.00394	0.998909	1.0033	0.952782	1.03454	0.99024	1.04203	1.02402	0.976627	0.964467	0.949577	1.04256	0.982266	1.01502	0.930908	1.00606	1.0011	1.04944	0.992581	1.06358	1.09481	1.01305	1.05014	1.08434	0.989158	0.983612	1.05097	1.0221	0.985851	1.02245	0.99169	0.949084	1.002	0.975253	1.03731	1.04998	0.973217	0.949848	1.02617	1.07826	1.01382	0.991035	0.970942	1.01769	1.0076	1.02057	1.04817	1.02158
24	0.952807	1.00852	0.985567	0.997179	0.953668	0.997865	0.955577	1.00784	0.996435	0.980313	0.94722	0.938543	1.02011	0.982398	1.03246	0.954004	1.05407	0.998411	1.02819	0.997556	1.04987	1.10693	0.991018	1.03318	1.06636	1.02181	0.965292	1.07395	0.988813	0.963192	1.01748	0.995316	0.92689	0.974729	0.955904	0.998351	1.02305	0.960612	0.93909	1.00975	1.0628	0.986737	0.96522	0.965937	1.01452	1.01622	1.04445	1.04323	1.01116
26	0.955606	0.98549	0.986443	0.987272	0.964532	0.996653	0.941908	1.00095	1.00601	0.956624	0.959767	0.922051	1.01672	0.965693	1.04897	0.95532	1.05013	0.991216	1.00059	0.97645	1.03831	1.12157	0.973022	0.998029	1.03854	1.01492	0.985207	1.07385	0.99324	0.961392	1.04092	0.979112	0.92573	0.991225	0.95138	1.01815	1.01426	0.965967	0.903219	1.00982	1.06086	0.978584	0.978869	0.973212	1.04254	0.995402	1.02272	1.01514	1.00733
28	0.942133	0.976109	0.974298	1.00834	0.946706	1.00464	0.946764	0.972542	0.961655	0.945141	0.946695	0.922704	1.02299	0.965875	1.03996	0.957473	1.04569	0.994684	0.973937	0.998992	1.02173	1.11462	0.975176	0.960266	1.00777	0.965069	0.964924	1.03233	0.97861	0.962709	1.02114	0.974137	0.918503	0.979683	0.943919	0.999315	0.980068	0.967524	0.929968	0.997488	1.07272	0.966756	0.965237	0.962193	1.05261	0.986466	1.00492	1.01537	0.985156
30	0.946987	1.01156	0.963593	1.05175	0.939241	0.989248	0.950823	0.969641	0.973042	0.978016	0.933233	0.941398	1.0286	0.975814	1.03838	0.953005	1.02646	1.01681	0.97816	1.02064	1.01038	1.1092	0.946655	0.946376	1.01404	1.0008	0.959018	1.05689	0.984099	0.963933	1.05036	0.964656	0.910188	0.999342	0.948962	1.00438	1.01016	0.9663	0.926405	0.999415	1.15468	0.977009	0.963807	0.972175	1.00318	1.0023	0.976008	1.03174	0.98312
32	0.963303	1.0307	1.00173	1.05386	0.954512	1.01555	0.959267	0.98882	0.988311	0.956144	0.960041	0.959281	1.0501	0.973055	1.04011	0.926553	1.03139	1.01853	0.977646	1.03186	0.981988	1.08806	0.956763	0.932869	1.00184	0.991808	0.968307	1.06807	0.975718	0.949246	1.08409	0.980026	0.904437	1.048	0.961133	1.0103	0.993332	0.957294	0.926639	1.06841	1.13165	0.980251	0.966424	0.96032	1.01396	0.996019	0.982969	1.05421	0.991615
34	0.95923	0.996451	0.972213	1.00813	0.947049	0.973756	0.968797	0.963827	0.960236	0.967938	0.958764	0.94346	1.03261	0.979904	1.03699	0.96688	1.16198	1.02199	0.973713	1.02786	0.973882	1.08298	0.95009	0.948411	1.00049	1.00211	0.972912	1.03386	0.976981	0.98216	1.04927	0.9724	0.907151	1.0341	0.968164	0.995268	1.00654	0.955553	0.910161	1.08573	1.12997	0.99086	0.963806	0.971132	0.985232	1.00658	0.963181	1.0126	0.991615
36	0.947344	0.995	0.993032	1.01469	0.964275	0.98871	0.955116	0.992369	0.943286	0.954131	1.00753	0.979266	1.05358	0.980383	1.03734	0.932171	1.09654	1.02081	0.961465	0.974471	0.965036	1.09727	0.939327	0.948251	1.00074	1.05333	0.966649	1.02039	0.955295	0.960055	1.02634	0.957179	0.888103	0.998731	0.933017	0.985506	0.984996	0.950194	0.916633	1.05359	1.12019	1.00879	0.945935	0.952963	0.971892	0.988079	0.956166	1.02397	0.986815
38	0.951319	1.01226	0.98289	0.961474	0.98167	0.983934	0.972161	0.987155	0.962365	0.981089	1.04306	0.99661	1.03274	0.984017	1.05697	0.946529	1.01315	1.02334	0.97327	0.966657	0.972876	1.08523	0.944801	0.921183	1.01962	0.97659	0.970412	1.02611	0.96395	0.979003	0.997718	0.966835	0.910284	0.987917	0.959081	1.01531	0.993809	0.962887	0.935598	1.08302	1.08296	1.00237	0.9671	0.967695	0.993583	1.0303	0.938705	1.05092	0.979853
40	0.953851	0.998565	0.980436	0.970062	0.969954	0.977659	0.958296	0.97612	0.970091	0.970066	1.0291	1.0034	1.01598	0.985473	1.02389	0.947872	1.00518	1.02109	0.981679	1.02441	0.990169	1.06246	0.960676	0.922579	1.01334	0.978232	0.958567	0.987853	0.986552	0.969712	1.00868	0.979741	0.904386	0.976865	0.957334	1.02243	1.00417	0.966038	0.954771	1.06839	1.09222	1.06019	0.975568	0.956436	0.974603	0.973863	0.94087	1.01818	0.969406
42	0.940536	1.00927	0.983967	0.971066	0.976021	0.968527	0.957903	0.979303	0.959505	0.990018	1.02726	0.960329	1.00542	0.975954	0.991296	0.961854	1.01861	1.01936	0.972042	1.01269	1.01554	1.06495	0.959752	0.933716	1.01652	1.03736	0.939029	1.03354	0.974391	0.967833	1.06183	1.00599	0.919606	0.986722	0.955448	1.03763	1.00994	0.964898	0.9437	1.06449	1.13137	1.03266	0.968873	0.949109	0.963306	1.01178	0.977064	0.963011	0.981563
44	0.942718	0.991094	0.983068	0.987715	0.989675	0.959536	0.969959	0.964341	0.968824	0.988718	1.04044	0.947891	1.01417	0.981325	1.00653	0.933112	1.01094	1.02627	0.972751	1.02746	1.05281	1.05403	0.970026	0.939542	1.01584	1.00519	0.958311	1.02689	0.990739	0.962576	1.06348	1.00594	0.923076	0.976689	0.958178	1.04051	1.01724	0.960213	0.945764	1.05604	1.10083	1.01954	0.974489	0.966743	0.966693	0.998608	0.99328	0.995417	1.00925
46	0.946501	0.990207	0.990529	1.05343	1.03313	0.976656	1.00142	0.993623	0.944103	1.01683	1.03308	1.00867	1.03542	0.962989	0.988693	0.936501	1.03486	1.02213	0.967829	0.9991	1.02984	1.05695	0.952029	0.924998	1.01927	0.995903	0.966456	1.02401	0.977826	0.983223	1.08952	0.995592	0.95257	0.967004	0.960209	1.04976	1.00862	0.957213	0.944082	1.07474	1.03954	1.00737	0.962567	0.956838	0.932666	1.00344	0.985261	0.943605	0.998412
48	0.941658	0.978499	0.986085	1.07361	1.02935	0.961313	0.95532	0.977778	0.953046	1.00328	1.0216	0.97904	1.01684	0.983703	1.00917	0.929451	1.01395	1.02296	0.969877	1.02316	1.01763	1.06077	0.960491	0.930701	1.02142	0.997644	0.963005	1.01832	0.985426	0.96753	1.07254	1.00497	0.935873	0.970709	0.948641	1.03141	0.995455	0.959178	0.958163	1.04168	1.07306	1.0215	0.963367	0.963466	0.96046	0.995088	0.981972	0.95859	0.997989
50	0.925305	0.970954	0.976496	1.04167	1.00615	0.942365	0.979394	0.989703	0.967254	0.996011	0.998717	0.957166	1.00135	0.976225	1.03803	0.978563	0.982541	1.0293	0.978547	0.9945	0.99085	1.06591	0.96921	0.955108	1.02906	1.00442	0.973206	1.01261	0.986231	0.982582	1.05615	0.991275	0.943335	0.985863	0.956234	1.03029	1.0095	0.966245	0.953355	1.0568	1.02648	1.00269	0.965574	0.946844	0.94858	0.999717	0.982502	0.958153	0.987709
52	0.955619	0.984062	0.989106	1.02598	1.01093	0.937743	0.994086	1.00722	0.95182	0.978342	0.999108	0.944202	1.01659	0.978596	1.01285	0.949812	1.0063	1.01959	0.977602	1.03177	0.990851	1.01841	0.975234	0.9551	1.02798	1.00173	0.962654	1.02553	0.996084	0.969506	1.04041	0.98196	0.93246	0.965053	0.953324	1.00308	0.98714	0.956486	0.969012	1.08026	1.01408	1.03945	0.96898	0.974532	0.941632	1.01131	0.993291	0.964796	0.989928
54	0.944634	0.992799	0.986368	1.02274	1.00152	0.965342	0.995423	0.999422	0.962111	1.01705	0.988104	0.940218	1.02083	0.965594	1.00996	0.933979	0.957281	1.01602	0.986664	1.03686	0.997259	1.00485	0.964779	0.936773	1.01136	1.01332	0.950733	1.01921	0.974055	0.957025	1.00387	0.975538	0.93464	0.981565	0.943268	0.982111	0.986088	0.947871	0.933493	1.06611	1.01758	1.01324	0.985934	0.959741	0.972846	1.00446	0.979731	1.04849	0.99592
56	0.954902	0.986619	0.984901	1.00462	1.00727	0.9757	0.980184	1.00388	0.967848	1.03919	0.979225	0.931368	1.03464	0.971456	1.01277	0.956891	0.960893	1.01502	0.973853	0.983057	0.98674	1.00096	0.957004	0.942376	1.01175	0.999107	0.979607	1.03231	0.986847	0.977549	1.04642	1.00919	0.955223	1.00374	0.971743	0.991563	1.01953	0.961537	0.948992	1.0916	1.01696	1.02829	0.962882	0.968191	0.961141	0.996449	0.98706	1.0436	0.991787
58	0.958539	0.979788	0.995514	1.01683	0.927689	0.972332	0.973317	1.00109	0.976991	1.04624	0.988587	0.921933	1.03976	0.976424	1.025	0.945974	0.939689	1.01025	0.964928	0.990894	1.00628	1.01585	0.954233	0.943424	1.01712	0.99603	0.986568	1.02715	0.992429	0.980153	1.01383	0.976436	0.94656	0.994231	0.964117	0.990181	1.01997	0.953344	0.973461	1.05972	1.00899	1.00545	0.965016	0.966391	0.956335	0.989722	1.01036	0.985249	0.990493
60	0.938324	0.984671	0.97984	0.96884	0.9277	0.96117	0.984797	0.999614	0.983922	0.996333	0.989047	0.933444	1.02763	0.967958	1.04655	0.917551	0.969477	1.00934	0.983109	1.02852	0.961229	1.00737	0.958029	0.957924	1.00071	0.985619	0.970134	1.02926	0.988021	0.97289	0.976902	0.990384	0.933112	0.98871	0.955649	0.985342	1.01064	0.969723	0.946827	1.04988	1.00553	0.99557	0.973369	0.962958	0.942458	0.984469	1.0225	1.00939	0.986907
62	0.947329	0.974508	0.980489	0.951407	0.930546	0.964848	0.957324	1.00701	0.962297	0.97003	0.976006	0.912449	1.00895	0.959416	1.03364	0.943373	0.937273	1.0046	0.976877	1.02057	0.984733	1.0032	0.95664	0.945707	1.0055	1.01125	0.960404	1.03313	0.986939	0.964521	0.982836	0.985771	0.925686	0.984015	0.939507	0.996761	0.993097	0.951772	0.940843	1.03996	1.00319	0.991955	0.974775	0.968976	0.939692	1.02869	1.02036	1.00019	0.978293
64	0.939865	1.00571	0.996811	0.939937	0.97345	0.96822	0.982126	0.997394	0.979262	0.992559	0.98751	0.912438	0.978204	0.986133	1.00552	0.938782	0.949068	1.01612	0.983034	1.02447	0.961514	1.02321	0.965089	0.968916	1.03335	1.03708	0.970212	1.016	0.985891	0.97579	1.00609	1.01124	0.911801	0.984842	0.958284	1.00804	1.01347	0.965897	0.958602	1.04757	1.0094	0.990394	0.967381	0.965825	0.957856	1.03554	1.0344	0.964434	0.974819
[truncated: 1 more columns]

## Sheet: 3min pulse, NGF 2ngml
Time(min)	cell 1	cell 2	cell 3	cell 4	cell 5	cell 6	cell 7	cell 8	cell 9	cell 10	cell 11	cell 12	cell 13	cell 14	cell 15	cell 16	cell 17	cell 18	cell 19	cell 20	cell 21	cell 22	cell 23	cell 24	cell 25	cell 26	cell 27	cell 28	cell 29	cell 30	cell 31	cell 32	cell 33	cell 34	cell 35	cell 36	cell 37	cell 38	cell 39	cell 40	cell 41	cell 42	cell 43	cell 44	cell 45	cell 46	cell 47	cell 48	cell 49
-28	1.01392	1.01359	1.01988	0.990505	1.01348	1.02068	1.05628	1.00163	1.05255	1.04735	1.04548	0.999652	1.01781	1.02398	1.00192	1.02468	1.02499	1.00862	1.0154	1.00207	1.01575	0.988832	1.05779	1.00871	1.02664	1.07381	1.06589	0.993708	0.992771	1.00436	1.03037	1.01553	0.959997	0.998982	1.07558	1.03474	1.00581	1.0303	1.01118	1.04812	0.996097	1.00308	0.987909	1.03049	1.00273	1.01404	1.02188	1.07619	1.07175
-26	1.01529	0.991931	1.02208	0.987737	1.01356	1.01556	1.032	0.99222	1.0394	1.0505	1.02033	1.00488	1.02233	1.01264	0.995691	1.04881	1.02391	1.028	1.04404	1.00666	1.04071	0.947692	1.06114	1.01804	1.03064	1.08251	1.07835	1.04986	1.00859	1.02487	1.03075	1.01253	0.958969	0.992904	1.0678	1.0471	0.99457	1.0277	1.00139	1.0551	1.00035	1.00472	1.00074	1.0311	1.0049	1.02081	1.03364	1.06664	1.08881
-24	0.998903	0.974965	1.01362	1.00116	1.00611	0.999091	1.03575	0.987208	1.02075	1.03965	1.01465	1.01707	1.02935	1.00791	0.987921	1.02752	1.024	0.99793	1.02035	0.986193	0.996974	0.975143	1.04302	1.01687	1.01697	1.02606	1.07935	1.00417	0.986684	1.01503	1.03619	1.02154	0.968656	1.00589	1.0787	1.03521	0.978543	1.0261	0.986847	1.05918	1.00363	1.00609	0.993304	1.03014	0.992752	1.01642	1.02226	1.029	1.06155
-22	0.994433	0.994338	1.01268	0.989449	1.02777	0.99752	1.02117	1.02237	1.01974	1.03889	1.03324	1.00656	1.02525	1.01065	0.987055	1.03438	1.01173	0.995344	0.995658	0.99487	1.01269	0.986933	1.04481	1.02576	1.01483	1.08985	1.08443	1.00031	1.00043	1.04832	1.03355	1.02139	0.982871	0.998507	1.07297	1.02405	1.00317	1.02649	0.97847	1.04844	1.00312	1.00117	1.00411	1.02506	0.981205	1.00955	1.01016	1.01861	1.01036
-20	1.03812	0.995305	1.00484	0.996368	0.999264	0.983668	1.03171	1.00795	1.02373	1.02704	1.01633	1.00094	1.02762	1.00685	0.990738	1.04925	1.01316	1.01623	0.998441	1.00908	1.00387	0.985757	1.06334	1.02187	1.01579	1.0615	1.0909	1.01339	0.993049	1.01783	1.02183	1.01401	0.990253	0.998791	1.0737	1.01609	1.00584	1.02284	0.981773	1.02831	0.996395	0.988907	1.01818	1.0222	0.994449	1.02336	1.01651	1.02007	0.987555
-18	0.998384	0.984622	1.02031	0.969434	0.973906	0.978665	1.02302	1.00955	0.997816	1.01849	0.987314	1.01564	1.03068	0.983601	0.989933	1.03687	0.985905	1.00321	0.991761	0.995998	1.0047	0.930039	1.02783	1.00991	1.01473	0.98392	1.05823	1.01748	1.00165	1.01538	1.00963	1.01016	0.984065	1.00957	1.07233	1.02041	1.00205	1.02385	0.989503	1.01654	0.991722	0.980935	1.00834	1.02061	0.982878	1.00446	1.00963	0.976762	0.985375
-16	1.01849	0.998996	1.00856	0.985506	1.01211	0.997851	1.03078	0.999546	1.02542	1.02254	0.990334	0.994712	1.00456	0.979028	0.985268	1.02978	0.998669	1.01126	1.00341	1.01207	0.999258	0.968252	1.02677	1.00085	1.00493	0.900769	1.02241	0.982945	0.991855	1.01496	1.002	1.00367	0.997776	0.986959	1.05557	1.02109	1.01381	1.01578	0.993535	1.00494	0.990717	0.995553	0.997355	1.02618	0.987065	1.02076	1.01143	0.974024	0.99424
-14	1.0242	0.996335	1.0135	1.00651	1.04016	0.987851	1.02303	1.00658	1.01975	1.03579	1.01629	1.00893	1.01834	0.97713	0.989785	1.01924	1.00227	1.0011	0.99167	1.01588	1.01057	1.01893	1.03087	1.00118	1.0135	0.973887	1.00508	1.0394	0.989923	1.0517	1.00045	0.999254	0.993172	0.986344	1.03746	1.01182	1.0007	1.00998	0.987516	0.997078	0.990677	0.998035	0.981526	1.01545	0.981615	1.0151	1.0132	0.98177	1.00446
-12	1.02307	0.993682	1.01994	1.00144	1.02394	0.999743	0.998512	1.01582	1.01981	1.02636	1.01523	1.00186	1.00943	0.989953	0.999712	1.02109	1.01196	1.00497	0.99938	1.01062	1.01288	1.00826	1.01966	0.998257	1.00196	1.05914	1.05241	1.01751	0.992271	1.0022	1.01508	1.01052	1.01049	0.999017	1.018	1.00605	1.00086	1.01933	0.991675	0.989323	0.990456	1.00011	0.98852	1.00574	0.981162	1.0061	1.00439	0.970216	1.00587
-10	1.02038	1.0052	1.0202	1.00751	1.0111	0.998252	1.00165	1.00407	1.0132	1.01161	1.00732	0.98872	0.978593	0.999269	0.989193	1.00783	1.00886	1.00512	0.984507	1.00257	0.997572	0.978252	1.00867	1.00266	0.999534	1.03586	1.00873	0.989713	1.02359	1.01346	1.00329	1.0045	0.996949	0.99898	0.997638	0.997419	1.00534	1.00888	1.00175	0.987625	0.991824	0.997237	0.994935	1.00676	0.984905	1.0116	1.00226	0.982591	0.999763
-8	1.00544	1.01816	0.981798	1.02357	0.99183	0.990883	0.99487	0.995067	1.00059	1.00612	1.00245	0.998897	0.997102	1.002	1.00282	0.998316	1.01579	0.993183	1.02137	1.00019	0.997601	1.03224	1.01175	1.00087	1.0049	1.02745	0.999484	0.988961	1.01147	0.993387	0.995355	0.998819	0.999584	0.99436	1.00109	1.00056	1.00335	1.00437	1.00626	0.997254	1.00001	1.00357	1.00041	1.00077	0.989907	1.01034	0.994407	1.01203	1.00479
-6	0.979888	0.988027	0.99475	1.00213	0.985416	0.998341	0.989568	0.984725	0.996198	0.990321	0.997264	1.00411	1.00436	0.994321	1.00379	0.987216	0.996522	0.996419	1.00276	0.985715	0.987516	0.999895	1.003	0.992485	1.00584	0.941703	0.994233	1.02162	0.989085	0.990935	1.00521	0.999695	1.01234	0.997246	0.996761	0.998611	0.997989	1.00135	1.00665	1.00285	1.00193	1.00234	1.00833	1.00228	1.00765	1.01119	0.998311	1.00115	0.991939
-4	0.981545	0.986759	1.00073	0.995145	1.00606	1.01425	1.003	1.00733	0.993264	0.996137	0.994392	0.999054	1.00945	0.998884	0.99858	1.00481	0.997254	1.00764	1.01026	0.994935	1.01919	0.991423	0.988961	1.0067	1.00051	0.970489	0.99643	1.00111	0.995872	1.00287	0.998703	0.99611	0.998158	1.00354	0.997923	1.00476	1.00583	0.992423	0.999181	0.999402	0.999906	0.995311	0.993996	0.99333	1.00927	0.988422	0.999463	0.992063	1.00068
-2	1.01274	1.00185	1.00253	0.971647	1.0056	0.998277	1.01091	1.0088	0.996751	0.995814	0.99858	1.00922	1.01049	1.00553	1.00562	1.00183	0.981582	0.997633	0.981093	1.01659	0.998123	0.998194	0.987618	0.997281	0.989226	1.0245	1.00112	0.998593	0.97999	0.999345	0.997437	1.00088	0.992969	1.00587	1.00659	0.99865	0.987494	0.992983	0.986162	1.01287	1.00633	1.00155	1.00233	0.996868	1.00827	0.978452	1.00556	1.01217	1.00283
0	0.965604	0.988936	1.00468	0.998394	0.993926	0.994013	1.01015	1.00395	0.987267	1.00565	1.02854	1.00593	0.998654	1.00576	1.00221	1.01438	1.00242	1.00614	0.995756	1.02234	1.00791	1.02812	0.995166	1.00466	0.995618	0.955203	0.997459	1.00182	0.979113	0.996799	0.989205	1.00516	0.979564	1.0112	0.99643	1.0006	0.978093	0.988285	0.978989	1.00331	0.998359	1.00165	1.01014	0.997193	1.00122	0.993496	1.00214	0.97953	1.0094
2	0.937432	0.95668	0.983955	0.997817	0.975729	0.968217	0.979299	1.00547	0.972395	0.97833	0.950409	0.97812	0.984438	0.975965	0.983565	0.99244	1.00912	0.9685	0.990693	1.01172	0.989463	0.988933	0.973375	0.986054	0.97883	1.02304	0.988417	0.916949	0.964069	0.945676	0.977436	0.993497	0.979726	0.997239	0.987629	0.995858	1.02011	0.984473	0.97873	1.0095	0.989336	0.985559	0.989215	0.980908	1.00436	1.00425	1.00809	0.996339	1.02787
4	0.996463	0.980605	1.01824	1.10271	1.00629	1.02175	1.04215	0.989595	1.08968	1.01947	0.948551	1.02788	1.01933	1.00705	1.05934	1.04243	1.03921	1.01446	1.00863	1.03984	0.966122	1.05539	1.03421	1.0303	1.0006	1.09243	1.05233	0.966653	0.985008	0.962077	0.981988	1.0099	0.985976	1.0284	1.02309	1.01531	0.994177	1.03869	1.01496	1.03551	0.997384	1.01673	1.00911	1.00688	1.00663	1.00498	1.00892	0.975416	1.03056
6	1.15452	1.15312	1.05132	1.15586	1.06131	1.16347	1.1411	1.01775	1.14059	1.03975	1.03296	1.11319	1.05749	1.10463	1.1718	1.10131	1.08573	1.15447	1.13569	1.07933	1.12054	1.08973	1.08549	1.07458	1.03404	1.04371	1.04059	0.98464	0.938139	0.980497	0.983409	1.02094	1.02062	1.0619	1.10488	1.10784	1.06161	1.10574	1.08145	1.05985	1.03803	1.07211	1.00836	1.04231	1.00936	1.03416	1.01309	0.98779	1.07519
8	1.13222	1.13437	1.09966	1.14245	1.10372	1.15883	1.14142	1.10039	1.17241	1.06726	1.06142	1.13958	1.08318	1.13397	1.18943	1.09939	1.09178	1.16402	1.13087	1.08481	1.13317	1.05689	1.12377	1.09116	1.0799	1.03219	1.09223	1.01649	0.996621	1.04318	1.00629	1.04429	1.01864	1.07705	1.14418	1.12073	1.06237	1.11153	1.12103	1.09429	1.06139	1.08049	1.15667	1.14206	1.00998	1.02313	1.03553	1.00565	1.10512
10	1.09104	1.12998	1.0618	1.14415	1.06023	1.15297	1.12807	1.06767	1.15891	1.0679	1.04278	1.12104	1.07387	1.11441	1.14053	1.08119	1.07054	1.12851	1.12258	1.0694	1.10964	1.05196	1.12155	1.07516	1.05481	1.04605	1.05171	1.02717	0.984879	1.01748	0.976918	1.03207	0.994351	1.05673	1.12689	1.10162	1.06193	1.09905	1.07729	1.08451	1.04081	1.06493	1.12024	1.12497	0.988881	0.990018	1.02012	0.968276	1.08292
12	1.07429	1.10167	1.01741	1.12421	1.00926	1.14668	1.06993	1.03053	1.12509	1.02738	1.0187	1.0897	1.0554	1.09195	1.08425	1.07897	1.04988	1.0916	1.05403	1.05849	1.05372	1.01807	1.07555	1.06121	1.02402	1.0095	1.03544	1.01651	0.982661	1.03305	0.965668	1.02577	0.987525	1.05033	1.09701	1.07479	1.0558	1.10045	1.04925	1.07775	1.02069	1.06335	1.08879	1.10702	0.98994	0.989085	1.01675	0.96936	1.08017
14	1.0219	1.07736	1.00692	1.1049	0.973113	1.12731	1.03589	1.02656	1.08982	1.02158	0.999946	1.05264	1.07197	1.06224	1.04062	1.04708	1.02669	1.06647	0.97731	1.02767	1.00832	0.990826	1.03549	1.00936	0.998581	1.00419	1.02061	1.02077	0.970984	1.01101	0.95961	1.00433	0.958585	1.0416	1.05553	1.03215	1.05547	1.06188	1.00933	1.05179	0.995046	1.04246	1.03668	1.07976	0.983029	0.986972	1.02251	0.957065	1.0507
16	1.00468	1.05609	1.00585	1.0451	0.9605	1.11683	1.00308	1.0198	1.07616	1.00392	0.964621	1.02391	1.03825	1.02325	0.996279	1.05277	1.01746	1.02297	0.982238	1.01145	0.987815	0.966645	0.982893	1.00212	0.983991	1.0481	1.03948	1.00625	0.956692	1.00254	0.950584	0.985552	0.95379	1.02051	1.02641	1.00436	1.03785	1.04406	1.00875	1.03667	0.973942	1.01319	1.00188	1.0355	0.967526	0.990393	1.01897	0.959481	1.04099
18	1.04771	1.02881	1.01218	1.04937	0.968408	1.10259	1.0004	1.01718	1.0517	0.988328	0.953509	1.02261	0.99084	1.00801	0.991603	1.05364	1.016	0.980721	0.983483	0.997492	0.984891	0.955006	1.00384	0.990829	0.986087	1.01783	1.00101	1.00565	0.966378	1.00622	0.94476	0.974827	0.956653	1.02348	1.01927	0.984032	1.00906	1.01637	0.995735	1.03059	0.960517	1.02452	1.00344	1.01559	0.971688	0.987879	1.01463	0.953809	1.02422
20	1.02022	1.02212	1.01852	1.00246	0.965345	1.052	0.964988	0.962253	1.00666	0.959863	0.950654	1.01274	0.975547	0.980849	0.975617	1.0378	0.985316	0.988075	0.942737	0.993204	0.97422	0.963611	0.949638	0.965151	0.967937	1.04052	1.01269	1.01838	0.97286	1.00719	0.943855	0.971458	0.957059	1.03012	1.01983	0.977175	1.02919	1.00673	0.993906	1.02475	0.953095	1.02226	0.99893	0.991475	0.969068	0.976072	1.00438	0.960404	1.03148
22	0.991563	1.01052	1.02166	1.00131	0.957511	1.02956	0.965521	0.974082	0.999241	0.962642	0.930694	1.01305	0.958012	0.980656	0.964925	1.0341	0.966924	1.0109	0.967067	1.00887	0.977712	0.979514	0.961364	0.976955	0.960688	1.01881	0.984101	1.01036	0.970986	0.994628	0.944662	0.972682	0.958426	1.02928	1.01756	0.97664	1.01471	0.992664	0.990909	1.01852	0.960319	1.02337	0.999063	0.980441	0.974789	0.967188	1.00636	0.984822	1.03118
24	0.993772	1.02277	1.02783	1.0008	0.986793	1.01169	0.985714	0.964268	1.00674	0.96317	0.943273	1.00201	0.964605	0.975655	0.961668	1.02328	0.956974	0.98158	0.961029	1.0028	0.987554	1.0108	0.965178	0.981887	0.964859	1.04915	0.996201	1.00889	0.966456	1.02856	0.945666	0.9763	0.969284	1.0388	1.01881	0.971429	0.99092	0.978986	0.995032	1.01786	0.969295	1.02501	0.991306	0.972492	0.972901	0.958844	1.00126	0.965496	1.01961
26	1.00037	1.01766	1.01206	1.01623	0.975684	0.982234	0.983568	0.980676	0.993071	0.965713	0.938828	0.996412	0.947871	0.981968	0.978016	1.02499	0.95438	0.989384	0.969251	1.01751	0.981972	0.944311	0.958003	0.994114	0.958812	1.02944	1.0453	0.990659	0.971213	1.02564	0.94625	0.973996	0.965927	1.02585	1.02172	0.974585	1.00784	0.967315	1.00183	1.02256	0.964748	1.00867	0.987298	0.965546	0.97978	0.937124	0.988843	0.967848	1.01803
28	1.02927	1.01931	1.02752	1.01708	0.974572	0.97787	0.975779	0.975364	1.00552	0.981134	0.952174	1.00442	0.964036	0.976651	0.959939	1.01547	0.946822	1.00976	0.950043	0.991684	0.98603	0.938751	0.964625	0.980679	0.952785	1.0423	0.989949	1.03634	0.968987	0.99578	0.939135	0.967033	0.964953	1.03189	1.02097	0.969549	1.02398	0.961244	1.00441	1.03192	0.960287	1.00167	0.98689	0.966125	0.973468	0.946782	0.989939	0.995014	1.0245
30	0.982297	1.00163	1.01017	1.01087	1.00454	0.968614	0.975264	0.968661	0.988135	0.969001	0.94711	1.0012	0.961535	0.992838	0.960693	1.0094	0.936883	0.997285	0.953273	0.992516	0.985936	0.943083	0.965787	0.990326	0.960202	1.01528	1.00132	0.98903	0.987083	1.01139	0.929285	0.953711	0.967443	1.02808	1.00879	0.968882	1.011	0.961972	1.01066	1.03331	0.952464	0.997567	0.966993	0.958443	0.975518	0.959121	0.994438	0.978883	1.02134
32	0.99446	1.01489	1.00418	1.02066	0.987213	0.977623	0.985769	0.962156	1.00345	0.973621	0.932456	1.00965	0.963313	0.981571	0.954751	1.0065	0.934559	0.993071	0.953649	0.968315	0.987691	0.964101	0.966835	0.987983	0.95774	1.05785	1.00784	1.05146	0.963988	1.00798	0.935653	0.95369	0.969639	1.02538	1.01051	0.96473	1.02305	0.958168	1.01579	1.04509	0.951658	1.0154	0.992892	0.959006	0.982718	0.950977	0.993779	0.949117	1.01958
34	1.00139	1.01113	1.00668	0.991141	0.97287	0.969555	0.979866	0.956242	0.984213	0.971855	0.935212	1.00342	0.974445	0.984056	0.962321	1.03017	0.938779	1.03804	0.976287	0.978827	0.983379	0.918941	0.987242	0.994496	0.973702	1.07641	1.02491	1.07848	0.98917	1.02818	0.929005	0.957761	0.96842	1.03487	1.01119	0.966124	0.995806	0.953723	1.0085	1.04132	0.950337	1.01472	0.997088	0.964909	0.974678	0.937399	0.991156	0.975135	1.01061
36	1.02529	1.00934	1.02772	1.05672	0.96586	0.978348	0.981721	0.95304	1.01896	0.991409	0.941434	0.999277	0.969384	0.971826	0.961867	1.02909	0.93924	1.00158	0.961368	0.979776	0.966049	0.945542	0.967943	0.986202	0.968	1.00872	1.00856	1.0368	0.95941	0.986365	0.937712	0.963572	0.9651	1.02959	1.00856	0.971415	0.999497	0.955764	1.01743	1.03123	0.941225	0.997389	0.988563	0.963269	0.96875	0.936565	0.984907	0.99203	1.01557
38	1.0311	1.0017	1.03097	1.00395	1.00721	0.975546	0.971334	0.950021	0.991005	0.977837	0.932627	1.00049	0.982248	0.976241	0.966638	1.02162	0.949795	1.01837	0.973549	0.985102	0.987314	0.941534	0.979322	0.994954	0.9881	0.991485	1.04338	1.03937	0.990454	1.00809	0.940359	0.961564	0.960257	1.01998	1.00338	0.97112	1.01202	0.95824	1.0318	1.02304	0.941444	0.985378	0.993924	0.962955	0.9663	0.927507	0.980539	0.963586	1.00517
40	0.999964	1.00436	1.0341	0.991787	0.990675	0.975928	0.97866	0.955753	0.988245	0.976586	0.926962	1.00735	0.972182	0.978252	0.973103	0.9916	0.919427	0.984903	0.952351	0.970606	0.995125	0.940815	0.9422	0.979172	0.974294	1.0353	1.01289	1.01252	0.966093	1.00043	0.929563	0.961346	0.957777	1.01707	1.00844	0.971565	1.00795	0.953971	1.03457	1.01862	0.9403	0.990976	0.997822	0.961227	0.966564	0.919046	0.973024	0.97389	1.00948
42	0.957666	1.00772	1.03677	0.993527	0.978169	0.976433	0.952829	0.974481	0.988116	0.960816	0.937635	1.00033	0.978297	0.957297	0.998817	0.992668	0.938486	1.00812	0.949013	0.984992	0.973637	0.942363	0.955461	0.978561	0.977576	1.03436	1.00203	1.01868	0.977665	1.02275	0.936626	0.958916	0.954876	1.0126	1.0117	0.966976	0.981697	0.958613	1.03704	1.01053	0.941492	0.993448	0.991798	0.971276	0.967756	0.926483	0.983473	0.975581	1.01802
44	1.00194	0.999047	1.03887	1.01476	0.982723	0.97617	0.966442	0.956827	0.994122	0.969853	0.941941	0.992296	0.971807	0.971582	0.983017	1.00825	0.938029	1.00195	0.965579	1.00264	0.984016	0.957772	0.9551	0.980964	0.979145	1.0407	1.0224	1.02624	0.989438	1.03274	0.935114	0.952722	0.962446	1.0192	1.017	0.973397	0.965482	0.952947	1.04256	0.991169	0.940327	0.988589	0.986888	0.973354	0.967133	0.921151	0.972246	0.98333	1.01124
46	0.997158	1.00803	1.04837	1.00523	0.987517	0.972746	0.963454	0.944988	1.0065	0.970978	0.92104	1.01511	0.9849	0.958448	0.99035	1.04257	0.933099	1.00444	0.967301	1.01111	0.980133	0.997589	0.955395	0.996254	0.968413	1.00647	1.02344	1.03196	0.996046	1.06133	0.939164	0.950463	0.972269	1.02295	1.01683	0.977748	0.971062	0.954873	1.04716	0.994468	0.941414	1.00097	0.990833	0.971133	0.960086	0.939584	0.968115	0.960634	1.01138
48	1.02228	1.02344	1.08328	1.02185	0.964352	0.987633	0.982956	0.977783	1.00378	0.977641	0.97235	0.994839	0.979976	0.973344	0.992034	1.05315	0.929487	1.00767	0.947506	0.994271	0.983732	1.00981	0.962084	0.988882	0.94826	1.02042	1.00766	1.01722	0.985983	1.06679	0.944582	0.947352	0.977002	1.02115	1.03069	0.970736	0.971893	0.953725	1.0599	0.985468	0.941532	1.01265	0.970534	0.973362	0.975499	0.932938	0.981395	0.979569	1.01765
50	1.00179	1.0132	1.09427	1.01641	0.966265	0.959601	0.971247	0.960059	0.990865	0.972338	0.952742	0.98711	0.980871	0.968032	0.959719	1.04165	0.925461	1.00131	0.938152	0.995754	0.967625	0.951113	0.962197	0.9838	0.963021	1.05039	1.00595	1.00905	0.993358	1.07432	0.952139	0.945436	0.979008	1.01554	1.03661	0.973468	0.96374	0.954975	1.06406	0.97876	0.945205	1.02141	0.969407	0.972757	0.98729	0.958955	0.98205	0.985873	1.00983
52	1.03452	1.03538	1.11154	1.01693	0.972676	0.976284	0.973531	0.954682	0.977251	0.979933	0.964945	0.995602	0.975237	0.966068	1.0003	1.02299	0.926052	0.995231	0.956326	1.0043	0.979483	0.969642	0.930505	0.991461	0.957064	1.01154	0.982352	1.0073	0.969675	1.05766	0.950532	0.942546	0.983953	1.01075	1.03385	0.965632	0.963829	0.957782	1.07242	0.973916	0.945247	1.03476	0.973829	0.967852	0.990147	0.96165	0.981128	0.989397	1.01376
54	0.977811	1.01759	1.09119	0.99494	0.941017	0.956059	0.971537	0.962798	0.993817	0.976962	0.944377	0.998519	0.97	0.958383	0.988274	1.04208	0.934069	1.0216	0.955041	1.01731	0.997948	0.952719	0.953852	0.985015	0.97111	1.02916	1.00106	1.00042	0.976659	1.06843	0.95223	0.937947	0.975128	1.01673	1.0225	0.965773	0.957464	0.951744	1.08603	0.987017	0.95142	1.03438	0.984082	0.978714	0.985487	0.9612	0.983272	1.0098	1.02507
56	0.972899	1.02146	1.0824	1.04469	0.961042	0.974654	0.981123	0.954639	0.988708	0.974172	0.944148	0.986921	0.96704	0.966763	0.979662	1.03089	0.921576	0.983991	0.94751	0.992396	0.987072	0.977919	0.949588	0.979199	0.971941	1.04176	0.997407	0.986267	0.961868	1.04395	0.947308	0.935162	0.981131	1.01711	1.02278	0.966345	0.966746	0.952764	1.08378	0.973637	0.945816	1.03153	0.983934	0.966419	0.978446	0.969571	0.983158	1.00085	1.02789
58	0.972134	1.02075	1.09724	0.996556	0.974043	0.982928	0.987507	0.963956	1.00207	0.971855	0.957974	0.998219	0.96858	0.960434	0.9761	1.07376	0.937889	1.02293	0.95524	0.978304	1.00057	1.0284	0.965473	0.983192	0.975699	1.00475	1.00749	1.00313	1.00108	1.04873	0.939426	0.945651	0.985787	1.01967	1.02415	0.964203	0.947448	0.95451	1.07977	0.983206	0.949847	1.04426	0.992854	0.972451	0.973194	0.960943	0.980042	0.99261	1.01965
60	1.00186	1.03652	1.06744	1.01572	0.975262	0.973212	0.998286	0.954691	1.03278	0.985925	0.961918	1.00814	0.969509	0.972107	0.975334	1.05648	0.93815	1.01608	0.960857	0.981859	0.997636	1.01388	0.959875	0.988865	0.985171	1.03774	0.997165	0.965927	0.988512	1.04931	0.931201	0.943843	0.984008	1.02592	1.02084	0.96299	0.933809	0.959764	1.05783	0.982773	0.953938	1.05135	0.99373	0.973295	0.962252	0.955593	0.975448	0.97383	1.01273
62	0.963357	1.0423	1.06221	1.05191	0.992026	0.984864	0.995412	0.967994	1.00447	0.985796	0.951081	1.01261	0.973548	0.962152	0.958852	1.02676	0.943957	1.01318	0.951526	0.992702	0.988885	1.03488	0.965391	0.97531	0.97185	0.99913	0.998108	1.00779	0.98583	1.02605	0.931185	0.939043	0.972737	1.03084	1.01832	0.959452	0.927369	0.964506	1.04097	0.987239	0.945733	1.05042	0.995518	0.974458	0.960953	0.957628	0.967682	0.969029	1.00856
[truncated: 1 more columns]

## Sheet: 10min pulse, EGF 25ngml
Time(min)	cell 1	cell 2	cell 3	cell 4	cell 5	cell 6	cell 7	cell 8	cell 9	cell 10	cell 11	cell 12	cell 13	cell 14	cell 15	cell 16	cell 17	cell 18	cell 19	cell 20	cell 21	cell 22	cell 23	cell 24	cell 25	cell 26	cell 27	cell 28	cell 29	cell 30	cell 31	cell 32	cell 33	cell 34	cell 35	cell 36	cell 37	cell 38	cell 39	cell 40	cell 41	cell 42	cell 43	cell 44	cell 45	cell 46	cell 47	cell 48	cell 49
-28	1.00149	1.00691	0.961483	1.01583	1.01562	1.00051	0.992975	0.947887	1.01748	0.96786	0.982235	0.994444	1.04741	1.13051	1.0185	1.02606	1.06699	1.02253	1.05889	1.002	0.985579	1.01639	1.01107	1.01751	1.0105	1.01571	1.07834	1.08113	1.03494	1.04606	1.02555	1.00246	1.00773	0.984167	1.04556	0.993006	1.04301	1.02318	1.04834	0.950768	1.00743	0.998968	1.00705	1.01809	0.977628	1.04606	1.01298	1.01714	0.98566
-26	0.994947	1.00158	0.960529	1.00989	1.01261	1.0046	0.995823	0.947263	1.06356	1.00455	0.976813	0.988575	0.995039	1.03897	0.993942	1.01697	1.06974	1.03728	1.0582	0.987001	0.971979	1.01079	1.00157	1.01401	0.999042	1.0109	1.06745	1.05873	1.03033	1.0103	1.01102	0.988982	1.00705	0.987801	1.02223	1.0012	1.01292	1.00339	0.988257	0.956154	1.00988	1.00323	0.995609	1.01902	1.0097	1.0455	1.01675	1.04741	0.972
-24	0.985295	1.00797	0.983635	1.0059	1.0303	1.01577	0.985072	0.936606	1.04607	0.996983	0.963306	0.970412	0.992719	0.998195	0.987474	1.01114	1.04281	1.0299	1.03151	0.990775	0.951039	0.997048	0.979188	1.01065	0.979771	1.04981	1.04563	1.01539	1.02346	1.00131	1.00852	0.983217	0.995105	0.984588	0.999202	0.990728	1.00933	1.01047	1.02543	0.968032	1.01291	0.999766	1.00241	1.01744	1.00295	1.03155	1.01131	1.01414	0.949625
-22	0.995338	1.00792	0.993865	0.994094	1.01135	1.00709	0.994845	0.935642	1.04173	0.990387	0.96757	0.982815	0.974628	0.954812	0.988576	1.01099	1.08537	1.0194	1.02135	0.994558	0.946086	1.01245	0.998666	1.01264	1.00031	1.0151	1.02376	1.03152	1.0177	1.00613	1.00572	0.989868	1.01393	0.975171	0.996685	0.989308	0.978677	0.996429	1.02142	0.971529	1.01557	0.998298	0.992994	1.00202	1.01328	1.04027	1.02121	1.01074	0.943544
-20	1.00646	0.993534	0.995333	0.983843	1.00044	1.03104	0.989322	0.953827	1.03592	1.0029	0.965805	0.989471	0.988684	0.998	1.00038	1.01111	1.05319	1.01467	1.01443	0.994597	0.965331	1.01826	1.01586	1.02242	1.00155	1.02763	1.01559	1.02869	1.02523	0.981604	1.00601	0.979261	1.01873	0.965561	0.99871	0.987339	0.986204	1.0016	1.00388	0.960736	1.0132	0.991025	0.998676	1.01243	1.02098	1.03465	1.02398	1.00437	0.94148
-18	1.00106	0.989776	1.00361	0.988304	1.00237	1.01491	0.992645	0.950638	1.04175	0.99766	0.985422	0.984902	0.984682	0.9926	0.962569	0.996185	1.01636	1.00645	1.00153	0.988859	0.969884	1.01395	1.00078	1.0098	0.990701	1.00654	0.98996	1.02031	1.03509	0.993072	1.01123	0.975883	1.02123	0.975536	0.987265	1.00842	0.981128	1.00509	1.01266	0.96292	1.00749	0.993564	0.992629	1.00729	0.99748	1.03192	1.01456	1.00367	0.965673
-16	0.994111	0.991024	1.01665	0.990745	0.994866	0.983562	1.03489	0.952892	1.03676	1.00358	0.996423	0.975725	0.977	1.0014	1.0155	0.999759	1.0215	1.0121	1.00603	0.995532	0.943135	1.01917	0.985317	1.00887	0.993207	1.01599	1.00089	1.00668	1.02014	0.996842	0.995042	0.980649	1.01659	0.965961	0.97943	0.986174	0.959117	0.999709	0.989739	0.997428	0.99194	0.999017	1.00285	1.00621	0.992826	1.01752	1.01552	1.00866	0.952393
-14	1.01137	0.982179	1.0163	0.991494	0.999261	0.974593	1.01331	0.956049	1.0166	0.994946	0.999782	0.993838	0.996751	1.01564	0.968328	0.991857	1.02541	1.0127	1.00832	0.998282	0.99015	1.01161	1.01051	1.01859	1.01508	1.02335	1.00223	1.02547	1.01055	1.00797	1.00502	0.99819	1.03853	0.965083	0.982492	1.00249	0.979582	1.00608	1.00621	1.01356	1.00078	1.00222	0.995528	1.01874	1.01681	1.03307	0.997409	0.997066	0.936038
-12	1.00159	0.987075	1.00753	1.01249	0.991593	0.981794	0.982486	0.949871	0.995567	0.992663	0.994921	0.989545	1.0008	0.999125	0.991238	1.00111	0.967162	1.00381	1.01547	0.995429	0.980658	0.989629	0.988049	0.989244	1.00708	0.997928	0.975	1.03197	0.986794	1.00292	1.00297	0.972256	1.003	0.973812	0.979536	1.01355	1.01104	1.00513	0.99204	0.998051	1.00459	0.997868	0.985201	1.01394	1.00769	1.02929	1.00715	1.00936	0.95942
-10	0.99525	0.985638	1.00564	1.00997	0.979421	0.996564	0.994004	0.950931	0.9991	1.02078	1.00877	0.999089	0.996189	1.00425	1.02007	0.996671	0.982064	1.00141	1.00995	0.993783	0.983556	0.981637	1.00338	1.00274	1.00142	1.01068	0.973543	1.0078	0.989383	0.997718	0.990479	0.987577	0.996135	0.984589	0.993273	1.00981	0.98364	1.00236	1.00228	1.00065	0.991907	1.00809	1.005	1.02524	1.00514	1.00496	1.00707	1.00578	0.994663
-8	0.989835	0.992047	1.00422	1.01835	0.984411	0.997414	1.00023	0.98569	0.986974	0.974828	0.984861	0.996755	0.988756	0.996529	1.01255	0.995647	0.993844	0.995911	0.991289	0.990553	0.990246	0.997102	0.998902	1.00649	0.998923	1.00013	1.00054	0.979848	0.99112	0.980046	0.997432	0.996708	1.00747	0.971914	0.996395	0.998818	1.00785	0.991651	0.987632	0.98567	1.00956	1.0042	1.00819	1.02078	1.00911	1.00606	1.00848	1.00087	1.02058
-6	1.01508	1.02491	0.999288	1.00109	1.01032	0.983292	1.00583	1.02643	0.99967	0.999436	0.991624	1.0054	0.992749	1.01219	0.98256	1.00431	1.00784	1.00189	1.00028	1.00746	1.00115	0.996504	0.984776	0.999989	0.986924	1.00283	1.01778	1.0101	1.00929	1.0071	1.00714	1.01324	0.997238	1.00007	1.00288	1.01839	1.01429	1.00226	0.996073	0.985172	1.00027	0.990757	0.993825	0.993931	0.994415	0.988732	0.990807	0.99553	1.00233
-4	0.990944	1.00325	1.00683	0.99592	1.01483	1.02791	1.01988	1.02778	1.00942	1.00896	1.00629	1.00239	1.00271	0.982893	0.981252	0.99832	1.00856	0.996325	1.00082	1.0002	1.00546	1.01827	1.01077	1.00268	1.00303	0.981706	1.01231	0.998213	1.00507	1.00644	1.00002	0.998202	0.992814	1.01151	1.01094	0.991938	0.998773	0.994929	0.997708	0.976523	1.00646	0.999908	0.992707	0.984243	0.994299	0.990749	0.997162	1.00598	0.992371
-2	1.00889	0.994157	0.984021	0.974671	1.01101	0.994822	0.98005	1.00916	1.00484	0.995999	1.00846	0.996361	1.01959	1.00414	1.00357	1.00506	1.0077	1.00446	0.997659	1.00801	1.01958	1.00649	1.00217	0.988103	1.0097	1.00465	0.995824	1.00404	1.00514	1.00869	1.00492	1.00427	1.00634	1.03192	0.996521	0.981048	0.995445	1.0088	1.0163	1.05199	0.99181	0.997046	1.00027	0.975804	0.997038	1.00949	0.996476	0.99184	0.990054
0	0.996584	0.996784	1.00503	0.991286	1.00885	1.00542	0.98505	0.996407	0.988916	0.986206	1.00471	0.989165	0.989889	1.0182	1.00347	0.983441	0.987727	0.981426	0.97542	0.976744	0.985425	1.02288	1.0169	0.99551	1.01334	1.01661	0.964643	0.997271	0.995542	0.999625	0.983208	0.99079	0.998474	1.01492	0.995444	0.98545	1.0012	1.00741	1.01239	1.05069	0.997718	0.978329	0.993213	0.971454	0.986488	0.981839	0.993801	1.00379	0.963259
2	0.980754	0.995704	1.00852	0.983412	0.994562	1.06048	0.972914	0.973969	0.995309	1.00287	0.990371	0.965173	0.98237	0.971254	0.957293	0.983624	0.980442	0.974512	0.976641	0.962429	1.01091	1.02235	1.00996	0.991738	1.02356	1.00934	0.99104	0.995179	1.00698	1.00733	1.00021	1.00027	1.01969	1.04601	0.998023	0.992586	0.975765	1.00119	1.00638	1.01981	0.985314	0.968899	0.984729	0.963398	0.966743	0.972985	1.00499	1.01135	0.95284
4	1.01911	1.02292	1.06693	1.0751	1.04122	1.04773	1.05842	1.04805	1.10809	1.0294	1.1026	1.01516	1.08143	1.02582	0.997449	1.14604	1.12566	1.14211	1.10405	1.16793	1.11	1.06242	1.1984	1.10913	1.19228	1.20004	0.986983	0.996352	0.999916	1.03664	1.02875	1.04688	1.04037	1.08859	0.999285	0.985971	0.984216	0.99513	0.993541	1.08808	1.0604	1.0916	1.12613	1.10942	1.16654	1.16966	1.1233	1.08308	1.07309
6	1.12703	1.11272	1.09956	1.10578	1.06724	1.05449	1.0948	1.09069	1.11172	1.08764	1.15617	1.12153	1.14907	1.07217	1.05108	1.16241	1.11116	1.14778	1.09456	1.14815	1.24685	1.16268	1.17552	1.15915	1.15837	1.19288	1.14254	1.18328	1.17302	1.1772	1.20205	1.2026	1.16208	1.16158	1.17637	1.17007	1.18772	1.15932	1.21974	1.17082	1.08781	1.08901	1.13107	1.13739	1.1208	1.16277	1.15591	1.11936	1.07973
8	1.15062	1.11276	1.09742	1.12264	1.0785	1.0349	1.09559	1.07605	1.10676	1.06169	1.12606	1.11194	1.14137	1.09223	1.05765	1.15426	1.10933	1.1384	1.10165	1.13851	1.19197	1.17807	1.19946	1.16312	1.17211	1.20783	1.18236	1.20578	1.18938	1.1792	1.1931	1.18921	1.14751	1.1675	1.19545	1.15896	1.17715	1.15378	1.196	1.13217	1.08947	1.0998	1.12021	1.12541	1.13111	1.17031	1.15198	1.12064	1.08842
10	1.1542	1.10817	1.08816	1.10969	1.08632	1.04082	1.12651	1.05154	1.09837	1.07236	1.14582	1.1146	1.12518	1.10777	1.04162	1.15299	1.09579	1.14073	1.09762	1.15594	1.16683	1.12077	1.1739	1.11878	1.15653	1.18894	1.14335	1.15754	1.15126	1.14678	1.16331	1.16696	1.12364	1.14898	1.16619	1.15577	1.18497	1.14945	1.17228	1.15076	1.08508	1.11163	1.11215	1.11357	1.10598	1.16918	1.14995	1.1156	1.07331
12	1.125	1.06924	1.06023	1.09344	1.0621	1.02814	1.08758	1.06	1.11326	1.08468	1.13339	1.09845	1.11303	1.07906	1.02042	1.14538	1.05366	1.13383	1.09287	1.12727	1.17568	1.11142	1.19565	1.08668	1.12619	1.15035	1.11837	1.17797	1.12847	1.09775	1.16431	1.15433	1.11707	1.14881	1.15791	1.11253	1.13102	1.12506	1.12746	1.14302	1.07568	1.09222	1.10386	1.10782	1.0976	1.15783	1.1302	1.09596	1.08
14	1.13007	1.05303	1.05031	1.09176	1.07277	1.02239	1.15044	1.05238	1.10936	1.07193	1.13715	1.09819	1.06646	1.12779	1.01164	1.13025	1.05492	1.13405	1.09683	1.15146	1.1361	1.10309	1.14289	1.04581	1.13391	1.14568	1.08497	1.13255	1.10909	1.03356	1.13791	1.1214	1.10623	1.12875	1.15103	1.08362	1.10995	1.10565	1.05762	1.11423	1.06203	1.05311	1.05613	1.07499	1.07486	1.11981	1.13523	1.06317	1.06149
16	1.08094	1.00542	1.02306	1.08534	1.06108	0.975385	1.09511	1.00989	1.05656	1.04829	1.07062	1.07587	1.05476	1.09409	0.967378	1.0937	1.03337	1.09305	1.08895	1.12316	1.06971	1.06285	1.08741	1.01221	1.12493	1.10571	1.12725	1.14164	1.08904	1.00879	1.12264	1.09825	1.09845	1.12202	1.15164	1.032	1.06713	1.08445	1.01717	1.06778	1.04957	1.0165	1.01003	1.07562	1.05049	1.08879	1.10287	1.03151	0.993269
18	1.0736	0.991295	1.01066	1.05304	1.02204	0.976765	1.03814	0.993471	1.01625	1.0265	1.04025	1.0622	1.02225	1.04996	0.978095	1.05233	0.995646	1.06825	1.0647	1.09526	1.04425	1.03571	1.07649	1.01644	1.09314	1.05851	1.06109	1.09246	1.04553	1.00278	1.08331	1.05156	1.05284	1.06524	1.1142	0.990853	1.05087	1.04718	1.00599	1.00588	1.03506	0.99605	0.990566	1.02669	1.00354	1.04016	1.06348	0.977784	0.938619
20	1.05762	0.97443	1.00515	1.03973	0.995537	0.986301	1.03588	0.970332	0.999073	1.03753	1.01195	1.04493	1.01968	1.05519	0.975413	1.02469	0.9756	1.03668	1.02823	1.07578	1.05464	1.01477	1.02603	0.993802	1.06721	1.05261	1.01287	1.06137	1.02148	1.00511	1.06275	1.03281	1.04558	1.063	1.10577	0.995311	1.02619	1.02293	1.00665	1.01487	1.0222	0.996046	0.987138	1.01067	1.00568	0.999153	1.03506	0.960766	0.918784
22	1.05557	0.961227	0.991831	0.996517	0.979502	0.97758	1.01525	0.967684	0.981772	0.993047	0.988227	1.00768	1.05478	1.00281	0.954235	1.01284	0.956817	1.01268	1.01524	1.07266	1.02203	1.01228	1.03113	1.00344	1.05102	1.03211	1.0084	1.02282	1.02219	0.999799	1.02548	1.02699	1.02552	1.03029	1.06068	0.983797	0.992615	1.0241	1.01023	0.988421	1.00561	0.979638	0.971362	0.997795	0.976084	0.995578	1.02713	0.965429	0.907606
24	1.01119	0.961128	0.982227	0.981046	0.960683	0.944613	0.941409	0.940784	0.973554	0.978237	0.977171	0.987286	1.04203	0.982582	0.96859	1.00068	0.958268	0.99719	0.990059	1.05345	1.01125	1.00168	0.985965	0.988641	1.03177	1.01641	0.972337	1.01732	1.00711	1.00787	1.01304	1.02491	1.00097	0.997593	1.03609	0.965711	1.01524	1.01437	1.007	0.969909	1.00099	0.980294	0.983991	0.975866	0.969206	0.980427	1.00526	0.956731	0.889755
26	1.01522	0.964305	0.992525	0.988352	0.949821	0.94631	0.945161	0.926321	0.953051	0.955431	0.973365	0.957408	1.01568	0.954622	0.948723	0.980559	0.941293	0.97745	0.975037	1.04182	0.990238	0.992727	0.989305	0.982613	1.01045	1.00716	0.971919	1.00929	1.00771	1.00115	1.01048	1.04154	0.983916	1.00409	1.00376	0.957328	0.995353	0.999677	1.01676	0.959476	1.00367	0.97744	0.985124	0.992422	0.973599	0.979633	1.01061	0.958652	0.897587
28	1.03264	0.94695	0.978664	0.987367	0.94969	0.947084	0.987845	0.953836	0.967442	0.960364	0.97901	0.975505	1.02684	0.968247	0.958449	0.992588	0.934929	0.976347	0.966584	1.01758	0.984458	0.990799	0.978069	0.970518	0.991918	0.994168	0.964542	1.01588	1.00613	0.998987	0.995927	1.02372	0.987793	0.987693	1.00294	0.956259	1.00508	1.0054	1.02167	0.976687	1.00557	0.969727	0.967789	0.986452	0.972027	0.983226	1.01069	0.963075	0.891198
30	1.01477	0.94421	0.98959	1.00119	0.957622	0.963063	0.965527	0.947121	0.96305	0.946029	0.995202	0.977665	1.02784	0.981288	0.962016	0.984142	0.927154	0.964312	0.950662	1.02781	0.959758	0.989016	0.987321	0.97789	1.00457	1.00868	0.972461	0.992982	1.01331	1.00567	1.00418	1.01806	0.945009	0.984926	0.99201	0.962202	0.992879	1.00263	1.00449	0.980637	1.00218	0.972065	0.972279	0.994819	0.954049	0.974936	1.0181	0.957108	0.896979
32	1.02357	0.946755	1.02154	1.02157	0.972266	0.926029	0.976772	0.931835	0.960989	0.940541	0.980088	0.965719	1.01316	0.985068	0.99555	0.991883	0.930429	0.964539	0.952234	1.017	0.983693	0.987707	0.984413	0.97008	1.0066	1.00345	0.962685	0.97966	1.00737	0.988958	1.00623	1.03516	0.976579	0.983873	0.981593	0.937745	0.994228	0.990197	0.994839	0.971325	0.994566	0.979661	0.969107	0.98621	0.940067	0.988154	1.01334	0.96194	0.894381
34	1.02779	0.940456	1.03573	1.06042	1.00244	0.985016	0.966744	0.926773	0.987596	0.932879	0.978841	0.955426	1.02128	0.9519	1.00236	0.987619	0.930863	0.967715	0.955682	1.01003	1.01024	0.995116	1.01235	0.975545	1.00963	1.01077	0.952655	0.996022	1.00188	1.00593	1.03467	1.00935	0.968944	0.982252	0.991663	0.960763	0.984079	0.986774	1.00074	0.971325	0.994566	0.979661	0.969107	0.98621	0.940067	0.988154	1.02584	0.95631	0.893235
36	1.00715	0.94509	1.0109	1.01534	0.990059	0.948727	0.954829	0.928177	0.963943	0.91738	0.959514	0.9482	1.0015	0.951375	0.995179	1.00059	0.924155	0.965815	0.934897	1.00371	1.00394	0.993031	1.00064	0.979767	1.00877	0.998416	0.977419	0.961052	1.00269	0.993935	1.00432	1.01055	0.981494	0.983111	0.998279	0.963697	1.00295	1.00531	1.01827	1.00147	0.988673	0.972338	0.969522	0.981141	0.963693	0.973667	1.00436	0.951787	0.883342
38	0.981749	0.940702	1.00604	1.00323	1.00764	0.940865	0.929238	0.921156	0.948634	0.932736	0.970637	0.964961	1.0212	0.947448	0.983027	1.00039	0.93391	0.967758	0.942247	0.996672	0.99823	0.986838	1.01147	0.982391	1.00465	1.0263	0.968621	0.977241	1.01323	0.975748	1.02991	1.0289	0.976082	0.985822	0.986082	0.94905	1.02094	0.994812	0.993494	0.973412	0.989879	0.993692	0.978538	0.981163	0.945281	0.990494	1.00557	0.949084	0.904049
40	1.03223	0.96632	1.02103	1.07713	1.00571	1.03033	0.945832	0.925916	1.00445	0.929997	0.982285	0.962976	1.06102	0.986513	1.02765	1.00664	0.956876	0.974473	0.962385	1.00047	0.996648	0.987204	1.01875	0.979784	1.02284	1.02067	0.965095	0.987496	0.998422	0.984868	1.01705	1.02615	0.983307	0.98226	1.00487	0.974622	1.0293	0.991938	1.00519	0.939513	0.989539	0.972911	0.97293	0.970497	0.958925	0.961335	0.995131	0.95594	0.912018
42	1.12191	1.04646	1.05646	1.12558	1.06839	0.997115	1.0082	1.0336	1.07923	0.983331	1.03885	0.965725	1.02142	1.07451	1.02563	1.01183	0.928832	0.965515	0.947598	1.00482	1.04624	0.987832	1.02491	1.00337	1.01876	1.00594	0.951833	0.952837	0.991207	0.970374	0.992547	1.01506	0.95349	0.972884	0.990273	0.969448	1.0038	0.990283	0.988914	0.966966	0.995953	0.979465	0.987132	0.985496	0.960432	0.993997	0.998373	0.954395	0.915023
44	1.08456	1.02981	1.039	1.12543	1.04778	1.01316	0.96143	1.03573	1.07451	0.987167	0.995811	0.950159	1.00395	1.04325	1.05217	1.01434	0.924768	0.968752	0.952489	0.998086	1.0249	0.980473	0.995425	0.993306	1.00551	1.0166	0.959909	0.978528	1.00294	0.974617	1.0055	1.02899	0.968121	0.994328	0.980727	0.968008	1.00495	1.00422	0.980542	0.967762	0.99454	0.977756	0.976491	0.995416	0.947384	0.982511	1.00119	0.939744	0.907507
46	1.075	1.00091	1.01483	1.09965	1.04683	0.998175	0.940641	0.999923	1.06438	0.981442	1.01366	0.962855	1.02302	1.04732	1.02771	1.01269	0.926397	0.972044	0.961807	1.00638	0.999514	0.977998	1.00682	0.985249	1.00523	1.02445	0.968904	0.991472	1.00799	0.987801	1.03465	1.02944	0.979461	1.00048	0.992355	0.955797	1.00698	1.00517	0.991005	0.958632	0.993014	0.974518	0.974018	0.952375	0.956698	0.976834	0.99385	0.964074	0.920479
48	1.04389	0.972948	1.0233	1.06467	1.05593	0.981017	1.00262	0.982871	1.04496	0.969786	1.0056	0.96451	1.01652	1.02998	1.0058	0.99984	0.929937	0.973834	0.957488	0.993272	1.01116	0.98619	0.99964	0.989604	1.00071	1.0035	0.95093	0.973048	0.995035	0.948736	1.01096	1.01041	0.985133	0.989323	0.983252	0.963351	1.01621	1.00078	0.98583	0.972925	1.01031	0.991639	0.99033	0.967399	0.950136	0.979924	1.00005	0.966562	0.925984
50	1.03323	0.949196	0.997298	1.02991	1.04243	0.93119	0.974939	0.961371	1.02203	0.947307	0.9914	0.955634	0.987021	0.990379	0.964628	1.007	0.929562	0.977797	0.95025	0.982367	1.01861	0.997551	1.02123	1.00063	1.01164	1.02793	0.95087	0.985798	0.99875	0.939328	1.00589	1.02943	0.98408	0.994324	0.996997	0.956778	0.994305	0.995656	0.972084	0.966606	0.99695	0.974925	0.977809	0.95846	0.947411	0.977186	0.999822	0.968766	0.929971
52	1.03895	0.936319	0.987536	1.01093	1.01603	0.925547	0.99999	0.932349	0.963856	0.936613	0.994074	0.96387	1.02463	1.00708	0.976579	1.00925	0.930848	0.966411	0.945681	0.987392	1.01704	1.00112	1.02879	0.999871	1.01698	1.01914	0.948344	0.986576	0.989666	0.963933	1.00918	1.01795	0.979423	0.994411	1.00232	0.96266	1.0356	1.01903	1.00935	0.981397	1.00707	0.981346	0.982112	0.965212	0.958561	0.976448	0.996712	0.958951	0.94867
54	1.00193	0.941823	0.987861	0.990846	0.97744	0.925439	1.02825	0.938332	0.954494	0.938947	1.00421	0.968206	1.04478	0.998403	0.995963	1.0076	0.932783	0.970017	0.952306	0.991108	1.01384	0.978191	1.01208	0.993537	1.01246	1.02179	0.954766	1.00617	1.00279	0.975021	1.02771	1.03952	0.979594	1.00909	0.991157	0.96597	1.03823	1.0111	1.00012	0.958929	0.998803	0.967884	0.982168	0.957574	0.948735	0.984535	0.990345	0.953238	0.925238
56	1.0162	0.942557	0.986189	0.992015	0.971245	0.924978	0.957657	0.92844	0.950237	0.914146	0.981079	0.959508	1.0378	0.96577	0.978686	1.00407	0.931915	0.959113	0.948563	0.996598	1.00756	0.979424	1.00546	0.982766	1.03442	1.03722	0.928786	0.968492	1.00172	0.95463	1.02139	1.03875	0.990928	0.982941	1.00504	0.976687	1.03649	1.01309	1.00419	0.985928	1.01832	1.00686	0.989359	0.988774	0.970039	0.977358	1.00004	0.968255	0.955973
58	1.00686	0.93149	0.994501	0.988163	0.95502	0.926198	0.976376	0.924085	0.944056	0.909168	0.967115	0.965203	1.02678	0.976402	1.00186	1.01595	0.9463	0.969712	0.951004	0.99437	1.04404	0.999726	1.02453	0.986225	1.02097	1.01071	0.931729	0.995422	0.994278	0.954082	1.02488	1.03505	1.01026	0.990123	0.990307	0.956224	1.047	1.00045	0.989349	0.969935	1.00135	0.981107	0.97113	0.96563	0.960539	0.963321	0.979488	0.961494	0.938447
60	1.02116	0.941362	0.989077	1.01238	0.953717	0.948287	0.977665	0.89636	0.929842	0.924982	0.984709	0.981231	1.01389	0.97824	0.985337	1.0136	0.951034	0.970648	0.963356	1.00002	1.0285	0.988908	1.00196	0.990281	1.01195	1.01142	0.95787	0.987467	0.997326	0.950852	1.01477	1.03929	1.01253	0.988128	0.991573	0.963887	1.03358	1.00111	1.01054	0.952592	1.01595	0.985548	0.965052	0.975838	0.935852	0.967123	0.9903	0.975199	0.941325
62	1.04914	0.956082	1.00425	1.03575	0.985095	0.938707	0.944058	0.882834	0.928665	0.921631	0.985162	0.971537	1.02634	0.985904	0.962282	1.00667	0.944076	0.965307	0.959059	1.00078	1.03435	0.991126	1.01849	0.979858	1.0222	1.02441	0.933858	0.98167	0.990411	0.950803	1.02567	1.04519	0.998416	0.996248	0.996696	0.97649	1.0534	0.994437	0.989678	0.983431	1.01629	0.991634	0.971684	0.992915	0.931116	0.968836	0.997005	0.976356	0.936255
64	1.03252	0.933277	0.998799	1.00358	0.967722	0.954358	0.997951	0.91522	0.928194	0.948436	0.998185	0.971647	1.03388	0.975652	0.97076	1.01779	0.935769	0.978701	0.981738	1.01972	1.02158	0.963998	1.00759	0.993635	1.04847	1.02554	0.947987	1.00461	1.00041	0.955413	1.02653	1.02539	0.99124	0.976775	0.988914	0.965334	1.05309	0.998712	1.01202	0.963821	1.0017	0.980643	0.963491	0.985398	0.931245	0.967407	0.995363	0.970548	0.917739
66	1.00908	0.93059	1.00096	1.00502	0.984593	0.927324	0.922638	0.913294	0.925608	0.956074	1.00314	0.982408	1.05102	0.97936	0.995919	1.01779	0.94101	0.976514	0.978142	1.01687	1.03931	0.921963	1.0117	0.987059	1.02001	1.03689	0.978562	0.986686	1.00161	0.956039	1.02101	1.01913	0.971145	0.994955	0.991072	0.971533	1.02172	1.002	0.997237	0.974323	1.01345	0.989268	0.980396	0.985453	0.927425	0.971947	0.954891	0.96973	0.925657
68	1.0301	0.92958	0.973261	1.00144	0.959963	0.941242	0.9832	0.906365	0.943103	0.962159	1.01129	0.987669	1.05592	0.983567	1.02089	1.01121	0.950773	0.974526	0.980949	1.01987	1.03255	0.938334	1.03321	0.986665	1.03695	1.02021	0.965323	1.00556	1.01134	0.982696	1.03274	1.05778	0.994724	1.01294	0.988698	0.969397	1.05064	1.00711	0.996562	0.997867	1.00471	0.989752	0.975026	0.985203	0.929524	0.964991	0.969538	0.964841	0.926559
70	1.02966	0.931462	0.986672	0.994103	0.978479	0.938615	1.04371	0.92374	0.944603	0.951639	1.00879	0.98556	1.03676	0.984204	1.00418	1.00228	0.934379	0.969387	0.971503	0.999323	1.00755	0.943896	0.990884	0.991351	1.03397	1.02551	0.967376	0.992069	1.00294	0.968321	1.01248	1.04596	0.969167	0.992187	1.00417	0.967259	1.02641	0.994027	1.00822	0.995536	1.00121	0.992452	0.967236	0.981911	0.933277	0.959212	1.00102	0.969182	0.926072
[truncated: 1 more columns]

## Sheet: 10min pulse, EGF 1ngml
	cell 1	cell 2	cell 3	cell 4	cell 5	cell 6	cell 7	cell 8	cell 9	cell 10	cell 11	cell 12	cell 13	cell 14	cell 15	cell 16	cell 17	cell 18	cell 19	cell 20	cell 21	cell 22	cell 23	cell 24	cell 25	cell 26	cell 27	cell 28	cell 29	cell 30	cell 31	cell 32	cell 33	cell 34	cell 35	cell 36	cell 37	cell 38	cell 39	cell 40	cell 41	cell 42	cell 43	cell 44	cell 45	cell 46	cell 47	cell 48	cell 49
-28	0.998776	0.97224	0.994953	0.996821	1.02359	0.96618	1.00092	1.00998	0.96116	1.00406	0.970367	1.00388	0.952367	0.991383	1.05704	0.977916	1.01129	0.977209	0.935602	1.03275	0.973438	1.01233	1.01874	0.961754	0.976058	1.00225	0.977502	0.98687	1.06087	0.946936	1.05599	1.0021	1.03425	1.07418	0.995831	1.02257	1.00944	1.03228	1.02736	1.00937	0.995602	1.01962	0.979634	0.99884	1.03245	1.02353	1.02357	1.02985	1.00986
-26	1.0057	0.953204	0.98218	0.998178	1.02716	1.00016	0.997214	1.00678	0.985752	1.01934	0.985166	0.990488	0.949542	1	1.02302	0.9793	1.01293	1.00217	0.966713	1.02366	0.973795	1.01868	1.00664	0.990482	0.991284	1.00857	0.981241	0.993307	1.10163	0.982781	1.0654	0.992039	1.00717	1.03902	0.97669	1.00687	0.991554	1.02463	1.00364	1.02807	1.00266	1.01717	0.974238	1.01338	1.02192	1.02563	1.0315	1.00618	1.00417
-24	1.00142	0.966683	1.00923	1.01328	1.03038	0.982548	1.007	0.996496	1.0166	1.014	0.979976	0.982236	0.964473	0.970856	1.0124	0.999754	0.996139	0.993745	0.953217	1.01574	0.967165	1.00496	1.00292	0.991026	0.998866	1.01578	0.976245	0.976003	1.07588	1.03591	1.02801	0.98933	1.02285	1.03603	0.969204	0.999089	1.00182	1.02206	1.00864	1.01237	1.00928	1.00956	1.00396	1.01968	1.03321	1.0131	1.04335	1.05589	1.00846
-22	0.995648	0.944693	0.984397	1.00499	1.02689	0.968908	0.998271	0.994654	1.04797	1.03996	0.988755	1.00002	0.952973	0.975976	1.03831	0.993091	0.999799	0.967235	0.95489	1.02766	0.972272	1.02398	1.0241	0.974672	1.03857	1.00088	0.972071	0.994524	1.05719	1.06476	1.02825	1.00602	1.01712	1.01353	0.974248	1.01138	0.997137	1.03639	0.994285	1.03527	1.00409	1.01167	0.996612	1.0147	1.01613	1.00433	1.03164	1.05128	1.02353
-20	0.992646	0.923913	0.948208	0.992834	1.01054	1.00644	0.981842	0.985885	1.05939	1.01478	0.997015	0.993977	0.951585	0.970852	1.03404	0.970106	0.997301	0.98831	0.956436	0.983752	0.977273	1.02376	1.00337	0.998122	0.977954	1.00564	0.985688	0.989194	1.04998	1.07881	1.06418	1.00684	1.00602	1.03143	0.988069	1.0124	0.998822	1.01922	1.00659	1.00812	1.03107	1.01302	1.00398	1.01829	0.999213	1.02769	1.0267	1.05177	1.04408
-18	0.999154	0.937026	1.014	1.00729	1.01383	0.992715	0.982242	1.00822	1.03447	1.01516	0.985995	0.987778	0.948048	0.955443	1.02215	0.977452	1.00686	0.990289	0.95719	0.9982	0.997491	0.997424	1.00665	0.969029	1.0252	1.00728	0.992672	1.00223	1.00504	1.05441	1.02619	0.993148	1.00228	1.0271	0.957274	1.00185	0.994125	1.01943	1.01477	1.00601	1.03601	1.00332	1.00416	1.01209	0.988075	1.02649	1.01222	1.01026	1.01903
-16	0.993689	0.944297	0.992999	1.01027	1.012	0.991593	0.99374	0.990875	1.0481	1.02828	0.980701	0.980497	0.94118	0.924255	0.982885	1.00524	0.990625	1.04084	0.98011	0.984578	0.99657	1.02742	1.01687	1.00565	1.00429	1.01126	1.00014	0.992211	1.01072	1.05659	1.02531	0.985802	0.996002	1.02631	0.956087	0.998623	0.996356	0.986857	1.00228	1.00146	1.02507	1.01263	0.993776	1.01488	0.979569	1.02149	1.01894	1.03389	1.01165
-14	0.994719	0.947844	0.997993	0.98508	1.00365	1.0152	0.977457	1.00935	1.05392	1.01633	0.987649	0.978212	0.951949	0.955047	0.968105	0.990076	0.984067	1.00912	0.970387	0.958075	1.00751	0.995215	0.994938	0.996226	1.00382	0.990779	0.981195	0.99819	0.98948	0.998608	1.02837	0.968582	0.99346	1.00634	0.938115	0.999428	0.99612	0.990774	1.00037	1.02091	1.01244	0.998722	0.977592	1.00014	0.955274	1.01857	1.01033	0.99857	0.993145
-12	1.00237	0.942042	1.00593	1.00411	1.00571	1.01755	0.995074	0.99801	1.04304	1.04034	0.991216	1.01292	0.936636	0.950348	0.967305	1.01103	0.985177	0.99761	0.949922	0.919296	0.995338	1.01492	1.02037	1.0126	0.99489	1.0056	0.998843	1.01288	1.01478	0.995918	1.0455	0.981546	1.00168	1.01133	0.979334	1.00379	0.994129	1.00087	1.00801	1.0034	1.00448	1.00374	0.988607	0.9856	0.968902	1.00323	0.99256	1.00027	0.985285
-10	1.00533	0.960428	1.01099	0.988669	1.00888	1.00312	1.00968	1.02475	1.03046	1.00638	0.989343	1.01625	0.958525	0.960234	0.9885	1.0195	0.99993	1.02541	1.03656	0.989007	1.0205	1.02648	1.01752	0.986357	0.993445	1.00633	1.01228	1.02073	1.02563	0.996957	1.01388	0.984956	1.00308	1.00004	0.985384	0.997286	0.995671	0.995717	0.997734	1.00154	0.995844	0.999006	0.991134	0.999177	0.962983	1.00239	1.00828	1.01189	1.00026
-8	1.00754	0.967728	1.01067	1.00803	1.00217	1.0092	0.997511	0.993643	1.01408	0.985121	0.998709	0.995292	0.957524	0.986286	1.00975	0.985045	1.00359	1.00023	1.00705	0.941575	0.999494	1.00463	1.01382	0.970229	1.01153	1.00303	0.99945	1.01583	0.992651	1.02225	1.00473	0.983957	0.997932	1.0012	1.0195	0.997194	0.980115	0.994754	1.00552	1.01958	0.996912	1.00616	1.0057	0.992738	0.967209	0.992747	0.99381	0.992069	1.02534
-6	0.994612	1.02687	0.995243	0.99663	0.987866	0.987309	0.99798	0.998068	0.980341	1.00411	1.00711	1.00361	1.02261	1.01366	1.0195	0.998747	0.976239	0.980578	0.984558	1.01408	0.987479	0.990643	0.975503	1.00212	0.996242	0.995976	0.992985	0.997507	0.989675	0.997152	0.99239	0.984838	0.995598	1.00655	1.03234	1.00462	1.00901	1.00446	0.998023	1.0023	0.993329	0.990858	0.983122	0.995919	1.01257	0.99887	0.996102	0.991735	0.992325
-4	0.99709	1.04383	0.988223	1.00886	1.00043	0.985056	1.01085	0.99219	1.00707	1.00605	1.00082	0.99841	1.03466	1.02305	0.996509	1.00435	1.02474	1.0015	0.997697	1.02753	0.994449	0.979858	0.994316	1.03897	1.0017	1.0073	1.00299	0.974973	1.00217	0.990559	0.996908	1.01566	1.00204	0.990264	0.971234	0.988435	1.00023	1.00261	0.995309	0.990658	0.997244	1.00127	1.014	1.00234	1.00728	1.00491	0.993867	0.982165	0.982947
-2	0.995425	1.00114	0.994867	0.997812	1.00066	1.01532	0.983977	0.991348	0.968049	0.998344	1.00402	0.98644	1.02668	1.01677	0.985745	0.992356	0.995503	0.992289	0.974137	1.02781	0.998073	0.998389	0.998837	1.00232	0.997082	0.987362	0.992288	0.990957	0.989879	0.993078	0.992095	1.03059	1.00136	1.00195	0.991546	1.01246	1.01497	1.00245	1.00341	0.985913	1.01667	1.00271	1.00604	1.00983	1.04995	1.00108	1.00794	1.02214	0.999123
0	1.01203	0.99025	0.994507	0.996094	1.01214	0.970297	0.997879	0.970844	0.974386	1.01735	1.00619	0.995206	1.00427	1.00716	1.01991	0.998126	0.981104	0.98897	0.972086	1.00374	0.99142	0.991328	1.01884	0.995563	1.01401	0.991614	0.989734	1.01084	0.983707	0.977303	0.98612	0.999494	1.00095	0.994435	0.968999	1.0021	1.00751	0.996733	0.991238	0.992226	1.00561	0.998524	0.982775	0.995667	1.03532	0.981932	0.986025	0.995075	0.969606
2	1.01416	0.977887	0.995365	0.993813	1.01377	0.966275	0.98763	0.976606	1.00765	0.973266	1.00146	0.982388	0.977472	0.994368	0.996183	1.01092	1.00512	1.00379	0.954907	0.934204	1.00844	0.983143	1.01298	1.01616	0.993413	0.986722	1.00295	1.01433	1.00701	0.976349	0.95098	0.973716	0.996179	0.99683	0.982614	1.00744	0.99026	1.00982	1.00269	1.0106	1.01277	0.980745	0.976022	0.978369	0.998779	0.992767	0.975238	0.980724	0.947419
4	1.01285	0.953992	0.992226	0.99056	0.980258	0.977094	0.994089	0.986038	1.01649	0.982535	1.11083	1.02651	0.996861	1.02359	1.05269	1.04376	0.998692	1.02301	0.969168	0.946693	1.0412	0.999921	1.02838	1.00836	1.00626	0.993805	0.982835	1.01012	1.01253	0.996572	1.07467	1.11777	1.22101	1.17921	1.14924	1.17215	1.11662	1.18991	1.05423	1.04932	1.14535	1.17828	1.15134	1.11458	1.03786	1.18415	1.14297	1.1879	1.12628
6	1.07769	1.09468	1.07168	1.05132	1.12816	1.1149	1.05324	1.11212	1.10029	1.02658	1.10722	1.04809	1.15124	1.03385	1.04655	1.08574	1.06964	1.07853	1.02974	1.0222	1.10202	1.09198	1.16068	1.05131	1.02891	1.08919	1.11047	1.02851	1.16652	1.13353	1.09561	1.11205	1.186	1.1898	1.13805	1.20671	1.11559	1.21355	1.06253	1.06744	1.15137	1.18103	1.16227	1.12593	1.05241	1.18926	1.14678	1.15116	1.13041
8	1.06624	1.07471	1.07476	1.11139	1.13476	1.08815	1.05909	1.11433	1.08342	1.04673	1.09911	1.03012	1.14472	1.03419	1.03572	1.12003	1.06276	1.08802	1.04169	1.03619	1.1021	1.08024	1.17107	1.02985	1.05051	1.04446	1.11908	1.06476	1.17116	1.1156	1.07382	1.11094	1.20174	1.20239	1.15138	1.1939	1.12609	1.20679	1.08769	1.06605	1.14944	1.16625	1.14691	1.11217	1.04452	1.17633	1.14436	1.16186	1.13004
10	1.08682	1.08022	1.08988	1.12305	1.12722	1.09963	1.06407	1.10905	1.10084	1.02358	1.09086	1.04226	1.13554	1.03621	1.04586	1.07185	1.07221	1.07729	1.03993	1.04076	1.09195	1.10109	1.16202	1.06015	1.02498	1.05685	1.12929	1.07215	1.17914	1.12559	1.09296	1.1101	1.18861	1.17944	1.11688	1.18347	1.11725	1.19731	1.10219	1.05328	1.14363	1.16863	1.13721	1.11753	1.04892	1.18298	1.14073	1.13082	1.13018
12	1.07995	1.07683	1.08419	1.11654	1.14486	1.09019	1.0584	1.10404	1.0928	1.04353	1.05852	1.04289	1.10082	1.03719	1.03599	1.08171	1.07522	1.08691	1.04796	1.06761	1.10561	1.067	1.16243	1.05834	1.02459	1.03538	1.13196	1.07496	1.15833	1.12852	1.05713	1.09939	1.18112	1.16447	1.13399	1.15619	1.10466	1.18666	1.07675	1.05028	1.12949	1.15278	1.12804	1.10573	1.04415	1.17951	1.14617	1.11655	1.09963
14	1.07083	1.06385	1.09409	1.116	1.14707	1.09512	1.07899	1.08784	1.12474	1.01645	1.05405	1.02036	1.09321	1.03164	1.04442	1.05591	1.09202	1.11631	1.01624	1.07206	1.084	1.06854	1.14283	1.05763	1.01514	1.02645	1.10718	1.07899	1.15058	1.12554	1.05749	1.0867	1.14922	1.15202	1.1179	1.13306	1.1072	1.18274	1.09407	1.04261	1.11272	1.13506	1.12032	1.09654	1.07917	1.1643	1.15324	1.11583	1.0918
16	1.08057	1.10195	1.08864	1.09807	1.1307	1.0769	1.06511	1.08824	1.0811	1.01694	1.02996	1.02881	1.08164	1.06764	1.00378	1.0472	1.06792	1.11322	1.03075	1.0494	1.0779	1.03876	1.13274	1.05455	1.01801	0.992213	1.10651	1.06511	1.12823	1.08337	1.05287	1.06317	1.11761	1.13738	1.1361	1.09955	1.08749	1.16453	1.07642	1.0618	1.08646	1.1041	1.08996	1.07128	1.04745	1.14243	1.1255	1.0962	1.08714
18	1.03894	1.07673	1.06465	1.07119	1.11259	1.03221	1.04286	1.04443	1.09716	0.999715	1.03128	1.00276	1.05543	1.0395	1.01139	0.975475	1.0606	1.08616	1.01606	1.05189	1.07565	1.04537	1.11135	1.04929	1.03215	0.970638	1.08383	1.07244	1.12468	1.13075	1.03628	1.0516	1.09185	1.13781	1.11615	1.05167	1.07148	1.12938	1.05445	1.02496	1.07064	1.07547	1.04793	1.04173	1.04014	1.11833	1.08805	1.06397	1.05429
20	1.03393	1.06109	1.03926	1.0422	1.09354	1.02543	0.995692	1.01694	1.00746	0.96626	1.00155	0.988637	1.01811	1.03079	0.997211	0.940191	1.05275	1.057	0.990681	1.04927	1.05214	1.00986	1.08497	1.01127	0.986573	0.959956	1.06221	1.05924	1.05433	1.08835	0.992689	1.01722	1.03845	1.09299	1.10474	1.01045	1.0519	1.075	1.0394	1.05312	1.02828	1.03356	1.03323	1.0148	0.993197	1.0697	1.07238	1.0204	1.04727
22	1.02612	1.04537	1.02375	1.04255	1.1065	1.01578	1.03482	1.01269	1.01124	0.958792	1.00577	0.981085	0.985706	1.01999	0.953988	0.983897	1.028	1.03613	0.97736	1.00652	1.00983	0.990366	1.06094	0.976321	0.988184	0.939226	1.03775	1.04209	1.06489	1.09595	0.960906	0.982812	1.03442	1.0523	1.05053	1.01167	1.03069	1.07345	1.01862	1.01888	1.0171	1.01821	1.02807	1.00322	0.977712	1.03651	1.03887	0.99057	1.0269
24	1.00285	1.02545	0.993101	1.02966	1.08199	1.00832	1.01309	0.967348	0.979121	0.953077	0.97705	0.95663	0.945213	0.977858	0.914436	1.00401	1.00655	1.03745	0.98627	1.01106	0.994528	0.963918	1.05026	0.97308	0.953447	0.931268	1.0175	1.00243	0.998629	1.08707	0.939979	0.963594	1.02521	1.03306	1.04053	1.00635	1.00846	1.03026	1.00711	1.00782	1.01584	1.01036	1.01045	1.00763	0.933638	1.01129	1.08666	1.00051	1.02974
26	0.992632	0.999553	0.958896	1.01721	1.04274	0.998656	0.993839	0.947068	0.971957	0.957663	0.992262	1.00284	0.916844	0.960325	0.913493	1.03233	1.02734	1.04196	1.00895	1.00659	0.987525	0.939548	1.02919	0.965795	0.939452	0.948803	1.02536	1.01946	0.995732	1.06025	0.945924	0.950754	1.00477	1.02158	0.992658	1.00777	0.994928	1.00624	1.00107	1.02373	1.01019	1.00389	1.01707	1.00099	0.903458	1.00367	1.08259	0.992127	1.00156
28	0.987178	1.00083	0.963679	1.01317	1.03339	0.96191	1.00197	0.945519	0.979441	0.947432	0.977478	0.962223	0.9083	0.951219	0.910563	1.01158	1.00158	0.995467	0.965464	0.982997	0.976595	0.928038	1.02028	0.97308	0.915999	0.927911	0.993244	1.01852	0.966478	1.03728	0.927383	0.910946	1.00306	1.02007	0.944943	0.983522	0.985269	0.999328	0.993618	1.02176	0.995743	1.00295	1.01705	1.00641	0.88998	1.00226	1.03621	0.983355	1.00327
30	0.99901	0.991172	0.958964	0.999603	1.03547	0.991324	0.983171	0.949062	0.97973	0.934174	0.960695	0.976291	0.941122	0.941401	0.911223	1.00524	1.0182	0.975557	0.970889	0.9711	0.903462	0.940687	1.01323	0.944548	0.926515	0.948392	1.00079	0.921929	0.951849	1.02898	0.923599	0.937417	1.01104	1.01809	0.966863	0.996088	0.964296	1.00157	1.00126	1.03249	0.971795	0.998816	1.00055	1.01062	0.869776	0.987386	1.03317	0.981344	0.977766
32	0.979418	0.957692	0.939275	1.00468	1.01402	0.958703	1.00468	0.945803	0.946865	0.930409	0.963819	0.978447	0.912955	0.949668	0.905134	0.910408	0.991587	0.953235	0.967123	0.922706	0.969694	0.940772	1.00158	0.924043	0.893056	0.959585	0.990997	0.912144	0.956636	0.980872	0.928893	0.935829	0.997173	0.974566	0.965027	0.98088	0.933918	0.976524	0.984813	1.01542	0.98782	0.988264	1.01149	1.02365	0.878176	0.99285	1.03941	0.958786	0.999381
34	0.986673	0.960373	0.922073	1.00671	1.00567	0.959515	1.00359	0.941383	0.9366	0.959989	0.96189	0.9631	0.906857	0.937614	0.897921	0.933854	0.989449	0.960562	0.95731	0.926182	0.954019	0.941959	1.00156	0.957027	0.919413	0.946992	1.00713	0.904476	0.953442	0.953641	0.930493	0.933395	0.991613	1.00586	0.964388	0.989595	0.94041	0.993866	0.986348	1.0053	0.980716	0.991745	0.996336	1.00966	0.864724	0.976496	1.0352	0.979043	1.01589
36	0.990951	0.977025	0.950188	1.02893	1.02596	0.961937	1.012	0.945944	0.951059	0.995864	0.9721	0.975458	0.931984	0.96411	0.924069	0.892666	0.991002	0.973004	0.976986	0.916829	0.964021	0.935619	1.00097	0.946425	0.903756	0.969373	0.96813	0.910174	0.945411	0.995697	0.92438	0.927306	0.993272	0.995734	0.946664	0.981346	0.948484	0.993668	0.995931	1.03494	0.989329	1.00405	1.0166	1.00791	0.862461	0.990725	1.04477	0.98531	1.00313
38	0.981388	0.96566	0.941388	1.0149	1.00554	0.972337	0.960983	0.959401	0.988547	0.972193	0.962176	0.977499	0.928725	0.976543	0.924492	0.926139	0.972419	0.95642	0.982002	0.915757	0.948078	0.950608	0.996835	0.979649	0.92965	0.963961	0.997657	0.906657	0.971996	1.00008	0.930554	0.927657	0.997986	0.990943	0.945263	0.987889	0.936023	0.971986	0.982383	0.997014	0.963428	0.984253	0.978217	0.997261	0.866889	0.972309	1.03565	1.00203	0.982469
40	0.993696	0.966088	0.935959	1.00732	1.00869	0.983056	0.977187	0.940473	0.967636	0.972415	0.986474	0.978439	0.938723	0.982511	0.956192	0.904468	1.01721	0.960473	0.978306	0.935365	0.95869	0.937198	0.994845	0.951349	0.898591	0.961673	0.974127	0.907658	0.935332	0.959635	0.942928	0.933024	0.991874	0.979635	0.966589	0.994338	0.945521	0.99027	0.990274	1.01523	0.976724	1.00478	0.988532	1.00722	0.890103	0.989523	1.01924	0.982237	1.00488
42	0.984995	0.974113	0.944987	1.00148	1.01534	0.993671	0.97071	0.944303	0.955813	0.989516	0.985648	0.969804	0.939008	0.994429	0.969065	0.871935	0.997428	0.950746	0.968173	0.89997	0.953791	0.927657	0.988544	0.952681	0.889075	0.950337	0.995609	0.897745	0.979938	0.97231	0.940543	0.932996	0.979998	0.990881	0.970181	0.984032	0.946622	0.990887	0.98648	1.01011	0.983194	1.0035	0.989431	0.999639	0.859218	0.983984	1.00872	0.999105	1.00352
44	0.988798	0.978536	0.945436	0.995181	1.03954	0.963905	0.97147	0.945204	0.995374	0.960741	0.964296	0.955753	0.93996	1.01948	0.973371	0.868397	1.00657	0.961518	0.961131	0.956073	0.957156	0.947094	0.984196	0.95374	0.939093	0.962208	0.989279	0.899112	0.976435	0.984585	0.937941	0.945353	0.99561	0.99737	0.970264	1.00282	0.944858	0.980781	0.986245	1.0134	0.977366	0.999328	0.99604	1.00831	0.877929	0.994681	1.01181	1.01267	0.99668
46	0.993116	0.964697	0.941157	1.01321	1.03617	0.989683	0.992002	0.952099	0.987064	0.969412	0.972105	0.983152	0.932183	1.00567	0.972789	0.87236	1.01097	0.953149	0.956319	1.00275	0.968939	0.942485	0.982524	0.941271	0.930781	0.96055	0.98318	0.895437	0.965715	0.985121	0.953971	0.940062	1.00172	0.994059	0.943335	0.990988	0.959729	0.99229	0.988888	1.00634	0.965043	1.01776	0.993964	1.00188	0.907001	0.989985	0.989287	1.009	1.00345
48	0.984747	0.968303	0.95648	0.999483	1.00998	0.979475	0.996063	0.934174	0.96268	0.971456	0.959502	0.97186	0.925662	0.990189	0.976949	0.882612	1.00771	0.949529	0.956895	1.01062	0.961377	0.934126	0.98282	0.971533	0.915664	0.954726	0.995358	0.897967	0.978955	0.969969	0.947575	0.939808	1.00306	0.987142	0.965074	1.00133	0.960291	0.986724	1.0004	1.0339	0.976979	1.01191	1.00165	1.00283	1.0134	0.998745	1.02957	0.997778	1.00626
50	0.978219	0.94833	0.942548	0.998704	0.993042	0.971067	0.993648	0.93047	0.987394	0.957383	0.975621	0.978315	0.927229	0.980566	1.00165	0.878991	1.00187	0.96892	0.95269	0.979115	0.962812	0.958362	0.977207	0.971972	0.955084	0.961796	0.989424	0.932766	0.982008	0.977964	0.950185	0.948786	1.01112	1.01537	0.968426	1.013	0.956913	0.991846	0.974496	1.02474	0.964352	1.00687	1.00246	0.998756	1.01454	0.984403	1.0273	0.99344	0.967358
52	0.997121	0.951875	0.968673	1.01096	1.0278	0.9878	0.979638	0.945411	0.99208	0.959059	0.969831	0.991829	0.92518	0.996734	0.973782	0.905933	1.01941	0.963274	0.969142	0.965947	0.970152	0.938173	0.978482	0.98256	0.964589	0.93356	0.978555	0.896601	0.987788	0.975772	0.954983	0.936719	1.01577	1.00876	0.961073	0.997205	0.950122	0.989966	0.985463	1.01877	0.965821	1.00689	1.01491	1.01185	0.992536	0.986327	1.05942	0.984411	0.98325
54	0.986401	0.993971	0.94837	1.01652	1.02317	1.00185	0.990083	0.950038	0.992667	0.955642	0.96295	0.961391	0.980614	0.992601	0.9394	0.903531	1.01078	0.955018	0.961867	0.949843	0.952006	0.947934	0.996495	0.984003	0.937748	1.02857	0.991007	0.900107	0.961011	0.987187	0.965694	0.962889	1.0179	1.00907	0.956514	0.993007	0.954753	0.973627	0.987333	1.02751	0.976032	1.00581	1.02112	1.00486	0.977716	1.00361	1.03051	0.999287	0.966254
56	0.984498	1.00444	0.934766	1.01527	1.0247	0.970952	1.01361	0.94459	0.982907	0.983676	0.978166	0.988119	0.915512	1.01416	0.932317	0.886345	1.00228	0.974359	0.964511	0.915338	0.939944	0.927543	0.966303	0.987869	1.03372	0.987014	0.98319	0.890018	0.950498	0.956396	0.960841	0.964965	1.00409	1.00149	0.92317	0.994313	0.958787	0.997262	0.988459	1.04172	0.967049	1.00594	1.00988	1.00858	0.938567	0.990964	1.02553	0.97624	0.969489
58	0.986393	0.969639	0.944729	0.997216	1.02169	0.976214	1.01515	0.944414	0.973779	0.965176	0.976274	0.96666	0.93798	1.00341	0.969383	0.895168	0.998536	0.952882	0.961952	0.942867	0.954292	0.955123	1.00139	1.04308	1.04655	1.00204	0.992104	0.91321	1.00808	0.977434	0.932992	0.933735	0.987961	0.996	0.928006	0.994939	0.942622	0.988883	0.98822	1.03219	0.966132	0.996593	1.00273	1.00112	0.914627	0.978344	1.0067	1.00219	0.956697
60	0.976211	0.965818	0.937406	0.992977	0.993666	0.969415	0.970958	0.956776	0.979739	0.963108	0.984264	0.983502	0.934797	1.01124	0.951759	0.867999	1.02391	0.977443	0.992333	0.94108	0.971815	0.928916	0.98928	1.00818	1.04415	0.991634	0.977251	0.899024	0.960139	0.948062	0.939938	0.951361	1.01138	0.991951	0.940966	1.00581	0.951329	0.996599	0.966451	1.0434	0.962595	0.991803	0.988346	0.992353	0.898966	0.976702	1.00603	0.995592	0.95974
62	0.989545	0.960941	0.935875	1.00387	1.01005	0.949875	1.02655	0.965847	0.961088	0.963013	1.00544	0.986415	0.915989	1.02926	0.940828	0.866704	1.04153	0.970049	0.987783	0.915127	0.960938	0.956812	0.989433	0.995655	1.02598	1.00558	0.999094	0.904162	0.96081	0.973175	0.934431	0.931005	1.00006	1.00625	0.937126	1.00624	0.954659	0.996959	0.970118	1.04565	0.9701	1.00002	0.994171	1.00335	0.895663	0.991378	1.02736	0.981438	0.977751
64	0.989979	0.973586	0.932509	1.00644	1.01782	0.968521	0.989486	0.959017	0.974416	0.975383	1.00448	0.975239	0.948555	1.00603	0.943014	0.898209	1.0419	0.968432	0.997308	0.967459	0.968997	0.951414	0.991701	0.974378	1.00581	1.02315	0.991418	0.951027	0.963913	0.970852	0.937942	0.9372	1.00162	0.992364	0.941464	0.991885	0.957009	1.00677	0.977503	1.07277	0.965628	0.986373	1.01308	0.98822	0.909911	0.984841	1.01644	0.971035	0.946785
66	1.01001	0.998628	0.946899	1.00467	1.03926	0.986165	0.987654	0.970229	0.987096	0.959933	0.993495	0.991069	0.922283	1.01318	0.946588	0.916406	1.0211	0.957071	0.99335	0.939204	0.949442	0.949681	0.983214	0.991871	1.01001	1.00098	0.986521	0.93226	0.93718	0.95718	0.946874	0.931341	1.00691	1.01585	0.97239	0.99017	0.958785	1.02081	0.984333	1.08582	0.975616	0.99049	1.02197	1.0069	0.920988	0.990181	1.04143	0.989336	0.954911
68	0.992631	0.963819	0.926883	1.00143	1.02515	0.96944	0.981181	0.95725	0.98097	0.979168	1.01038	0.987019	0.925248	1.04744	0.944829	0.91755	1.02588	0.977186	0.972225	0.950766	0.95301	0.958311	0.960072	0.95318	0.952138	1.00445	1.00571	0.903901	0.958755	0.960238	0.955907	0.945018	0.996512	1.01098	0.951217	1.01213	0.954634	0.984148	0.985278	1.04123	0.951186	0.98097	0.986698	0.984744	0.888935	0.970623	1.03338	0.969178	0.96368
[truncated: 1 more columns]

## Sheet: 10min pulse, NGF 50ngml
	cell 1	cell 2	cell 3	cell 4	cell 5	cell 6	cell 7	cell 8	cell 9	cell 10	cell 11	cell 12	cell 13	cell 14	cell 15	cell 16	cell 17	cell 18	cell 19	cell 20	cell 21	cell 22	cell 23	cell 24	cell 25	cell 26	cell 27	cell 28	cell 29	cell 30	cell 31	cell 32	cell 33	cell 34	cell 35	cell 36	cell 37	cell 38	cell 39	cell 40	cell 41	cell 42	cell 43	cell 44	cell 45	cell 46	cell 47	cell 48	cell 49
-28	1.01567	0.962939	1.04403	1.01504	1.02572	0.988038	0.98011	1.01298	1.07186	0.985147	1.0166	1.05923	0.985855	1.01268	1.05468	1.03608	0.945021	1.04262	1.0022	0.970116	0.999857	0.942094	1.03277	1.07323	1.01093	1.01567	1.03792	1.03365	1.02938	1.034	1.04491	0.983134	0.964911	1.02707	0.979078	0.95014	1.05912	1.02452	1.01374	1.01443	1.01837	1.01231	0.993577	1.00911	1.00301	1.03578	1.01993	1.00146	0.96573
-26	1.02901	0.96018	0.977075	1.01706	1.00397	0.965417	0.974773	1.00444	1.07045	0.977277	1.00735	1.06908	0.996012	1.01859	1.06637	1.02684	0.947018	1.03172	1.00397	0.985519	1.02378	0.924803	1.02178	1.07769	1.00718	0.997639	1.04156	1.00586	1.01526	1.01979	1.03626	0.997678	0.953366	1.02057	0.96219	0.980372	1.05438	1.02261	1.0116	1.01174	1.02629	1.01048	0.973956	0.997376	1.00453	1.03721	1.01202	1.01817	0.982917
-24	1.00798	0.956884	0.967047	1.06037	0.994996	0.980109	0.980404	1.0178	1.06795	0.980843	1.00367	0.943759	1.00586	1.03307	1.03854	1.02678	0.942124	1.04471	1.00367	0.980228	0.987613	0.924209	0.998999	1.06979	1.00513	1.01415	1.03276	1.01102	1.02943	1.02002	1.03468	0.992269	0.982659	1.03532	0.998214	0.962474	1.04197	1.01464	0.981304	1.00928	1.02103	1.00987	0.973466	0.994529	1.00591	1.03108	0.999619	0.977	0.996785
-22	1.00805	0.961996	0.9995	1.01975	0.991341	0.979225	0.971235	1.02108	1.05734	0.961608	0.99985	0.937244	0.996139	1.02581	1.06096	1.03355	0.934638	1.02102	0.989799	0.991063	1.00761	0.903629	1.00818	1.0536	0.987578	1.00834	1.02318	1.01133	1.02567	1.0043	1.02069	0.990141	0.956701	1.02491	0.986057	0.946253	1.06101	1.00992	1.00263	0.997506	1.02194	0.991136	0.977987	0.987089	1.01028	1.00498	1.00466	1.00206	1.00751
-20	1.02315	0.975592	1.01089	1.00463	1.00199	0.979372	0.980253	1.00201	1.05624	0.979442	0.999357	0.938981	0.965985	1.00816	0.989982	1.05765	0.938725	1.07154	0.964857	0.99143	0.983058	0.917142	1.03128	1.04554	1.02211	1.01459	1.03139	1.00206	1.02422	1.01129	1.02889	1.00098	0.990628	1.0211	1.02974	0.934822	1.06464	1.01588	1.01608	0.987195	1.032	1.00358	0.995909	0.999336	1.01402	1.02057	1.00651	1.0148	1.00605
-18	1.02116	0.97669	0.99821	1.02128	0.972314	0.971101	0.988289	1.01126	1.02355	0.957535	1.00943	1.0384	0.968933	1.00781	1.00323	1.0532	0.955582	1.0047	0.998514	0.995253	0.993199	0.906439	1.04733	1.04252	1.0006	0.99923	1.01917	0.994874	1.00456	1.00917	1.01723	0.993487	0.999067	1.0182	1.01468	0.937953	1.02813	1.00578	0.994045	0.991959	1.03135	0.992709	0.995533	0.990258	1.0017	0.981583	1.00894	1.02326	0.995297
-16	1.00108	0.98334	1.00986	0.980223	0.984308	0.986878	1.00983	1.01791	1.02066	0.973511	1.02882	1.04673	0.968933	1.06461	0.911922	0.907042	0.955582	1.0047	1.01459	0.998695	0.986677	0.94852	1.0501	1.03149	1.00575	1.00851	1.02693	1.0032	1.00611	0.995492	1.01096	0.989806	1.0126	0.999081	0.99136	0.947742	1.00437	1.0108	1.00524	0.991866	1.02716	0.995023	0.983254	0.975875	1.0045	0.998945	1.00556	1.01829	0.982232
-14	1.00817	0.967314	1.01159	1.00021	0.982834	0.994388	1.01136	1.00499	1.00796	0.959337	1.02237	1.00752	0.980043	0.98401	0.973219	1.02146	1.00009	1.01377	0.977948	0.991517	0.999496	0.969224	1.01212	1.01808	0.998723	0.982609	0.993645	0.982819	1.00151	0.96536	0.992522	0.982555	1.00721	0.988434	1.01125	0.921208	0.988241	1.00224	0.990993	0.986878	1.01807	0.98578	0.987754	1.00418	1.00269	0.995404	0.998126	1.01821	1.02226
-12	1.03016	0.977955	1.01755	0.995684	1.00696	0.994258	1.01555	1.00022	1.00698	0.937897	1.02766	1.02456	0.967904	0.987875	0.995512	1.0111	0.997456	1.03098	0.977356	1.00641	0.988848	1.00164	0.989822	1.00039	0.987992	0.98536	1.01815	0.98805	0.998267	0.993839	1.01159	0.99461	1.00247	0.988716	1.02088	0.927189	1.00907	0.988344	0.987195	0.994636	1.03834	0.984739	0.997115	0.997727	1.01116	1.003	0.988146	1.00244	1.04093
-10	0.9962	0.980239	0.979509	0.979164	0.99196	0.993065	1.01058	1.00313	1.01074	0.964604	1.01556	0.997904	0.966055	0.998913	0.987496	0.993727	0.995023	0.978775	0.994418	0.993038	0.991185	1.01895	0.986684	1.00031	0.996093	1.00111	0.998805	1.00464	1.00822	0.980263	1.00772	1.00602	0.988228	0.99987	1.00835	0.939871	1.02158	0.991013	1.00126	1.00057	1.01813	0.997739	0.997202	1.00957	0.999291	0.995483	0.989555	1.0121	1.00772
-8	1.00477	1.01063	0.997192	1.02957	0.987441	0.994834	0.999118	0.990309	1.0184	0.949901	1.0112	1.00339	0.988112	0.985924	0.97535	0.992573	1.00622	0.998742	1.00078	1.01948	1.02416	0.993825	0.996716	1.00666	1.00752	1.00111	1.00226	1.00471	0.994625	1.00867	1.01382	0.995779	1.03129	1.00376	1.01982	0.952374	0.991324	0.99907	1.0081	1.00909	1.00444	0.99636	0.996269	0.994736	0.996645	0.994092	0.992588	1.00031	0.989196
-6	0.99426	1.0074	1.01407	1.00067	0.971688	1.00127	0.994254	1.00384	1.0184	0.949901	0.953138	0.953904	1.00033	0.994924	1.01076	0.999971	0.993051	0.997586	0.992351	1.01164	0.991814	0.973871	1.00391	0.994705	0.998163	0.998056	0.993862	1.00298	1.01147	1.0279	0.996789	0.996715	0.990308	0.999098	0.975583	1.03695	1.0024	1.01186	1.01089	0.98643	0.98597	0.994066	0.993931	0.994411	0.992915	0.990324	0.996718	0.999893	0.999542
-4	1.01356	0.990138	1.01514	1.00536	1.01322	0.999857	1.00773	1.00963	1.03835	0.946035	1.00585	1.01774	1.02174	1.01134	1.02748	0.997496	1.00691	0.993837	1.01453	1.00732	1.0092	0.991129	1.00441	0.997092	0.999197	1.00842	1.01744	0.999343	0.999261	0.996128	1.00153	1.00392	0.990143	1.00148	0.993812	1.05062	1.00044	1.00793	1.00578	1.00752	1.00222	1.00322	1.00052	1.00303	0.994987	1.01501	0.999769	0.988708	1.00222
-2	0.991215	1.01159	0.994084	0.985234	1.03569	1.01098	0.988325	0.993093	1.0436	0.920183	1.01426	1.02707	1.02377	1.0089	0.998921	1.01623	0.998795	1.03106	0.997928	0.968519	0.983639	1.02223	1.00828	1.00123	0.999025	0.991307	0.987639	0.988328	0.986425	0.987035	0.980141	0.997564	1.00004	0.995787	1.00244	1.02018	0.984251	0.990127	0.973972	0.996384	0.989238	1.00862	1.01208	0.998256	1.01616	1.00509	1.02137	0.998987	1.00132
0	1.01103	1.02242	0.991907	0.963252	1.00995	0.996362	0.990096	0.988139	1.03248	0.935619	0.996852	0.993422	1.01807	1.00697	1.00611	0.971994	1.01487	0.998331	0.99455	0.980972	0.980273	0.997232	0.962783	1.00341	0.995028	0.992032	1.00123	1.00251	0.995249	1.00476	0.983961	0.995414	0.9948	1.016	0.982512	1.04313	0.997334	0.99329	0.987219	0.997958	0.996642	1.0008	0.99475	0.990781	1.00679	1.01822	1.0142	0.996121	1.01598
2	1.00244	1.02653	0.973888	0.960798	0.974866	0.992111	0.99133	0.996775	1.04993	0.936056	1.02255	0.985374	1.01913	1.00926	1.02825	0.967841	0.972022	1.06789	0.986583	0.96548	0.996617	0.987749	0.958217	1.02479	0.996761	0.975616	0.98342	0.996533	0.985185	1.01616	0.959445	0.995852	0.993019	0.993295	1.0362	1.00697	0.986005	0.993168	0.970559	1.00561	1.00452	0.991228	0.9755	0.962987	1.01297	0.99004	0.990104	0.972212	1.01501
4	1.02749	1.04523	1.04223	0.997264	0.978312	1.0125	1.0148	1.01418	1.07089	0.975125	1.05471	1.07538	1.03626	1.02857	1.06312	1.09985	1.06015	1.15863	1.05479	0.96647	1.13045	1.07455	1.13325	1.19116	1.16584	1.07276	1.11274	1.07235	1.09733	1.17257	1.07939	1.09815	1.12341	1.08509	1.1787	1.09081	1.16775	1.17118	1.12205	1.1233	1.15866	1.06027	0.986155	0.991674	1.1084	1.06304	1.09654	1.11787	1.06322
6	1.11641	1.13016	1.0805	1.11012	1.06722	1.0989	1.16144	1.13654	1.16359	1.02529	1.14759	1.08547	1.07197	1.12519	1.12125	1.13575	1.06709	1.16711	1.05655	1.00171	1.12682	1.07064	1.08288	1.17269	1.17652	1.14951	1.11139	1.16041	1.08186	1.15128	1.08911	1.148	1.13137	1.1125	1.19313	1.07551	1.18461	1.149	1.13951	1.14012	1.12704	1.163	0.956688	1.10222	1.17351	1.10871	1.13178	1.13843	1.17644
8	1.12516	1.09266	1.06867	1.12862	1.0685	1.10047	1.15175	1.12028	1.15848	1.03458	1.12783	1.07696	1.04742	1.1133	1.09212	1.13482	1.06218	1.11791	1.04438	0.99131	1.14945	1.07002	1.09163	1.17177	1.16639	1.15618	1.11842	1.17112	1.05585	1.15501	1.11045	1.14441	1.12653	1.10952	1.17903	1.06562	1.18914	1.16163	1.15329	1.14008	1.1286	1.1775	0.997209	1.11438	1.19325	1.13281	1.14183	1.1456	1.18613
10	1.10971	1.10263	1.08026	1.11093	1.05117	1.13996	1.1524	1.12259	1.13623	1.03356	1.13864	1.06535	1.0112	1.1104	1.09495	1.09716	1.06749	1.10778	1.04467	1.00521	1.09357	1.08439	1.07614	1.17913	1.16744	1.12485	1.11998	1.16381	1.04974	1.154	1.10458	1.13355	1.13738	1.08744	1.18567	1.07214	1.18143	1.12126	1.13125	1.11132	1.1003	1.15032	0.99724	1.09303	1.16881	1.09694	1.13083	1.12979	1.1642
12	1.10913	1.08827	1.06645	1.08337	1.01734	1.09239	1.09148	1.08471	1.12873	1.02211	1.12446	1.06841	1.01269	1.07509	1.08638	1.092	1.03849	1.07036	1.04892	1.00976	1.04011	1.05692	1.04977	1.16798	1.12643	1.08852	1.10794	1.14893	1.00884	1.10431	1.08774	1.1179	1.11211	1.04182	1.15099	1.06054	1.15896	1.1047	1.10085	1.07351	1.06073	1.1225	0.983243	1.07693	1.15509	1.10416	1.11494	1.10589	1.12986
14	1.08368	1.08168	1.03988	1.12308	0.990149	1.07262	1.03565	1.04852	1.11551	1.00652	1.11835	1.05987	1.01998	1.05771	1.08337	1.09376	1.04018	1.05756	1.04939	0.989273	1.00333	1.03672	1.08993	1.13466	1.09632	1.08315	1.10147	1.15443	1.03474	1.09987	1.09112	1.10557	1.13519	1.03821	1.19258	1.07491	1.14314	1.12404	1.1145	1.11074	1.04279	1.12611	1.03203	1.06362	1.12223	1.03587	1.10666	1.10082	1.10773
16	1.08384	1.07263	1.02718	1.13536	0.97467	1.0429	1.03743	1.05927	1.07477	0.967374	1.09482	1.06444	0.993164	1.03716	1.03905	1.08614	1.04596	1.09768	1.0489	1.0272	0.998022	1.02474	1.09165	1.10988	1.09549	1.07488	1.09482	1.12279	1.01571	1.06355	1.07699	1.07853	1.0932	1.01904	1.18458	1.09871	1.15339	1.10878	1.10804	1.08833	1.04435	1.10024	1.0488	1.04438	1.09859	1.01618	1.07933	1.10053	1.11564
18	1.05343	1.04015	0.977567	1.09825	0.930869	1.01475	1.01735	1.03157	1.04521	0.941657	1.06581	1.0072	0.991727	1.01622	1.05639	1.06665	1.01714	1.07044	1.02703	0.99569	1.02868	0.999963	1.06115	1.08232	1.0362	1.03825	1.07079	1.08427	1.00914	1.00706	1.06139	1.05229	1.08405	0.995241	1.1701	1.06378	1.11848	1.09631	1.09227	1.05002	1.01611	1.09528	1.00458	1.01963	1.09393	0.988194	1.06376	1.11239	1.09883
20	1.03698	0.99433	0.949126	1.098	0.956267	1.00793	1.01362	1.00917	1.03075	0.924246	1.03133	1.09782	1.00599	1.01153	1.04059	1.07268	1.06133	1.01171	1.03218	1.00656	1.04256	1.01615	1.05627	1.09072	1.03239	1.05306	1.09644	1.08855	1.0223	1.07353	1.07468	1.05608	1.07319	1.00664	1.14968	1.07568	1.12309	1.10225	1.06956	1.05759	1.00267	1.08701	1.01508	0.994066	1.05433	0.998709	1.0449	1.11098	1.07309
22	1.04653	0.965696	0.947514	1.07995	0.93839	0.979222	0.993032	1.00199	1.03061	0.909147	1.03045	0.964147	0.973625	0.940387	1.0207	0.998254	1.05907	1.02367	1.01929	0.992008	1.03416	0.998029	1.05923	1.05794	1.02455	1.03461	1.07005	1.05626	1.01075	1.04132	1.06268	1.03782	1.05884	0.991196	1.129	1.06407	1.08815	1.07259	1.03983	1.01233	1.00007	1.06417	0.989203	0.969998	1.0482	1.02101	1.04183	1.09998	1.06634
24	1.03084	0.994626	0.958048	1.115	0.938833	0.997747	1.01241	1.00078	1.00012	0.900461	1.02833	0.949537	0.969634	0.98557	1.01564	1.07411	1.05752	1.06056	1.03638	1.01827	1.04946	0.987933	1.06708	1.0548	1.06674	1.0159	1.09523	1.06056	1.01881	1.03426	1.06188	1.02122	1.03981	1.01128	1.11122	1.05142	1.08315	1.07303	1.05108	1.00708	0.991124	1.06673	0.980718	0.970924	1.02598	1.00038	1.04165	1.08778	1.05727
26	1.02399	0.985357	0.946445	1.13502	0.958881	1.0107	0.998326	0.994883	1.02212	0.935237	1.03168	0.938567	0.975857	0.984364	1.06896	1.0795	1.05471	1.05906	1.01386	0.98617	1.05316	1.00267	1.08364	1.06638	1.05795	0.990762	1.07609	1.04674	1.0432	1.0597	1.06267	1.01998	1.05322	1.00937	1.09808	1.03074	1.08521	1.05474	1.04639	0.980791	0.972787	1.06209	0.99005	0.957976	1.02687	0.9831	1.03921	1.0876	1.04794
28	1.00314	0.971024	0.934288	1.09687	0.950914	0.984108	1.00182	0.976571	1.01853	0.924419	1.01315	0.950846	0.958355	0.974751	1.07268	1.056	1.04041	1.1675	1.01414	1.00443	1.05608	0.984923	1.09496	1.06952	1.06267	1.00428	1.08525	1.02326	1.03584	1.06582	1.06345	1.00787	1.10967	1.01147	1.08853	1.06086	1.10116	1.03686	1.08559	0.995044	0.993839	1.06569	0.993268	0.977436	1.03735	0.980455	1.04009	1.09598	1.05064
30	1.03316	0.990217	0.941355	1.0975	0.936446	0.986222	0.993224	0.974715	1.03704	0.962592	1.03248	0.946093	0.984749	0.965302	1.0979	1.03865	1.05322	1.14848	1.04393	0.976191	1.11359	0.992218	1.0707	1.07606	1.04245	0.994982	1.07106	1.00651	1.03781	1.04202	1.06464	1.01699	1.0677	1.01496	1.05401	1.02964	1.10527	1.02345	1.08865	0.989365	0.988772	1.05841	0.987093	0.972744	1.0507	0.980196	1.04339	1.10416	1.04445
32	1.03142	0.9992	0.977734	1.09049	0.941692	0.984341	0.980816	0.970303	1.05056	0.954592	1.03997	1.00087	0.971539	0.978558	1.08383	1.0619	1.04833	1.10969	1.03841	0.980175	1.08193	1.02643	1.04382	1.07547	1.03855	0.98709	1.07242	1.00961	1.03831	1.04645	1.05753	1.01063	1.02815	1.03516	1.05664	1.03075	1.08898	1.02798	1.07183	0.988722	0.987249	1.0311	0.991338	0.955582	1.05664	0.97239	1.04142	1.09826	1.01424
34	1.0343	0.997996	0.994294	1.10511	0.929861	0.987141	0.988177	0.976424	1.07787	0.966529	1.03717	0.952294	1.00116	0.965684	1.06672	1.06296	1.02656	1.0958	1.06917	0.980214	1.11109	1.03095	1.06735	1.06357	1.02643	0.978925	1.06089	1.00338	1.04804	1.0338	1.05321	0.991775	1.01836	1.03403	1.02818	0.992487	1.04601	1.02777	1.0751	0.977463	0.987515	1.03051	0.983196	0.94423	1.04424	0.959694	1.03156	1.09044	1.03029
36	1.03944	0.995796	0.994041	1.08502	0.960137	0.990607	0.985055	0.973463	1.05383	0.949097	1.02638	0.966848	0.990774	0.962844	1.09843	1.0357	1.01768	1.11064	1.08316	1.00741	1.09196	1.0243	1.05816	1.06815	1.03522	0.978027	1.05578	1.00823	1.03984	1.03181	1.05131	0.995749	1.02642	1.01725	1.04547	0.978213	1.06063	1.01161	1.06119	0.992064	0.989241	1.05329	1.00516	0.955113	1.04794	0.962328	1.02922	1.10016	1.01515
38	1.03552	0.989875	0.99124	1.10982	1.0381	0.986385	1.0091	0.98208	1.04039	0.934945	1.02611	0.967909	1.01167	0.9769	1.10617	1.03999	1.03082	1.1182	1.05236	0.999672	1.04579	0.978826	1.02794	1.0854	1.0562	0.974243	1.04527	0.992226	1.03763	1.03908	1.05433	0.991213	0.983005	1.01499	1.03946	0.980208	1.02904	1.00333	1.04434	0.987189	0.979672	1.02244	0.973505	0.933656	1.06283	0.953473	1.00923	1.09154	0.995804
40	1.04732	0.997207	0.980745	1.08706	1.07172	0.995387	0.987421	0.980721	1.04448	0.914568	1.01348	0.966755	1.00304	0.992225	1.07572	1.05605	0.994388	1.12961	1.01708	0.975205	1.0127	1.01154	1.03092	1.05882	1.04576	0.977183	1.02109	1.00698	1.03662	1.01195	1.04856	0.996272	1.00253	1.01178	1.01464	0.97257	1.05865	1.02257	1.04178	0.992176	0.98718	1.03817	0.982809	0.946718	1.07109	0.96436	1.01771	1.09303	1.01862
42	1.04795	0.9841	0.969966	1.10163	1.05658	1.00276	1.00479	0.989084	1.04941	0.904669	1.01597	0.958263	0.990081	0.968897	1.07858	1.07121	1.00812	1.08157	1.01281	0.981247	1.02731	1.01576	1.04538	1.05885	1.03567	0.973222	1.02001	1.00374	1.03936	1.01127	1.05084	0.993751	1.00796	1.02354	1.05134	0.952939	1.05097	1.01017	1.04984	0.998932	0.963148	1.05906	0.999472	0.946918	1.06366	0.980052	1.03629	1.09302	1.08611
44	1.07296	0.973453	0.987708	1.16997	1.01541	1.00611	1.0075	1.01009	1.02858	0.898747	1.03225	0.952973	0.961537	0.971854	1.07655	1.06096	0.989573	1.05991	1.02774	0.991966	1.02602	1.01862	1.02147	1.08487	1.06755	0.981817	1.01036	0.99598	1.05119	1.00251	1.03276	0.98471	1.00688	1.0266	1.00512	0.949024	1.04185	1.02562	1.01815	1.00108	0.995445	1.0313	0.986416	0.957804	1.06483	0.964172	1.02574	1.08085	1.12974
46	1.03004	0.937252	0.9464	1.08113	0.953603	0.983066	0.973134	0.975373	1.02822	0.909986	1.0288	0.952085	0.986335	0.974996	1.0818	1.07766	0.994611	1.05679	1.02869	0.962944	1.02015	1.01726	1.00912	1.0703	1.02836	0.998607	1.01995	1.00623	1.05209	1.02073	1.04078	0.97993	1.03154	1.04206	1.00712	0.950139	1.03067	1.05039	1.01762	1.00234	0.999927	1.03461	0.997587	0.964694	1.058	1.00382	1.01707	1.08162	1.12879
48	1.04319	0.959828	0.968196	1.10678	0.958513	0.995685	0.977118	0.982838	1.01729	0.901343	1.03563	0.973541	0.984828	0.977985	1.03011	1.06046	1.00427	1.07659	1.04738	0.975425	1.03677	1.05967	1.04884	1.09415	1.03213	0.989159	1.03971	1.00063	1.03558	1.16891	1.04382	0.995917	1.01441	1.02155	1.01557	0.947346	1.07113	1.04423	0.996616	1.00152	0.979239	1.04025	0.971044	0.962527	1.05169	0.998367	1.00683	1.07737	1.10836
50	1.05243	0.979001	0.965878	1.12737	0.938808	0.982802	0.979523	0.955742	0.996165	0.910534	1.02862	0.950793	0.962767	0.969523	1.05942	1.0391	1.04786	1.10523	1.05737	0.974093	1.02913	1.02627	1.05035	1.07778	1.02794	0.981085	1.05412	1.02407	1.0235	1.19969	1.03011	1.0057	1.01572	1.03303	1.02406	0.956903	1.0803	1.06169	0.996766	1.0069	0.966826	1.02099	0.982835	0.949421	1.05795	0.997941	1.00083	1.06166	1.06392
52	1.04902	0.982351	0.985784	1.10899	0.952604	0.988929	1.00247	0.994568	1.00961	0.930383	1.03049	0.966311	0.9755	0.965258	1.07314	1.02822	1.04642	1.10941	1.07368	0.973427	1.02812	1.01896	1.03487	1.05627	1.02407	0.967295	1.04468	1.01557	1.03027	1.14098	1.02948	1.00511	1.01187	1.03108	1.03847	0.935067	1.07997	1.05515	1.00224	1.0134	0.961207	1.03364	0.987344	0.95811	1.04348	0.978158	1.01229	1.06651	1.08466
54	1.05917	0.965789	0.982016	1.12429	0.950526	0.998091	1.00716	0.983626	1.01837	0.918464	1.03422	0.985795	0.945445	0.989514	1.04824	1.04767	1.06075	1.11769	1.03856	0.971764	1.0463	1.01455	1.0254	1.05636	1.01547	0.972072	1.067	1.01271	1.0351	1.15135	1.02875	1.00625	0.997979	1.01778	1.02788	0.955569	1.03129	1.04441	1.01813	1.00126	0.972971	1.03131	0.974285	0.938612	1.02587	0.993169	0.996216	1.06044	1.05953
56	1.05037	0.969724	1.00494	1.11437	0.957408	0.998839	1.00362	0.975824	1.02091	0.926014	1.05865	0.942798	0.908549	0.983212	1.01364	1.06783	1.06279	1.05098	1.01881	0.960736	1.03708	1.00596	0.996093	1.11196	1.00372	0.975179	1.06134	1.01206	1.05934	1.09801	1.02455	0.998738	1.03036	1.02529	1.01961	0.957899	1.0189	1.05659	1.03827	1.00194	0.948476	1.01301	1.00179	0.947307	1.00072	0.966784	1.00526	1.06407	1.01661
58	1.05571	0.964949	0.999682	1.12468	0.955046	0.999021	1.01083	0.968274	1.02704	0.924129	1.06113	0.947813	0.936363	0.992512	1.03439	1.04648	1.06306	1.05323	1.01078	0.958581	1.02486	0.999715	0.991369	1.08494	1.00735	0.983737	1.07893	1.03635	1.06939	1.08222	1.03012	1.0105	1.02572	1.04563	1.00912	0.978882	1.00772	1.04369	1.03006	0.998934	1.0017	1.01682	1.00005	0.956261	1.00335	0.962121	1.00887	1.06809	1.00702
60	1.06038	0.939757	0.981064	1.1288	0.944913	0.996124	1.01056	0.970644	1.03586	0.945544	1.06205	0.950951	0.94369	0.996134	1.04485	1.07652	1.06184	1.06034	1.01623	0.959925	1.02369	0.97282	1.0462	1.08699	1.00772	1.00026	1.05759	1.0217	1.08662	1.06004	1.0427	1.01025	1.03562	1.02632	1.04013	0.97365	1.00133	1.03237	1.02942	0.993199	0.99318	0.990461	0.958832	0.952714	0.980383	0.964741	0.999639	1.05946	1.03041
62	1.06386	0.949416	0.981741	1.06202	0.958722	0.986605	1.02151	0.979773	1.03637	0.922831	1.04813	0.945319	0.935607	1.00417	1.07016	1.09156	1.0562	1.04874	1.01925	0.933106	1.02361	1.0027	1.0994	1.05425	1.0019	1.00122	1.06263	1.01508	1.09123	1.08194	1.02834	0.998964	1.00739	1.03168	1.06391	0.966173	1.00942	1.01815	1.02227	0.993432	0.99296	1.00466	0.991493	0.944862	1.00779	0.942432	0.995389	1.05192	1.01001
64	1.05517	0.966004	0.988363	1.07085	0.952263	0.97246	1.00606	0.992386	1.07	0.917514	1.05588	0.98496	0.931578	1.00931	1.07568	1.08243	1.02144	1.04136	1.02323	0.954784	1.0034	0.975167	1.08447	1.04716	0.989605	0.997496	1.03181	1.0342	1.08341	1.10223	1.04464	1.00176	1.02585	1.03713	1.09662	0.971534	1.01994	1.03047	1.02384	0.995437	0.97965	0.995966	1.00237	0.958999	1.04034	0.943827	0.988311	1.05643	1.02084
66	1.05729	0.966265	0.980287	1.06625	0.958814	0.988541	1.01014	0.990302	1.05271	0.926974	1.04742	0.975283	0.930586	0.987195	1.08562	1.06363	1.00512	1.07138	1.02572	0.965701	1.00499	0.974209	1.03086	1.04097	0.959729	0.995185	1.04073	1.02969	1.10565	1.09128	1.0484	1.00964	1.00069	1.029	1.06576	0.981568	1.0198	1.03373	1.02297	0.99727	1.0159	1.00775	1.0044	0.971546	1.042	0.988814	1.00596	1.0478	1.00087
68	1.05987	0.963875	0.988161	1.09579	0.957265	1.00097	1.01689	0.996009	1.04492	0.917093	1.04704	0.98698	0.969772	1.00097	1.10681	1.07757	1.03204	1.18686	1.03433	0.959328	1.01799	0.985872	0.989251	1.03873	0.998264	1.0025	1.03664	1.02724	1.08308	1.05612	1.04192	1.00672	0.982243	1.02582	1.05034	0.994211	1.02572	1.03802	0.997547	0.995975	1.00713	1.00941	0.989127	0.97081	1.04076	0.961047	1.00764	1.03883	0.990177
70	1.04854	0.932917	0.968421	1.05942	1.03366	0.995065	1.00226	0.982765	1.03671	0.902498	1.04623	0.966864	0.979268	0.979714	1.05164	1.06026	1.01416	1.1348	1.01172	0.969828	1.04312	0.983677	0.982624	1.05191	0.989258	1.00731	1.02567	1.04657	1.08168	1.07063	1.04392	1.01644	0.987424	1.0216	1.03445	0.983097	1.02529	1.05186	1.00455	0.994092	1.01035	1.00557	1.0124	0.986536	1.04432	0.966624	1.00308	1.04968	0.987769
[truncated: 51 more columns]

## Sheet: 10min pulse, NGF 2ngml
	cell 1	cell 2	cell 3	cell 4	cell 5	cell 6	cell 7	cell 8	cell 9	cell 10	cell 11	cell 12	cell 13	cell 14	cell 15	cell 16	cell 17	cell 18	cell 19	cell 20	cell 21	cell 22	cell 23	cell 24	cell 25	cell 26	cell 27	cell 28	cell 29	cell 30	cell 31	cell 32	cell 33	cell 34	cell 35	cell 36	cell 37	cell 38	cell 39	cell 40	cell 41	cell 42	cell 43	cell 44	cell 45	cell 46	cell 47	cell 48	cell 49
-28	0.972091	0.991111	1.02317	1.00308	1.01422	1.00174	1.0111	1.14275	1.03254	1.00321	1.00449	1.01507	1.01252	1.04596	1.06577	1.00352	0.982589	1.05494	0.986084	1.06668	1.01786	1.04024	1.02295	1.01669	0.994748	0.96349	1.00182	0.998616	0.980405	0.9988	1.02042	0.994243	0.936474	1.01524	0.990435	1.02592	1.0276	1.00819	0.93827	1.03437	0.99857	1.02035	1.02373	1.08043	1.01752	1.03253	1.01961	1.03425	0.988394
-26	0.963582	0.98444	1.03646	1.00705	1.00681	1.01564	0.977542	1.11584	1.0235	0.995061	1.01046	1.02219	1.03325	0.999592	1.06821	1.02446	0.972368	1.04814	0.990209	1.04141	1.01131	1.01157	0.996364	1.01356	0.997512	0.92087	0.987029	0.973975	0.991129	0.994996	1.00503	0.985334	0.92041	1.00087	0.987568	1.01326	1.01101	1.00357	0.938214	1.01683	0.985911	1.0248	0.99334	1.08945	1.00995	1.0307	1.00973	1.02002	0.973948
-24	0.993554	0.979868	1.02004	1.02078	1.00395	1.01953	1.00443	1.07838	1.02289	0.993451	0.996532	0.997642	1.01761	1.02442	1.04532	1.03757	0.988081	1.05255	1.00874	1.06031	1.03328	0.999559	1.00509	1.02138	0.994732	0.969706	0.993452	0.983177	0.991368	0.998514	0.976895	0.988743	0.92369	1.00055	0.997269	1.02498	1.00291	1.00273	0.938713	1.01254	0.978034	1.01027	1.01641	1.0751	1.01302	1.01173	1.00137	1.02279	0.983379
-22	0.975849	0.977958	1.0133	1.01648	1.01662	1.01244	0.981118	1.04401	1.04489	0.992823	1.00747	0.999808	1.01087	1.00262	1.04076	1.02236	0.983933	1.05734	1.01	1.05729	1.00718	0.998688	0.989707	1.0278	0.980048	0.973943	0.998141	0.997129	1.01504	1.00408	1.00142	0.993091	0.941684	1.00215	0.991996	1.00055	0.991374	1.00184	0.924256	1.02091	0.96126	1.01443	1.01359	1.05957	1.00063	1.0029	1.00189	1.00765	0.984629
-20	0.953767	0.972286	1.00073	0.98961	1.00319	0.995988	0.979921	1.03605	0.995484	1.00058	0.990359	1.00586	0.995605	1.00134	1.03658	1.01019	0.972538	1.06471	0.983072	1.0511	0.981907	1.0209	1.00207	1.02153	0.991935	0.989649	1.04866	0.995427	1.01171	0.992302	0.978647	0.988188	0.925151	0.990619	0.992598	1.00397	0.988048	0.987005	0.999195	1.01021	0.981235	1.01371	1.01348	1.02295	1.01992	1.02551	0.977407	1.02043	0.985982
-18	0.967542	0.975313	0.991899	0.968692	1.01227	1.00768	0.980186	1.01739	1.01867	1.00551	1.00007	1.00583	1.02046	1.01427	1.05369	1.00189	0.964084	1.05301	0.971307	1.03559	0.978697	1.00456	0.998658	1.00806	0.978466	0.948579	1.0606	0.98605	1.01528	1.00751	1.00843	0.994936	0.929545	0.992677	0.975271	0.997606	1.00214	0.994423	0.988723	1.01662	0.993525	1.02292	1.03181	1.03189	1.01286	1.02801	0.988197	1.03674	0.992856
-16	0.967534	0.994644	0.990576	0.990085	1.02894	1.01058	0.988915	1.04124	1.00581	1.00307	1.00277	1.02407	1.03216	1.00995	1.02559	0.963762	0.965859	1.01329	0.961737	1.04005	0.991393	1.01072	1.00293	1.0004	0.963913	0.992546	1.02932	0.983109	1.00789	0.997472	0.991381	0.989105	0.943995	1.0075	0.992696	0.997601	1.01037	0.983227	0.991621	1.01116	1.00361	0.999592	1.02034	0.998979	0.994235	1.0329	0.988928	1.02553	0.98538
-14	1.00712	0.991828	0.965852	0.993126	1.01499	1.01469	0.965129	1.06809	1.0062	1.01149	0.997833	0.997197	1.03616	0.981348	1.02199	0.985299	0.960299	1.03656	0.981458	1.05988	1.00231	1.00946	1.0056	0.998087	0.973429	0.962502	1.03836	1.00802	1.03982	0.99391	1.01143	0.990903	0.927657	1.01149	0.983609	0.99948	1.00965	0.987874	0.985413	0.992111	0.983309	1.00624	1.01999	0.990532	0.998382	1.02553	1.00185	1.01365	0.977883
-12	0.976931	0.986191	0.983598	0.998183	0.995585	0.995279	0.980605	1.03364	1.01394	1.00401	0.982051	1.01365	1.00971	0.982503	1.02444	1.01632	0.957133	0.99115	0.979084	1.03738	1.01143	1.03112	1.01527	0.992426	0.990533	0.98886	1.0222	1.01294	1.01249	0.986305	1.00932	1.00271	0.949384	0.993296	0.981007	0.990442	1.00886	0.994491	1.01676	0.999838	0.991287	1.0298	1.01237	0.986005	1.00366	1.0288	1.00578	1.01194	0.962519
-10	0.973216	1.00283	0.983645	1.00299	1.01189	1.02662	0.998576	1.03405	1.00379	0.99828	0.996473	1.00753	1.01821	1.00108	1.01337	1.01547	0.957269	1.01088	0.981154	1.04935	1.02193	1.00422	0.994358	0.997806	0.995065	1.04569	1.00012	0.989431	1.00078	0.990383	0.987086	1.00344	0.963341	1.00497	0.99208	0.970365	1.00175	0.993748	0.987943	0.99596	0.998695	0.988915	0.996	0.995539	0.989858	1.00424	1.00095	0.995152	0.968856
-8	1.00684	1.00567	1.00078	1.00777	1.00954	0.99249	0.958859	0.999169	0.998716	0.993027	0.992627	0.996013	1.01472	0.994628	0.990065	1.02053	0.952596	1.00085	0.970956	1.03659	1.03518	0.991477	1.00384	0.998509	0.994976	0.979334	1.01867	1.00319	1.02048	1.00379	1.01267	0.997874	1.01019	1.00965	1.00723	0.998456	1.0102	0.999592	0.988862	1.00741	0.995815	1.01565	1.00398	1.01091	1.00708	1.01796	1.00479	1.00319	1.00286
-6	0.991566	0.998373	1.01181	1.00021	1.00381	0.997036	0.991658	1.00707	1.01792	1.00098	1.00058	0.994278	0.985057	0.988722	1.00173	1.01771	0.952596	1.00085	0.970956	0.981941	0.993248	0.994746	0.996607	0.989768	0.993693	0.990649	0.986292	0.994392	0.983228	1.00572	1.02345	1.01113	0.99138	0.991874	1.01311	1.01134	1.00275	1.00215	1.01544	1.00533	1.00438	0.985076	1.0075	1.00309	1.01362	1.0139	1.0093	1.00514	1.02418
-4	1.0167	0.992184	1.00031	0.993176	0.977915	0.98362	1.01582	0.979437	0.983898	1.0013	1.0021	0.99178	0.970697	1.01038	0.996558	0.977394	0.957174	1.00745	1.02592	0.975528	0.999971	1.01356	1.0096	1.01045	1.01204	1.01263	1.00478	1.01374	1.00342	1.00195	0.973871	0.998283	0.991684	0.991586	0.975076	1.00842	0.987318	0.994207	1.00481	0.992167	0.994208	1.0147	0.992751	0.973783	0.986906	0.977581	0.992156	0.997169	1.01413
-2	1.01169	1.00094	1.00345	0.995849	0.99685	1.00023	1.03508	0.980271	0.995672	1.00641	1.00822	1.0104	1.01131	1.00519	0.998278	0.968893	0.936771	0.983878	1.00691	0.956585	0.949675	0.996002	0.99559	1.00347	1.00423	0.971695	0.990132	0.999251	0.992089	0.998152	1.00292	0.989277	1.0434	1.00192	1.0125	1.01142	0.997984	1.01031	1.00295	0.999133	1.0069	0.995665	0.99976	1.01668	1.00253	0.986311	0.992808	0.999347	0.989983
0	1.01504	0.997044	0.996214	0.99279	0.984931	0.98879	1.04635	0.959497	0.993818	0.985689	0.996279	1.00447	0.993222	0.99848	0.985444	0.935742	0.947071	1.0115	0.995204	1.00387	0.985	0.985365	0.974878	1.00557	1.03023	0.991542	0.996193	0.993593	1.00434	0.982507	1.00741	0.995544	1.02022	0.991728	1.00496	1.02165	0.989396	0.981805	0.977175	1.00073	1.01104	0.997106	1.00395	0.998886	1.00517	0.973669	0.996856	0.993317	1.03681
2	0.959137	0.976474	0.9609	0.93975	0.974587	1.01537	1.05044	0.952669	0.996085	1.00066	0.985729	0.986215	0.995973	0.995615	0.98539	0.932273	0.937243	1.02863	0.991688	0.986403	0.981306	1.00241	0.973612	1.00996	1.03951	1.03859	1.00837	1.02363	1.01827	0.98209	0.979496	0.981239	1.00584	0.990813	0.968435	1.01307	0.979971	0.986238	1.00917	0.990296	1.01045	1.01755	0.987109	0.988663	0.981379	0.971104	0.967772	0.969247	1.01658
4	1.03291	1.02279	1.03967	1.02114	0.99332	1.01756	1.10103	1.08999	1.06968	1.00874	1.01877	1.0671	0.998426	1.05298	1.03063	1.00645	0.961191	1.04226	0.987042	0.971515	1.00047	1.00819	0.983084	0.996877	1.06195	1.0285	1.01689	0.976593	1.0353	0.997189	1.02766	0.995167	1.0526	1.02537	1.01328	1.05454	0.999008	0.992728	1.03316	1.07219	1.05041	1.04816	1.02663	1.12714	1.0308	0.986657	0.990729	0.99244	1.07463
6	1.0733	1.06456	1.1066	1.08724	1.0566	1.18024	1.07811	1.14921	1.17054	1.1044	1.10573	1.09359	1.02919	1.16961	1.12751	1.03032	0.984541	1.10826	1.122	1.00409	1.04164	1.02031	0.993728	1.05421	1.10543	1.05485	1.0699	1.00369	1.204	1.20698	1.09903	1.08964	1.07	1.12068	1.15839	1.10717	1.12453	1.08725	1.09165	1.15609	1.13544	1.24909	1.04224	1.1607	1.10289	1.16417	1.11816	1.0875	1.1238
8	1.0889	1.06845	1.11938	1.0846	1.07736	1.19305	1.09677	1.17012	1.14826	1.09984	1.12499	1.10442	1.17334	1.13052	1.14456	1.08013	1.06615	1.17704	1.15994	1.11862	1.12669	1.16901	1.02267	1.12437	1.15528	1.15425	1.13549	1.00576	1.24728	1.2011	1.1007	1.10572	1.06372	1.12861	1.14542	1.08374	1.10601	1.15114	1.11341	1.14445	1.13637	1.27805	1.11888	1.13216	1.09161	1.14828	1.13465	1.12649	1.10232
10	1.04805	1.07415	1.1416	1.09237	1.09051	1.17741	1.11639	1.16546	1.18672	1.11777	1.10848	1.11417	1.15697	1.12488	1.13474	1.09711	1.05013	1.17987	1.15617	1.1556	1.12928	1.13976	1.05709	1.09602	1.13966	1.14952	1.13947	1.0795	1.21961	1.17775	1.09215	1.10254	1.06847	1.12326	1.16751	1.08493	1.11195	1.16656	1.11138	1.14223	1.15425	1.24864	1.16147	1.1895	1.11166	1.16921	1.16145	1.15135	1.13813
12	1.03485	1.05347	1.12117	1.07616	1.06441	1.14055	1.07964	1.15764	1.16927	1.09525	1.10645	1.10005	1.16483	1.14366	1.13215	1.09001	1.04337	1.17531	1.14249	1.16101	1.10159	1.16725	1.04912	1.08801	1.14267	1.16555	1.13073	1.11656	1.22199	1.14741	1.10657	1.09566	1.0653	1.12302	1.15535	1.1164	1.1165	1.14612	1.08038	1.11996	1.1352	1.18854	1.12614	1.1544	1.0626	1.16892	1.14441	1.14058	1.12018
14	1.08099	1.04372	1.13708	1.09121	1.04281	1.07799	1.0787	1.11922	1.14948	1.09873	1.09887	1.12345	1.17841	1.1293	1.12345	1.11634	1.00901	1.17914	1.13993	1.11031	1.10153	1.07501	1.02941	1.07161	1.10873	1.16047	1.12331	1.08428	1.19735	1.12052	1.10965	1.09556	1.07364	1.12578	1.13445	1.10836	1.12186	1.12961	1.06685	1.1173	1.1365	1.16952	1.11767	1.14771	1.03569	1.12986	1.12736	1.12927	1.12446
16	1.04589	1.03221	1.09053	1.08306	1.03055	1.07255	1.06276	1.073	1.12722	1.0853	1.08807	1.10331	1.13497	1.1639	1.10567	1.08351	1.00209	1.1728	1.13044	1.10776	1.05152	1.07508	1.0222	1.08432	1.09027	1.07927	1.12702	1.03722	1.19379	1.06101	1.1266	1.0812	1.06811	1.10018	1.09472	1.10127	1.10534	1.09212	1.02829	1.06143	1.12115	1.12068	1.0809	1.1079	1.00773	1.09748	1.10389	1.11137	1.07804
18	1.0565	1.01611	1.08004	1.0774	1.00707	1.04977	1.06235	0.989045	1.11985	1.05611	1.06336	1.07468	1.1021	1.11244	1.04747	1.05557	0.982559	1.17828	1.10068	1.08642	1.04551	1.0553	1.02492	1.06476	1.05801	1.07786	1.12978	1.00638	1.13835	1.03098	1.10457	1.06124	1.07119	1.08314	1.03514	1.07487	1.07148	1.05923	0.999454	1.04689	1.10021	1.06642	1.07076	1.05831	1.00606	1.05066	1.06607	1.10282	1.05694
20	1.00624	0.977637	1.02423	1.05913	1.01028	1.02903	0.986478	0.96988	1.04685	1.04273	1.04997	1.07076	1.06019	1.08013	1.03984	1.03516	0.960762	1.13014	1.09256	1.07964	0.974252	1.00976	1.01689	1.02809	1.03582	1.05284	1.10611	1.01978	1.08982	1.00289	1.08277	1.07034	1.06701	1.06929	1.02406	1.06978	1.07747	1.02597	1.02625	1.00234	1.07352	1.04143	1.0412	0.997205	0.994959	1.04761	1.05023	1.07539	1.02541
22	1.00725	0.971585	1.04143	1.04483	1.0107	1.0397	0.999284	0.988116	1.0192	1.05047	1.03908	1.04508	1.02855	1.06036	1.026	0.989985	0.946032	1.12301	1.03593	1.03342	0.939433	0.97306	1.00646	0.997233	1.00335	1.03089	1.09581	0.991237	1.0415	0.969682	1.08646	1.08337	1.07989	1.06474	0.982663	1.07669	1.04435	1.00907	1.02016	1.00656	1.04669	1.0215	1.0061	0.971267	0.983245	0.998553	1.0132	1.04225	0.995519
24	1.00967	0.961949	1.02098	1.03642	1.00232	1.04382	1.0477	0.953805	0.999479	1.02363	1.03778	1.00102	1.00044	1.04773	0.993543	0.959678	0.962483	1.08356	1.02851	1.02739	0.940363	1.00414	1.00642	1.01241	0.9995	0.986387	1.0889	0.989181	1.02627	0.939233	1.07995	1.06274	1.06047	1.02188	1.00344	1.05919	1.02778	0.973579	1.02177	1.02097	1.031	0.99871	0.997383	0.988322	0.992595	1.01653	1.01853	1.03425	0.981812
26	0.990768	0.953011	1.03389	1.00929	1.01208	1.02306	1.04986	0.953616	0.962001	1.01995	1.03819	0.997093	0.997883	1.05202	0.978878	0.965957	0.950004	1.06749	1.00923	1.02549	0.933997	0.975984	0.988208	0.974639	0.979222	0.970136	1.08125	1.00222	1.02589	0.953851	1.08958	1.05435	1.04485	1.00208	0.959006	1.0526	1.01601	0.964963	1.01928	1.03928	1.01949	1.01576	1.00786	0.986026	1.00418	1.00405	1.00827	1.02352	0.944264
28	1.02891	0.949424	1.01555	0.974528	1.00995	1.02971	1.02253	0.977164	0.984672	1.0254	1.02667	0.990848	1.00141	1.05056	0.984569	0.940985	0.945139	1.03246	0.993183	1.01933	0.945862	0.992061	0.999431	0.938572	0.975856	0.966631	1.07782	1.00065	1.01972	0.959952	1.09779	1.04901	1.03885	1.00736	0.97504	1.07085	0.990307	0.954972	1.02064	1.02189	1.01454	0.992793	0.971467	0.97178	0.988141	0.976121	1.00624	1.02629	0.952462
30	1.01453	0.948259	1.00424	0.972798	0.992235	1.00722	1.03363	0.995683	0.959276	1.00616	1.00651	0.971838	0.98921	1.03399	0.97621	0.946329	0.943624	1.00881	0.964284	1.01159	0.919855	0.994062	1.00807	0.944145	0.956705	0.978094	1.07249	0.993547	1.0175	0.951152	1.11491	1.04887	1.03829	0.992867	0.979485	1.06622	0.978243	0.968958	1.00366	1.01725	0.999316	0.990294	0.986002	1.00409	0.982928	0.987352	1.0119	1.0211	0.926479
32	1.01506	0.943947	1.01331	0.946079	1.0099	1.017	1.00817	1.02927	0.980625	1.01284	0.994138	0.97546	0.986137	1.0628	1.01071	0.932753	0.95034	0.996536	0.991895	1.02544	0.929198	0.966043	1.01446	0.954764	0.982138	0.968242	1.06099	1.00531	1.00093	0.982298	1.11009	1.05699	1.02802	0.992408	0.987668	1.09106	0.997078	0.967166	1.01319	1.01168	1.00162	1.01155	0.992977	1.0071	0.990815	0.988308	1.02145	1.03131	0.954905
34	1.01003	0.941114	0.997417	0.954552	0.993024	1.00476	1.06347	1.06994	0.971256	1.00267	0.99694	0.988141	1.02288	1.12423	1.01019	0.938076	0.940636	1.01005	0.966219	0.989143	0.947228	0.981035	0.999512	0.941798	0.974237	0.968218	1.04807	0.996136	1.01933	0.999573	1.1322	1.05339	1.03123	0.981227	0.992627	1.07555	0.992177	0.968921	1.01745	0.983575	0.983952	1.01188	0.9724	0.995296	0.998521	0.987889	1.01576	1.00903	0.946135
36	1.03275	0.937696	0.990413	0.954896	1.00507	0.998999	1.08806	1.04482	0.96005	1.0124	1.00755	0.984839	1.01344	1.09593	1.00994	0.980764	0.947716	1.03146	0.977085	1.00495	0.966562	0.99682	1.00755	0.973706	0.984863	0.979626	1.06381	1.0032	1.03269	1.02505	1.1129	1.02462	1.02267	0.978663	0.96465	1.04819	0.989849	0.972668	1.02087	0.985736	0.975866	0.99749	0.984534	1.0124	0.982766	0.967234	0.996656	1.01094	0.966436
38	1.03046	0.952503	0.99559	0.955782	1.00676	1.00711	1.09282	1.06389	0.985944	0.989196	1.02056	0.995573	1.04671	1.09828	0.996876	0.974442	0.947094	1.01483	0.962751	1.00657	0.952723	0.978826	1.00309	0.927888	0.999368	0.975952	1.03784	1.0132	1.0412	1.00741	1.09682	1.06771	1.02567	0.972313	0.988204	1.06345	0.988153	0.976879	1.03343	1.00605	0.983154	1.03051	0.976541	1.03794	0.98489	0.959724	0.997029	1.00996	0.967143
40	1.01448	0.956657	1.01383	0.968858	1.0391	1.01156	1.00792	1.06359	0.990526	0.994435	1.01483	1.03016	1.01681	1.077	0.990779	0.978498	0.949089	1.01342	0.987898	1.02264	0.942822	0.986097	1.01128	0.944955	1.03254	0.992194	1.04506	1.0168	1.01829	1.00273	1.09477	1.06048	1.02517	0.97949	0.984256	1.0553	0.988745	0.988129	1.02743	1.02546	0.967401	1.03092	0.98615	1.01274	0.998955	0.991502	1.00835	1.0108	0.974673
42	1.02179	0.960873	1.00068	0.962955	1.05589	1.01247	1.00591	1.02246	1.02763	0.993046	1.00776	1.04382	1.04396	1.08399	0.995232	0.954403	0.958521	1.00666	0.980598	1.01391	0.956259	1.00696	0.982731	0.954061	1.04914	1.00835	1.0483	1.01932	1.03769	0.999462	1.07531	1.05765	1.05784	0.969214	0.972452	1.06947	0.995986	0.987998	1.01452	1.03553	0.975386	1.03027	0.986417	1.03422	1.00747	0.997277	1.01745	1.00287	0.96226
44	1.03632	0.959926	1.00414	0.954443	1.05603	1.01872	1.01216	0.975168	1.0784	1.00554	0.997876	1.03496	1.02278	1.02299	0.996821	0.979085	0.938702	0.990643	0.981782	0.993533	0.953912	1.02234	0.994725	0.956426	1.06482	0.999074	1.03427	1.01347	1.01104	0.987435	1.09086	1.0556	1.0364	0.972386	0.983441	1.06948	0.993426	0.992346	1.01803	1.0202	0.985613	1.01109	0.988029	1.05299	0.992206	1.01347	1.00034	0.99062	0.975778
46	1.00535	0.970378	0.990688	0.968987	1.04993	0.990131	0.990744	0.96952	1.08911	0.992217	0.996967	1.0408	1.0229	1.04644	1.00638	0.953408	0.956505	1.00479	0.959916	0.999386	0.959477	1.02754	1.00641	0.969977	1.0286	0.978107	1.03948	0.993581	1.02762	0.999388	1.04513	1.05869	1.03236	0.968647	0.976926	1.0647	0.995691	0.985785	1.01312	1.02798	0.992924	1.03045	0.995459	1.01465	0.995448	1.00195	0.986565	1.01303	0.979442
48	0.967228	0.958527	0.981536	0.942602	1.01144	0.990731	1.00662	0.936827	1.10528	0.997259	0.99467	1.02066	1.01374	1.06035	0.983115	0.913009	0.949869	1.02059	0.978754	1.01615	0.970687	1.00081	1.00558	0.98707	1.03819	1.06038	1.05747	1.01445	1.03046	1.05434	1.04299	1.04398	1.04335	0.974301	0.975651	1.05233	1.00377	0.979164	1.01179	1.04705	0.994103	1.03225	0.983185	1.01639	1.00411	0.972018	0.988135	1.02218	0.968646
50	0.994179	0.97755	1.00482	0.969424	1.03973	1.01166	1.05503	0.969948	1.13619	1.01586	1.00375	1.02638	1.0205	1.07595	1	0.94157	0.942927	1.0077	0.998165	1.0076	0.979713	0.978507	1.00241	0.969763	1.03544	1.01174	1.03648	1.03338	1.02241	1.05868	1.04777	1.04065	1.03203	0.97732	0.985505	1.06157	1.00553	0.985398	1.01305	1.03638	0.991396	1.02156	0.994648	0.983736	0.990904	0.989176	0.994696	1.01798	0.956596
52	0.984371	0.957421	1.00834	0.948182	1.02878	1.00915	1.03843	0.995756	1.07354	1.00904	1.04118	1.04104	1.01078	1.10482	0.991618	0.966105	0.954796	1.00525	0.961315	0.996189	0.935246	1.00117	0.971702	0.95852	0.996646	0.974157	1.02813	1.00624	1.01483	1.05445	1.03947	1.03426	1.01541	0.975846	0.9763	1.05127	0.998938	0.975393	1.00188	1.03774	0.992947	1.03361	0.97893	0.988213	0.998118	1.00582	1.01368	1.01257	0.968867
54	1.0045	0.964319	1.01793	0.943171	1.03791	1.00171	1.03352	1.008	1.05766	1.0028	1.03433	1.00609	1.00178	1.08872	0.98275	0.920628	0.95176	1.01635	0.971003	1.03093	0.986516	0.985521	0.990356	0.970105	0.993905	0.991439	1.04747	1.0175	1.04483	1.09337	1.05358	1.03947	1.00269	0.978091	0.986078	1.02902	1.00016	0.968722	1.01418	1.04592	0.990083	1.02748	0.986936	0.960765	1.00404	0.98408	1.01641	1.02501	0.991502
56	1.02351	0.958543	1.01197	0.960171	1.03858	1.00207	1.01479	0.975473	1.04784	1.0173	1.05962	1.01474	1.01479	1.07525	0.988308	0.986339	0.944348	0.997345	1.00201	0.996912	0.974219	0.996716	0.986879	0.951589	0.980513	0.99721	1.03423	1.01067	1.05192	1.0804	1.05824	1.04717	1.01554	0.984485	0.991043	1.04193	0.992423	0.984584	1.03226	1.04116	0.991725	0.992542	0.993161	0.971622	1.0091	1.00974	1.02422	1.01776	0.960512
58	1.0109	0.96534	1.03171	0.968308	1.02538	0.994134	0.985197	1.009	0.999832	1.02098	1.04546	1.00492	1.01742	1.06662	1.00011	0.960787	0.974198	1.02024	1.01099	1.00357	0.977786	1.00424	0.979297	0.961274	0.996429	0.997063	1.04028	1.03151	1.09631	1.06253	1.05269	1.04104	1.01595	0.983783	0.984617	1.01683	0.991997	0.978502	1.03309	1.03257	0.984015	1.0143	0.990417	0.977268	1.00924	0.988739	1.01951	1.02356	0.953836
60	1.0249	0.959166	1.01084	0.953201	1.02868	1.01577	1.03879	0.994778	0.995797	1.01964	1.03885	1.00639	1.01535	1.07621	1.02165	0.971787	0.957106	0.985901	0.990985	1.01383	0.987995	1.00533	1.00082	0.9562	0.992678	1.00286	1.02423	1.03084	1.02802	1.05302	1.03356	1.04626	1.02414	0.967575	0.968756	0.999203	0.98013	0.970282	1.03937	1.02989	0.966705	1.01034	0.981692	0.971039	0.998928	1.01248	1.01721	1.01102	0.947424
62	1.03042	0.958118	1.00522	0.937293	1.02578	1.00115	1.04087	0.9607	1.02311	0.995061	1.0377	1.00379	1.00963	1.06571	0.989331	0.932366	0.956137	0.999732	0.985227	1.03331	0.976331	1.05479	0.983575	0.957233	0.998759	1.01136	1.03653	1.01894	1.05893	1.03307	1.04674	1.05383	1.02029	0.983781	0.976471	1.05207	1.00469	0.989708	1.04709	1.01534	0.976115	1.01841	1.00651	0.998323	1.00027	1.02754	1.01223	1.01971	0.942531
64	1.01566	0.961996	1.04411	0.931966	1.02489	1.01141	1.00791	0.963335	1.00544	1.01062	1.02749	1.04169	1.03483	1.04447	1.00853	0.91717	0.958464	0.978789	0.984073	1.0279	0.986463	1.05301	0.990506	0.963259	0.988032	1.00147	1.04584	1.01737	1.03044	1.04922	1.04026	1.03382	0.993027	0.975807	0.976847	1.02871	0.984705	0.985716	1.04772	1.00619	0.976667	1.02692	1.00424	0.988111	0.998975	1.01785	1.03079	1.0104	0.930334
66	1.01665	0.95614	1.05352	0.942311	1.04113	1.03058	0.997207	0.967731	1.04732	1.01358	1.02284	1.04104	1.04479	1.05276	0.990551	0.952215	0.970905	1.01279	1.00349	1.02009	0.951748	1.03667	0.925176	0.939212	0.983966	1.01001	1.04046	0.996205	1.00224	1.07081	1.04913	1.02796	1.01803	0.967542	0.998651	1.03179	0.985617	0.975282	1.02887	1.02244	0.975604	1.02252	0.974552	0.988501	1.00295	1.03457	0.999498	1.0195	0.93833
68	1.01122	0.951677	1.04512	0.928783	1.03062	1.00729	0.973212	0.99002	1.04266	1.01124	0.999567	1.02993	1.04402	1.04644	0.98797	0.962719	0.956585	1.01282	0.98049	1.03259	0.965519	0.979888	0.979334	0.960625	0.989502	1.02688	1.04997	1.00105	1.04147	1.12929	1.07022	1.02308	1.02883	0.9804	0.989017	1.03971	0.996411	0.977559	1.02428	1.00074	0.969262	1.00656	0.991598	1.00021	1.00849	1.04374	1.00731	1.01961	0.936174
70	0.992545	0.954104	1.03228	0.921481	1.01822	1.00714	0.966117	0.989827	1.03059	1.0262	0.997714	1.03523	1.03862	1.07494	1.00103	0.979867	0.963538	1.02027	0.9825	1.05428	0.939481	1.00651	1.00046	0.963289	0.990237	1.0015	1.05373	1.0141	1.0546	1.14792	1.06342	1.00855	1.04256	0.989476	0.984525	1.0285	0.993719	0.996769	1.02349	0.976841	0.977249	1.02268	0.990396	1.03353	1.00192	0.981553	0.992279	0.998593	0.947145
[truncated: 1 more columns]
