# Supplementary material for: Frequency modulation of ERK activation dynamics rewires cell fate
Source: Mol Syst Biol. 2015 Nov 30;11(11):838. doi: 10.15252/msb.20156458 (PMC4670727; doi:10.15252/msb.20156458)
Supplement: Supplementary file 10 — Source Data for Figure 4 [file MSB-11-838-s009.zip]

Archive with 4 entries (3 files):
- SourceData_Figure_4/
- SourceData_Figure_4/.DS_Store
- SourceData_Figure_4/README.txt
- SourceData_Figure_4/Source Data for Figure 4.xlsx
