# Supplementary material for: Frequency modulation of ERK activation dynamics rewires cell fate
Source: Mol Syst Biol. 2015 Nov 30;11(11):838. doi: 10.15252/msb.20156458 (PMC4670727; doi:10.15252/msb.20156458)
Supplement: Supplementary file 10 — Source Data for Figure 4 [file MSB-11-838-s009.zip › SourceData_Figure_4/README.txt]

Source Data for Figure 4. Single cell trajectories from multi-pulse stimulation.
