# Supplementary material for: Frequency modulation of ERK activation dynamics rewires cell fate
Source: Mol Syst Biol. 2015 Nov 30;11(11):838. doi: 10.15252/msb.20156458 (PMC4670727; doi:10.15252/msb.20156458)
Supplement: Supplementary file 10 — Source Data for Figure 4 [file MSB-11-838-s009.zip › SourceData_Figure_4/Source Data for Figure 4.xlsx]

## Sheet: Figure 4A_EGF
Time(min)	Cell 1	Cell 2	Cell 3	Cell 4	Cell 5	Cell 6	Cell 7	Cell 8	Cell 9	Cell 10	Cell 11	Cell 12	Cell 13	Cell 14	Cell 15	Cell 16	Cell 17	Cell 18	Cell 19	Cell 20	Cell 21	Cell 22	Cell 23	Cell 24	Cell 25	Cell 26	Cell 27	Cell 28	Cell 29	Cell 30
-6	1.00152	1.0048	1.00502	0.996197	1.00221	0.961123	0.99848	0.999156	1.00573	0.990441	0.996528	1.0057	0.994922	0.981395	0.995292	0.976784	0.999986	1.00646	0.997215	0.97399	0.994774	1.00284	1.00423	1.00071	0.997084	0.979932	0.994066	1.01969	1.00243	0.989582
-4	1.00039	1.00674	1.00365	0.996585	1.00328	0.959404	0.995171	0.996956	1.00866	0.992988	1.01024	1.00669	0.996503	0.983113	0.992956	0.976191	1.00356	1.01479	1.00005	0.980206	0.994356	1.00377	1.00653	1.0033	1.0029	0.993539	0.996359	1.01986	1.00383	0.999208
-2	1.00826	1.00478	1.00299	0.99082	1.00565	0.961671	0.995139	1.00312	1.00482	0.993889	1.00283	1.00187	0.993752	0.980889	0.991795	0.98396	0.997277	1.01581	0.991815	0.978008	0.988049	1.00779	1.0079	1.00538	1.00384	0.993366	0.992041	1.02228	0.998005	1.00354
0	0.991695	1.00394	1.00028	0.992612	0.999824	0.962715	0.986247	0.998889	0.997811	0.994492	1.00391	0.963691	0.989161	0.974164	0.984823	0.986653	0.997807	1.01626	0.995274	0.972416	0.984526	1.01067	1.00677	0.999983	0.999643	1.00037	0.995827	1.02417	1.00791	1.0074
2	1.16782	1.202	1.05584	1.16014	1.18287	1.14078	1.17287	1.16309	1.18072	1.1891	1.19317	1.01394	1.1967	1.05118	1.13382	1.13893	1.10846	1.16134	1.1381	1.10733	1.13507	1.11824	1.20587	1.12465	1.18102	1.15248	1.15889	1.19066	1.18834	1.21455
4	1.16053	1.18435	1.22731	1.17161	1.17917	1.15354	1.16429	1.16544	1.23014	1.18915	1.19216	1.08102	1.19331	1.14042	1.15244	1.14193	1.12596	1.18801	1.17613	1.11532	1.12869	1.15732	1.19944	1.14573	1.18234	1.1433	1.15116	1.18364	1.18012	1.19729
6	1.15018	1.17227	1.22068	1.16783	1.17002	1.13322	1.16302	1.16258	1.21945	1.18909	1.18207	1.07886	1.18968	1.13329	1.14171	1.12475	1.09348	1.17923	1.1451	1.09984	1.12112	1.14747	1.1898	1.13936	1.17869	1.14657	1.14111	1.17958	1.16177	1.15716
8	1.11488	1.13674	1.20208	1.16375	1.13711	1.12262	1.16361	1.16814	1.22419	1.17955	1.15999	1.09234	1.17832	1.11078	1.11938	1.08612	1.06169	1.162	1.08805	1.08843	1.10643	1.14007	1.17713	1.12251	1.17449	1.14534	1.13148	1.17444	1.13083	1.10603
10	1.0851	1.09049	1.17692	1.15065	1.09437	1.07264	1.13521	1.14322	1.15826	1.13586	1.12613	1.08105	1.15159	1.08438	1.08349	1.0418	1.04049	1.13657	1.04603	1.06293	1.08028	1.09383	1.16714	1.09118	1.15804	1.13561	1.10999	1.15075	1.09749	1.0417
12	1.04102	1.05971	1.13125	1.12143	1.03466	1.03338	1.11587	1.11891	1.11164	1.09822	1.1107	1.08301	1.11756	1.05472	1.04675	1.02688	1.01888	1.10754	1.01244	1.02962	1.04927	1.05528	1.13693	1.06299	1.13783	1.12488	1.10291	1.12081	1.08071	1.00739
14	1.01139	1.03601	1.09754	1.08978	1.00544	1.00556	1.09023	1.09015	1.08547	1.06078	1.07926	1.07509	1.07217	1.01952	1.01915	1.01169	1.00317	1.06636	0.993338	1.01074	1.01007	1.04109	1.107	1.04653	1.10993	1.10635	1.05322	1.09365	1.07301	0.989847
16	0.993105	1.01686	1.0621	1.06097	1.00005	0.986872	1.07059	1.06466	1.05792	1.03417	1.05003	1.0644	1.04285	0.989075	1.00544	1.00125	0.9952	1.03619	0.982561	0.99553	0.979131	1.02325	1.07965	1.03294	1.08	1.0681	1.02461	1.05886	1.07022	0.992261
18	0.988155	1.00919	1.04095	1.03196	0.993556	0.97481	1.04692	1.04485	1.04378	1.02158	1.03443	1.0572	1.02785	0.969315	0.995336	0.992104	0.994691	1.02447	0.991194	0.992498	0.958767	1.01562	1.05919	1.0233	1.05489	1.03631	0.995288	1.04796	1.06033	0.988983
20	0.990054	1.00684	1.02885	1.02024	0.992373	0.969442	1.03579	1.03113	1.04214	1.01109	1.01877	1.04589	1.01396	0.967577	0.999412	0.991473	0.987244	1.00386	0.972643	0.984812	0.946457	1.01609	1.04475	1.0162	1.03923	1.01369	0.97887	1.03004	1.05476	0.989369
22	0.986589	0.999035	1.01455	1.01178	0.987309	0.964888	1.02042	1.02393	1.03399	1.01226	1.00914	1.03856	1.01196	0.95816	1.00154	0.991258	0.995679	0.999143	0.983149	0.983205	0.947123	1.02138	1.03314	1.01078	1.02502	0.999672	0.965625	1.02043	1.04301	0.994311
24	0.99362	0.999288	1.01372	1.00916	0.987265	0.965385	1.01538	1.01398	1.02844	1.00908	1.00637	1.03875	1.00351	0.9609	0.995202	0.988049	0.988191	0.987004	0.98118	0.967682	0.940071	1.02686	1.03629	1.00832	1.02533	1.00177	0.973751	1.01597	1.03889	0.995043
26	0.994351	0.994829	1.01355	1.00577	0.984337	0.962066	1.00121	1.01063	1.03758	1.0062	1.00754	1.03442	0.995921	0.954455	0.995331	0.989753	0.993931	0.992314	0.985831	0.973653	0.941275	1.01669	1.03011	1.00387	1.02077	0.997233	0.974804	1.01194	1.02993	1.00078
28	0.997217	0.994043	1.0123	1.00968	0.981447	0.962571	1.00017	1.00789	1.03455	1.0023	1.00749	1.03193	0.99457	0.955059	0.991962	0.993152	0.991324	0.990921	0.998075	0.974864	0.944848	1.01926	1.02519	1.00004	1.01477	0.981171	0.986056	1.00732	1.02818	0.998191
30	0.998583	0.993508	1.01213	1.0036	0.982642	0.96416	0.996605	1.00456	1.02467	1.00701	1.00676	1.02917	0.99503	0.952258	0.990992	0.998307	0.990281	0.995545	0.993894	0.974187	0.93999	1.00425	1.02506	0.995989	1.00704	0.977228	1.0035	1.00146	1.02209	0.994565
32	1.00058	0.988034	1.01115	1.00684	0.982827	0.962689	0.995965	1.00272	1.02849	1.00241	1.00748	1.02701	0.996601	0.948954	0.990461	0.988584	0.984438	0.990125	0.992186	0.97119	0.942231	0.999168	1.02648	0.995019	1.00445	0.967048	1.00984	1.00519	1.01879	1.00184
34	1.00455	0.988941	1.01039	1.00386	0.988255	0.9606	0.990122	0.996369	1.0192	0.998438	1.00908	1.02826	0.997221	0.933245	0.989682	0.988547	0.984028	0.985153	1.00158	0.969349	0.934722	0.995013	1.02413	0.994331	1.00113	0.965969	1.01434	0.999372	1.01816	0.995704
36	1.01038	0.986498	1.00935	1.00162	0.993462	0.963119	0.98293	0.99383	1.01591	0.992843	1.00793	1.03327	0.99652	0.938232	0.989765	0.990539	0.980572	0.987176	1.00471	0.97187	0.935813	0.993994	1.02643	0.995166	1.00215	0.975562	1.01266	0.999488	1.01313	1.00603
38	1.00833	0.983946	1.01228	1.00076	0.987972	0.964917	0.989118	0.995022	1.01983	0.99269	1.00712	1.03282	0.995908	0.933274	0.986754	0.990839	0.981696	0.980362	1.00593	0.965287	0.936207	1.0017	1.02225	0.992958	0.999575	0.9709	1.01222	1.00002	1.014	1.0107
40	1.00581	0.979359	1.01585	0.998982	0.993832	0.962261	0.985003	0.998825	1.01526	0.994101	1.00954	1.033	0.994706	0.938441	0.99221	0.989344	0.975666	0.986277	1.01472	0.966054	0.93191	0.997555	1.02509	0.987312	0.997502	0.956749	1.01832	0.986143	1.00804	0.999707
42	1.01361	0.979244	1.01217	0.997282	0.994443	0.963942	0.983618	0.994718	1.00841	0.985927	1.00824	1.03174	0.995877	0.936925	0.991164	0.982785	0.975574	0.990107	1.01983	0.96239	0.93419	1.00143	1.02476	0.988883	0.99802	0.965626	1.01015	0.987005	1.00722	1.00442
44	1.01028	0.982146	1.0145	0.993469	0.997661	0.964927	0.985538	0.997836	1.00719	0.989157	1.00952	1.02985	0.998728	0.935185	0.988753	0.978823	0.971375	0.985368	1.0196	0.96141	0.931149	0.9961	1.02304	0.989483	0.995665	0.968443	0.99924	0.985919	1.0059	1.00653
46	1.00792	0.979893	1.01527	0.995861	1.00448	0.961887	0.982505	0.996537	1.00583	0.990499	1.01279	1.03464	0.997408	0.933036	0.990933	0.979395	0.966703	0.990034	1.02449	0.958773	0.931905	0.995932	1.02249	0.992203	0.995458	0.968936	1.00469	0.989696	1.00603	1.0041
48	1.00904	0.987688	1.01167	0.993283	0.996836	0.96225	0.982221	0.996585	1.00578	0.994535	1.01057	1.02836	0.992246	0.934807	0.993007	0.976292	0.969367	0.985146	1.01307	0.960421	0.932757	0.990518	1.01923	0.988068	0.993742	0.958968	0.995049	0.983087	0.998598	1.00956
50	1.00766	0.987626	1.01097	0.995426	0.997809	0.964372	0.981979	0.992093	1.00817	0.996139	1.01275	1.03732	0.992121	0.938659	0.993576	0.977761	0.967538	0.984517	1.01537	0.957999	0.930688	0.995425	1.02172	0.985434	0.995226	0.965695	0.987363	0.978245	0.996424	1.01701
52	1.01236	0.995337	1.00922	0.996637	0.993034	0.964608	0.98701	0.997602	1.01053	0.994084	1.00847	1.03616	0.993664	0.93575	0.99144	0.971712	0.974192	0.984112	1.01345	0.956358	0.933192	0.988313	1.02251	0.985351	0.99538	0.968641	0.991326	0.978753	0.999219	1.01213
54	1.00663	0.999529	1.00773	0.991703	1.0032	0.965793	0.986896	0.994536	1.01425	0.999033	1.00743	1.03438	0.993145	0.935948	0.989325	0.975165	0.974988	0.982956	1.00891	0.950557	0.937567	0.986363	1.02223	0.987322	0.997165	0.960222	0.98844	0.985735	0.997405	1.00605
56	1.0059	1.00973	1.00799	0.994282	1.00333	0.962877	0.990182	0.991476	1.00885	1.00118	1.00909	1.03831	0.992821	0.936352	0.991235	0.97415	0.969135	0.981584	1.00311	0.953709	0.937723	0.989284	1.02179	0.987461	0.998678	0.967112	0.986893	0.989494	0.997869	1.01272
58	1.00661	1.00553	1.0074	1.00151	1.00453	0.966703	0.993845	0.99294	1.01592	1.00867	1.0094	1.03689	0.995598	0.928759	0.989115	0.972017	0.966975	0.98379	0.996928	0.953053	0.939296	0.977741	1.02161	0.988244	1.00069	0.966942	0.992995	0.991789	0.998355	1.00806
60	1.01772	1.01636	1.01191	1.00031	0.997541	0.967427	0.987739	0.990881	1.027	1.00801	1.00898	1.03973	0.990584	0.926536	0.992657	0.974649	0.974047	0.98569	1.00741	0.956606	0.942021	0.983774	1.02049	0.989015	0.99629	0.958439	0.987927	0.987408	0.995445	1.00328

## Sheet: Figure 4A_NGF
Time(min)	Cell 1	Cell 2	Cell 3	Cell 4	Cell 5	Cell 6	Cell 7	Cell 8	Cell 9	Cell 10	Cell 11	Cell 12	Cell 13	Cell 14	Cell 15	Cell 16	Cell 17	Cell 18	Cell 19	Cell 20	Cell 21	Cell 22	Cell 23	Cell 24	Cell 25	Cell 26	Cell 27	Cell 28	Cell 29	Cell 30
-6	0.986011	0.994289	1.00445	1.00483	1.01213	1.00091	1.00381	1.00253	1.01129	1.00496	0.991609	1.00383	1.0016	0.993587	1.00437	1.01144	1.01697	0.983013	1.00602	1.00311	1.0108	1.0106	1.02064	1.01259	0.987636	1.02698	1.03503	1.00399	0.994247	0.995102
-4	0.985259	0.995005	1.00483	0.999258	1.02066	1.00239	0.996952	1.006	1.01311	1.00483	0.999344	1.00762	1.00023	0.998008	1.0048	1.01395	1.01733	0.980439	1.00566	1.0019	1.01006	1.00869	1.02411	1.0115	0.985793	1.04059	1.01971	1.00238	0.996742	1.00071
-2	0.987457	1.00147	1.00671	1.0124	1.0162	1.01534	0.996622	1.00159	1.00453	1.00921	1.00899	1.00291	1.00367	1.00247	1.00486	1.01178	1.02102	0.987865	1.0014	0.999647	0.992201	1.01097	1.02124	1.0137	0.979339	1.04218	1.00974	1.00213	1.00196	1.00587
0	0.992478	1.00025	1.00733	1.01412	1.02479	1.01817	1.00269	1.00085	1.01319	1.00833	1.0123	0.999849	1.00155	1.00371	1.00865	1.01298	1.00105	0.98852	0.995301	0.998509	0.988936	1.01294	1.02127	1.01952	0.98593	1.05119	1.03204	1.0085	1.00135	1.00556
2	1.00975	1.19652	1.22007	1.19714	1.15157	1.14838	1.21913	1.11799	1.18529	1.12903	1.18002	1.11847	1.16198	1.17198	1.07103	1.01926	1.10105	1.13971	1.09988	1.11751	1.04371	1.18623	1.10111	1.09545	1.09123	1.208	1.16861	1.23266	1.0609	1.08223
4	1.04275	1.20288	1.21707	1.19793	1.18909	1.14553	1.21224	1.19407	1.18948	1.21764	1.16989	1.10525	1.19372	1.1613	1.19812	1.13185	1.09978	1.13225	1.19751	1.15785	1.1165	1.1919	1.22356	1.10159	1.08769	1.20492	1.18226	1.23618	1.07006	1.10557
6	1.0456	1.19174	1.22472	1.2162	1.20713	1.15283	1.2248	1.1853	1.18247	1.21255	1.16918	1.10611	1.19455	1.16471	1.18949	1.13206	1.10147	1.13087	1.20314	1.1583	1.12688	1.19103	1.22813	1.09441	1.08552	1.21722	1.17013	1.23681	1.09557	1.11235
8	1.03079	1.1869	1.21295	1.19004	1.19013	1.14336	1.21888	1.16997	1.17983	1.20193	1.15896	1.09627	1.18371	1.15698	1.15628	1.1274	1.10532	1.12481	1.19291	1.15286	1.12327	1.1801	1.22102	1.07657	1.09112	1.19493	1.16333	1.21877	1.09778	1.10933
10	1.02656	1.16353	1.19723	1.17047	1.1691	1.1266	1.21943	1.13447	1.16402	1.18103	1.13791	1.08767	1.17746	1.14823	1.11662	1.13943	1.07819	1.09674	1.18013	1.13771	1.10758	1.1676	1.22481	1.06974	1.07889	1.16629	1.14742	1.18238	1.08616	1.09677
12	1.02093	1.13884	1.17123	1.12293	1.14794	1.10508	1.20842	1.08528	1.14843	1.13663	1.10382	1.07303	1.16641	1.14166	1.07658	1.13121	1.09588	1.06162	1.15488	1.12032	1.10011	1.15029	1.2239	1.05394	1.06988	1.11693	1.13892	1.15133	1.08697	1.07972
14	1.01193	1.09906	1.14197	1.08193	1.11907	1.07167	1.19915	1.04712	1.11587	1.10588	1.0923	1.06352	1.1549	1.1217	1.04561	1.11591	1.07788	1.03266	1.11956	1.09462	1.09714	1.13129	1.2154	1.04591	1.03445	1.09831	1.12445	1.1157	1.05952	1.07564
16	1.00807	1.07496	1.11935	1.04465	1.09492	1.05686	1.1993	1.04101	1.05038	1.07351	1.08794	1.05214	1.14275	1.10091	1.03126	1.10776	1.0626	1.00571	1.08679	1.06607	1.07129	1.10996	1.19331	1.04303	0.986619	1.09401	1.09146	1.07444	1.03622	1.05588
18	0.999954	1.05893	1.08693	1.0373	1.06947	1.03867	1.18519	1.01913	1.00911	1.04567	1.08418	1.04476	1.13586	1.10194	1.02669	1.08705	1.03112	1.01009	1.06459	1.05036	1.04429	1.09583	1.17907	1.04507	0.977961	1.09027	1.08043	1.05484	0.977267	1.04189
20	0.99949	1.037	1.07374	1.05013	1.06497	1.01687	1.1707	1.01916	0.971594	1.02977	1.05703	1.03767	1.11835	1.09303	1.02826	1.07475	1.00594	0.996218	1.03896	1.04365	1.0216	1.08406	1.15907	1.05735	1.02102	1.12137	1.08301	1.04116	0.998368	1.03791
22	0.999264	1.02931	1.06399	1.06163	1.07273	1.0134	1.15218	1.01798	0.991673	1.02231	1.04856	1.04927	1.10115	1.08112	1.03314	1.06158	0.983714	0.99133	1.03196	1.04713	1.00094	1.0741	1.13724	1.06233	1.02934	1.12869	1.09059	1.03032	0.991384	1.02532
24	0.991132	1.03435	1.05902	1.07153	1.08773	1.01169	1.13545	1.02387	0.982689	1.01681	1.04786	1.03971	1.09328	1.0628	1.02928	1.0572	0.963624	0.986398	1.02053	1.05118	0.993536	1.06736	1.10746	1.06715	1.02714	1.1345	1.10132	1.02578	0.980525	1.01991
26	0.988899	1.03069	1.04885	1.0818	1.09548	1.00989	1.12594	1.02609	0.986447	1.02351	1.04808	1.02627	1.07309	1.04202	1.02268	1.04867	0.952038	0.981456	1.01252	1.04872	0.998516	1.06203	1.08489	1.05388	1.00895	1.14945	1.11087	1.03717	0.972219	1.00792
28	0.98424	1.02101	1.04114	1.06553	1.08731	1.01452	1.13704	1.03397	0.975986	1.01454	1.04823	1.02499	1.07801	1.04415	1.03182	1.03424	0.950258	0.978289	1.00968	1.03803	0.994806	1.0646	1.06227	1.048	1.00256	1.13114	1.082	1.05457	0.966646	1.00748
30	0.987514	1.02073	1.03721	1.05419	1.07254	1.00851	1.12717	1.02206	0.978859	1.01183	1.03443	1.01358	1.07898	1.0443	1.0287	1.02972	0.955459	0.980747	1.00726	1.03541	0.99102	1.0652	1.05609	1.04514	1.00563	1.09073	1.06946	1.0637	0.967192	1.00696
32	0.992615	1.02221	1.0271	1.04046	1.06381	1.00743	1.12087	1.03317	0.975385	1.00939	1.02363	1.01984	1.07623	1.03474	1.02675	1.03182	0.970269	0.975604	1.01068	1.03371	0.984044	1.08184	1.04354	1.02349	0.998552	1.06714	1.06711	1.0722	0.95875	0.999159
34	0.98023	1.01208	1.01708	1.04042	1.06203	1.00332	1.11237	1.03952	0.984523	1.01219	1.01929	1.01733	1.07232	1.0266	1.02549	1.02665	0.967074	0.977987	0.998749	1.02908	0.996523	1.08029	1.03985	1.00032	0.993273	1.06109	1.06608	1.05791	0.958307	1.00863
36	0.978502	1.01353	1.02001	1.02607	1.05653	1.00187	1.10759	1.04808	0.986525	1.01211	1.01288	1.01653	1.05947	1.02014	1.02295	1.02381	0.979765	0.970994	1.00646	1.02707	1.01406	1.08236	1.03504	0.979376	0.987531	1.0429	1.09121	1.03432	0.961336	1.00869
38	0.986498	1.01473	1.01274	1.03393	1.04588	0.994343	1.10073	1.04014	0.994401	1.01329	1.00613	1.00581	1.05339	1.02214	1.02212	1.02888	0.941317	0.970292	1.00182	1.02338	1.00889	1.08817	1.04995	0.988655	0.9893	1.03414	1.08032	1.03479	0.95716	0.993444
40	0.98193	1.0153	1.00719	1.04168	1.05683	0.997424	1.08927	1.05395	1.00296	1.0134	1.00631	1.0025	1.05422	1.03103	1.02103	1.02937	0.977638	0.979881	1.0018	1.02046	1.00878	1.08539	1.08278	0.986507	0.994923	1.02771	1.05977	1.0275	0.955443	0.99697
42	0.975042	1.00515	1.00712	1.02622	1.04751	1.00816	1.07602	1.03583	1.00466	1.01146	1.01835	0.996912	1.0586	1.03108	1.01948	1.02567	0.979754	0.986275	1.00616	1.0228	0.999654	1.08035	1.09705	0.990819	0.992454	1.0382	1.04529	1.02084	0.954142	1.00285
44	0.980971	1.00004	1.00628	1.02142	1.04049	1.01165	1.06608	1.04393	0.99865	1.01332	1.01694	0.998019	1.06071	1.02714	1.02015	1.03309	0.981261	0.992721	0.999806	1.01515	0.98775	1.0709	1.09079	1.00088	1.00347	1.03774	1.05953	1.02271	0.965618	0.99196
46	0.980678	1.00168	1.00311	1.02803	1.03218	1.00283	1.05872	1.06349	1.00017	1.01428	1.01057	0.993159	1.05864	1.02187	1.01669	1.0219	0.988717	0.982849	1.00099	1.00869	0.976557	1.05872	1.07092	1.00098	0.997148	1.03476	1.06076	1.02029	0.966305	0.98664
48	0.976882	1.00218	1.01677	1.03279	1.03607	0.996576	1.04804	1.05253	0.992363	1.01955	1.01297	0.996705	1.06047	1.02099	1.00884	1.02202	0.986167	0.98016	0.996316	1.01127	0.965973	1.05045	1.05689	0.994801	0.989942	1.02547	1.06159	1.01598	0.97443	0.988033
50	0.97942	0.99253	1.01589	1.02918	1.0433	0.987422	1.04411	1.04986	1.00027	1.01662	1.02273	0.990788	1.05193	1.01421	1.01121	1.01892	0.97509	0.979657	0.992511	1.00537	0.969638	1.04551	1.05695	0.990501	0.986948	1.02673	1.08465	1.01778	0.98485	0.99526
52	0.982156	0.994744	1.011	1.01718	1.04352	0.985241	1.05099	1.05923	1.00039	1.01315	1.02293	0.994676	1.04468	1.00586	1.0063	1.03006	0.999626	0.979809	0.997142	1.0165	0.966554	1.04448	1.05648	0.980799	0.989108	1.0247	1.05591	1.0223	0.97475	0.98113
54	0.979773	0.995522	1.00968	1.02611	1.04512	0.997597	1.05971	1.06038	0.998387	1.01469	1.02983	0.99676	1.03998	1.00503	1.00856	1.02846	0.996565	0.975627	0.995745	1.01835	0.972338	1.03691	1.0557	0.982611	0.999679	1.02612	1.04615	1.01911	0.965009	0.982441
56	0.97609	0.985825	1.00406	1.03346	1.0409	1.00224	1.04873	1.04833	1.00286	1.01781	1.02716	1.00022	1.04047	1.00394	1.01196	1.02566	1.00084	0.978582	0.996979	1.01996	0.983758	1.03286	1.04732	0.977419	0.990973	1.03655	1.04698	1.01624	0.951236	0.98566
58	0.973313	0.986796	1.00531	1.02986	1.02441	1.00384	1.03999	1.05091	0.999886	1.01705	1.02997	1.00222	1.03893	1.00293	1.00851	1.03445	1.0221	0.983068	0.994577	1.01546	0.990477	1.02773	1.04843	0.976654	0.974536	1.03896	1.03514	1.01505	0.935827	0.978417
60	0.977096	0.981526	1.00636	1.0214	1.02735	0.99807	1.03452	1.06502	0.976407	1.02056	1.02454	0.996611	1.03617	1.00302	1.01153	1.02473	1.02036	0.987204	0.99636	1.01081	0.985046	1.02117	1.04598	0.979006	0.988791	1.03658	1.03897	1.0255	0.938324	0.986348

## Sheet: Figure 4B_EGF
Time(min)	Cell 1	Cell 2	Cell 3	Cell 4	Cell 5	Cell 6	Cell 7	Cell 8	Cell 9	Cell 10	Cell 11	Cell 12	Cell 13	Cell 14	Cell 15	Cell 16	Cell 17	Cell 18	Cell 19	Cell 20	Cell 21	Cell 22	Cell 23	Cell 24	Cell 25	Cell 26	Cell 27	Cell 28	Cell 29	Cell 30
-6	1.01954	1.02677	1.00294	1.01115	0.986605	1.00838	0.979781	1.01294	0.988871	0.98588	1.02271	1.06497	1.05773	1.04837	1.06022	1.06751	1.09555	1.0987	0.980388	0.956144	1.01803	0.979555	0.954523	0.977038	1.00104	1.03096	0.958687	0.982981	1.00958	0.959106
-4	1.01796	1.01646	1.00254	1.01066	0.963445	1.01409	0.971179	1.02297	0.966633	0.971775	1.01987	1.06025	1.05115	1.04747	1.05936	1.07672	1.09599	1.10624	0.975036	0.956331	1.01767	0.975904	0.954652	0.99088	1.02765	1.03009	0.965722	1.00113	1.03025	0.961644
-2	1.01817	1.01058	1.0068	1.01256	0.959293	1.02491	0.959742	1.0172	0.945945	0.977234	1.02606	1.0471	1.0684	1.04751	1.06177	1.07958	1.09794	1.11063	0.97429	0.953789	1.00619	0.969324	0.957134	0.992195	1.0717	1.02779	0.968011	1.00293	1.031	0.979943
0	1.03158	1.0168	1.01556	1.0091	0.969598	1.02019	0.955006	1.02083	0.979916	0.985939	1.03299	1.03667	1.06845	1.04142	1.05669	1.08902	1.09861	1.09979	0.976153	0.962688	1.00233	0.968242	0.955002	0.976845	1.07967	1.0224	0.95906	0.996584	1.02356	0.990585
2	1.18886	1.20335	1.17861	1.13873	1.12791	1.14356	1.10177	1.15677	1.08697	1.15501	1.1951	1.20717	1.26116	1.19085	1.05752	1.22561	1.12044	1.27678	1.10007	1.11856	1.12542	1.10744	1.14337	1.093	1.2207	1.18186	1.10916	1.10291	1.06729	1.11012
4	1.18331	1.19771	1.18188	1.13852	1.12226	1.14024	1.10292	1.15542	1.09099	1.15324	1.19575	1.20453	1.24929	1.22998	1.05594	1.24045	1.21421	1.26886	1.09942	1.11035	1.12103	1.10882	1.13975	1.0919	1.2229	1.16259	1.09972	1.09169	1.07621	1.10032
6	1.1665	1.18614	1.16441	1.12627	1.11948	1.13243	1.09906	1.14074	1.08213	1.12657	1.17041	1.19166	1.22274	1.21297	1.05475	1.22814	1.19424	1.26529	1.08776	1.09213	1.12657	1.09174	1.11287	1.08495	1.1984	1.14873	1.09378	1.07663	1.10058	1.09193
8	1.13488	1.15612	1.13033	1.10242	1.09118	1.11083	1.09051	1.12499	1.06209	1.08915	1.1111	1.1612	1.18487	1.17627	1.05594	1.19772	1.17533	1.23764	1.07129	1.05447	1.10681	1.05534	1.05738	1.07444	1.17985	1.09806	1.0768	1.04952	1.09863	1.06282
10	1.09839	1.11326	1.08832	1.06963	1.05055	1.07187	1.0722	1.09803	1.03637	1.04629	1.05351	1.13305	1.13767	1.13392	1.07079	1.1706	1.1565	1.20577	1.0373	1.01571	1.0768	0.993251	1.00611	1.05591	1.1373	1.05197	1.05013	1.01789	1.08594	1.0287
12	1.06124	1.06508	1.05296	1.03088	1.02216	1.03216	1.02909	1.06213	0.983051	1.0098	1.03942	1.09521	1.10342	1.10146	1.06503	1.13149	1.13225	1.17035	1.00795	0.986235	1.04122	0.962709	0.97113	1.0308	1.09339	1.02084	1.0148	0.990489	1.06571	1.00038
14	1.05024	1.0602	1.06086	1.01833	1.00108	1.03216	1.00867	1.0525	0.987828	1.01749	1.02737	1.0879	1.10516	1.09326	1.06922	1.12577	1.11391	1.14508	1.00879	0.999552	1.02652	0.968157	0.948725	1.01117	1.04181	1.01962	0.99056	0.990401	1.0186	0.979104
16	1.07207	1.13824	1.09804	1.05946	1.02278	1.11156	1.07722	1.06571	1.07457	1.0433	1.04552	1.13165	1.18569	1.08621	1.07526	1.21236	1.12691	1.20297	1.03569	1.02859	1.07898	1.07754	0.96351	1.03543	1.06366	1.12411	0.981342	1.03897	1.04588	0.983074
18	1.06238	1.144	1.08415	1.05227	1.04694	1.10226	1.09043	1.05746	1.07914	1.02271	1.0445	1.12093	1.1902	1.08178	1.0838	1.20849	1.15035	1.20606	1.02622	1.00732	1.08238	1.09767	0.960641	1.0201	1.06993	1.10553	0.981681	1.03577	1.08579	0.980772
20	1.04092	1.10346	1.04926	1.02869	1.03364	1.0777	1.06779	1.04467	1.07083	0.999558	1.02903	1.08436	1.15236	1.06857	1.08036	1.17234	1.13327	1.16642	1.00951	0.980839	1.05671	1.05021	0.952184	1.00263	1.05392	1.07364	0.971957	1.0138	1.09465	0.963116
22	1.02437	1.05288	1.02174	1.00222	1.01154	1.04261	1.03184	1.03081	1.03247	0.977499	1.01145	1.05256	1.1149	1.05762	1.08041	1.14392	1.1212	1.12633	0.984024	0.950328	1.02228	0.978697	0.939665	0.967566	1.02748	1.03994	0.956302	0.989828	1.06227	0.946542
24	1.01592	1.01788	1.00553	0.978535	0.981041	1.00849	0.992055	1.02607	0.986016	0.962406	1.00147	1.03252	1.08581	1.05571	1.08247	1.11356	1.10129	1.09705	0.965589	0.936519	0.999678	0.951359	0.935539	0.956174	1.00243	1.0489	0.941162	0.968284	1.02912	0.940914
26	1.01226	1.00549	0.996699	0.963826	0.974214	0.984805	0.967203	1.02134	0.956097	0.959256	0.989597	1.01396	1.06718	1.05138	1.0727	1.0799	1.0972	1.07621	0.95398	0.929718	0.977666	0.929447	0.950351	0.923129	0.997161	1.05997	0.926761	0.954245	1.00632	0.932514
28	1.01166	1.00321	0.994445	0.951495	0.962941	0.970545	0.949866	1.0194	0.942851	0.957505	0.989258	1.0065	1.06091	1.04595	1.08069	1.06773	1.08439	1.06907	0.944382	0.928153	0.966504	0.929759	0.957374	0.896846	0.988258	1.07343	0.922755	0.948068	0.984645	0.930812
30	1.00771	0.994308	0.990424	0.9447	0.956063	0.961489	0.945155	1.01661	0.932903	0.958717	1.00251	0.995999	1.05942	1.04673	1.08444	1.05546	1.08667	1.0602	0.936999	0.926975	0.964599	0.936196	0.95351	0.90478	0.986294	1.09208	0.920893	0.939921	0.961777	0.92755
32	1.00185	0.990805	0.98643	0.944388	0.959931	0.956667	0.939669	1.01154	0.924216	0.964035	0.997562	0.989957	1.04936	1.04092	1.08275	1.04241	1.07542	1.06524	0.936447	0.922779	0.959375	0.943487	0.950144	0.900094	0.979925	1.10378	0.915859	0.930154	0.950663	0.923749
34	0.999316	0.98442	0.987081	0.943997	0.953561	0.962404	0.936573	1.00158	0.925841	0.964502	1.00948	0.990003	1.0528	1.04324	1.08649	1.05313	1.06913	1.06873	0.936447	0.922779	0.959375	0.943487	0.950144	0.900094	0.979925	1.10378	0.920279	0.926958	0.95634	0.925528
36	0.991683	0.984111	0.983349	0.944534	0.955733	0.961519	0.937733	1.00075	0.923897	0.961415	1.00276	0.98737	1.05185	1.04181	1.08595	1.04662	1.06927	1.05478	0.939908	0.922947	0.96037	0.951351	0.961114	0.894769	0.98588	1.09679	0.920112	0.925143	0.954864	0.921677
38	0.987368	0.978307	0.982434	0.944749	0.95596	0.959172	0.933435	0.997262	0.924968	0.954136	1.00105	0.985997	1.05407	1.03895	1.07399	1.04137	1.06912	1.05097	0.941232	0.92338	0.965688	0.956267	0.962868	0.900635	0.986044	1.06776	0.919086	0.92652	0.946025	0.917828
40	0.987504	0.980758	0.980762	0.941721	0.956987	0.962438	0.933888	1.00192	0.926149	0.949063	1.0062	0.986882	1.05437	1.03824	1.06253	1.04152	1.07735	1.04421	0.936514	0.921784	0.958737	0.952177	0.961871	0.892174	0.990074	1.05917	0.919659	0.92187	0.952343	0.91815
42	0.988721	0.979107	0.979574	0.941298	0.957311	0.960936	0.930267	0.998303	0.922264	0.954016	0.996061	0.984661	1.05234	1.0406	1.06704	1.02668	1.07705	1.04931	0.940039	0.92105	0.960734	0.954892	0.955237	0.899043	0.984755	1.05501	0.918235	0.918394	0.953623	0.918777
44	0.982331	0.979852	0.980593	0.943698	0.96273	0.958681	0.929916	0.998472	0.912106	0.955042	1.00307	0.984638	1.05428	1.03404	1.0627	1.02654	1.0763	1.0516	0.93895	0.92101	0.95984	0.952709	0.957972	0.899811	0.992617	1.04316	0.913887	0.913638	0.941354	0.915394
46	0.984169	0.977799	0.981602	0.941489	0.95852	0.960125	0.927854	0.996125	0.9116	0.95177	1.0027	0.982991	1.05051	1.04188	1.06112	1.0243	1.07419	1.05731	0.938216	0.924113	0.957822	0.946931	0.96259	0.89336	0.974419	1.04631	0.91311	0.908621	0.946998	0.915221
48	0.980699	0.978927	0.983261	0.939247	0.956755	0.956526	0.923763	0.992473	0.907257	0.955638	1.00441	0.9848	1.05191	1.04387	1.05266	1.01928	1.07026	1.06051	0.936035	0.923188	0.958869	0.939954	0.961721	0.901893	0.984409	1.04182	0.917031	0.908215	0.945771	0.913258
50	0.978034	0.978426	0.983976	0.941929	0.94932	0.956453	0.927478	0.994338	0.903508	0.958067	1.00284	0.989889	1.04547	1.04495	1.05738	1.02499	1.07166	1.06295	0.936667	0.922036	0.95619	0.939345	0.961157	0.901078	0.986527	1.03608	0.916235	0.911688	0.948462	0.916995
52	0.975935	0.985362	0.985537	0.939847	0.958211	0.952435	0.922334	0.995385	0.899362	0.956677	1.00069	0.987144	1.04276	1.0451	1.05139	1.01891	1.08466	1.06442	0.943801	0.923667	0.957405	0.933128	0.956566	0.896595	0.974836	1.02869	0.917	0.907228	0.94748	0.914411
54	0.976053	0.98607	0.98544	0.943222	0.956784	0.953946	0.928793	0.997539	0.9041	0.958769	0.997849	0.987579	1.04422	1.04129	1.05221	1.02699	1.04622	1.06275	0.945199	0.926596	0.963635	0.941814	0.965434	0.89789	0.994568	1.04444	0.9157	0.897923	0.94381	0.911351
56	0.975925	0.995042	0.987383	0.941553	0.954234	0.952857	0.927171	0.996646	0.897267	0.959666	1.00344	0.98776	1.04742	1.03958	1.06474	1.02609	1.04368	1.06068	0.940751	0.926827	0.961571	0.942014	0.968878	0.892302	0.994898	1.03869	0.914089	0.898452	0.944633	0.908554
58	0.975447	0.991925	0.989111	0.943277	0.960737	0.952676	0.928246	0.996746	0.896218	0.955753	1.00279	0.989877	1.04976	1.0376	1.06153	1.02476	1.06783	1.07454	0.940021	0.926696	0.965153	0.941385	0.954263	0.881612	0.995997	1.04788	0.914054	0.898855	0.945061	0.909051
60	0.976857	0.994936	0.989276	0.943582	0.955676	0.964779	0.925416	0.9969	0.896915	0.956319	0.993062	0.988767	1.04477	1.04567	1.06974	1.02242	1.08198	1.07875	0.93612	0.924795	0.965144	0.936918	0.960399	0.878107	0.990598	1.04968	0.916272	0.893031	0.946822	0.908086

## Sheet: Figure 4B_NGF
Time(min)	Cell 1	Cell 2	Cell 3	Cell 4	Cell 5	Cell 6	Cell 7	Cell 8	Cell 9	Cell 10	Cell 11	Cell 12	Cell 13	Cell 14	Cell 15	Cell 16	Cell 17	Cell 18	Cell 19	Cell 20	Cell 21	Cell 22	Cell 23	Cell 24	Cell 25	Cell 26	Cell 27	Cell 28	Cell 29	Cell 30
-6	1.01345	0.98822	0.980357	1.02874	0.990638	0.996633	1.00112	0.953477	0.993265	0.980412	0.980506	0.982716	1.00495	1.02055	0.973544	0.96855	0.987942	0.997452	0.983578	0.999074	0.962788	0.981106	0.997176	0.998848	1.01051	1.02733	0.98944	0.991184	0.974153	1.00403
-4	1.01516	0.984028	0.972845	1.02662	0.993288	1.00391	1.00313	0.952618	0.997182	0.981146	0.979591	0.982862	1.00992	1.0153	0.978251	0.966287	0.992023	0.99917	0.992118	0.996002	0.958404	0.976039	0.997623	0.987566	1.00524	1.0367	0.982882	0.967702	0.973982	1.00253
-2	1.00174	0.981889	0.966925	1.02082	0.993629	1.00198	1.00124	0.953504	0.999514	0.978908	0.978219	0.984707	1.01652	1.00885	0.97809	0.970406	0.998586	1.00221	0.998568	0.992156	0.953552	0.984787	1.00305	0.982776	1.00059	1.04339	0.974087	0.957382	0.979428	0.987721
0	1.00564	0.998512	0.998143	1.04198	1.0049	0.997267	1.00134	0.966305	1.00354	0.981684	0.984208	0.996036	1.01146	1.02098	0.996057	0.98539	0.998169	1.00782	0.995782	0.989282	0.973627	0.995633	1.00589	0.985171	0.99416	1.05803	0.979776	0.942154	0.985451	0.982173
2	1.07262	1.0781	1.1562	1.10739	1.06458	1.07784	1.04888	1.11183	1.09276	1.06016	1.06848	1.1397	1.03592	1.05741	1.03123	1.04523	1.02743	1.15487	1.09194	1.05518	1.00473	1.10939	1.04576	1.08332	1.03599	1.04819	0.976811	1.08087	1.04386	1.08531
4	1.12161	1.10033	1.14915	1.12494	1.07165	1.10382	1.03827	1.10323	1.11574	1.11236	1.0935	1.14198	1.04111	1.06335	1.05563	1.04379	1.09149	1.17465	1.0959	1.09096	1.04553	1.10482	1.07884	1.0914	1.09535	1.07748	1.11641	1.07962	1.10598	1.1177
6	1.12303	1.10036	1.14398	1.12038	1.07866	1.10033	1.04527	1.09129	1.11974	1.11192	1.08794	1.13391	1.03359	1.0431	1.0526	1.04337	1.08609	1.16767	1.09205	1.08693	1.03852	1.08567	1.07419	1.08065	1.08693	1.10695	1.14236	1.05842	1.11251	1.11211
8	1.10304	1.08883	1.1109	1.08521	1.07139	1.079	1.03841	1.05829	1.10159	1.09706	1.07174	1.12397	1.03101	1.04658	1.05232	1.03378	1.06176	1.14029	1.07648	1.07546	1.02795	1.08887	1.07074	1.07589	1.08304	1.10202	1.1369	1.05595	1.10315	1.11625
10	1.07227	1.06818	1.07257	1.05065	1.06171	1.0571	1.02621	1.0167	1.08002	1.08337	1.0443	1.1038	1.01717	1.04488	1.042	1.01312	1.03037	1.10529	1.05618	1.05578	1.02969	1.06183	1.0489	1.05244	1.06365	1.09739	1.09693	1.03717	1.07367	1.10012
12	1.04201	1.04125	1.02488	1.0256	1.04679	1.02678	1.00959	0.979802	1.05353	1.05492	1.01676	1.07495	1.00245	1.03432	1.01958	0.998385	1.01096	1.05967	1.02661	1.02978	1.00847	1.03942	1.02964	1.04086	1.03389	1.08183	1.06217	0.999032	1.04172	1.08308
14	1.01882	1.01303	1.02113	0.996254	1.0316	1.00968	1.02046	0.951209	1.04565	1.03048	0.99196	1.04639	0.982433	1.04454	1.02186	0.992752	1.00256	1.03401	1.00367	1.01181	0.994289	1.00757	1.01273	1.04276	1.00559	1.05816	1.0241	1.01068	1.0191	1.05833
16	1.03545	1.03492	1.1483	1.01427	1.04523	1.04401	1.04976	1.00107	1.08131	1.03609	1.01372	1.08197	1.00002	1.06639	1.04036	0.992752	1.00256	1.03401	1.00367	1.01181	1.05884	1.07345	1.03616	1.08307	1.02428	1.03801	1.05311	1.07535	1.0662	1.0786
18	1.05188	1.06348	1.1439	1.04788	1.05395	1.05751	1.04648	1.00454	1.09756	1.04454	1.02386	1.10183	1.02281	1.05511	1.03375	1.03881	1.02051	1.16974	1.06739	1.05582	1.04916	1.08785	1.0504	1.08606	1.05448	1.04064	1.05374	1.06969	1.09061	1.09572
20	1.04602	1.06024	1.11743	1.03598	1.05816	1.05064	1.03645	0.98994	1.09719	1.04724	1.01851	1.09746	1.01872	1.05027	1.02509	1.0346	1.02181	1.15742	1.06639	1.06419	1.03944	1.08098	1.04924	1.07791	1.05569	1.04329	1.04991	1.06564	1.0827	1.08767
22	1.02568	1.04324	1.07097	1.02191	1.05197	1.03153	1.0213	0.97106	1.07681	1.02946	1.00417	1.08338	1.01924	1.03875	1.01317	1.02024	1.00818	1.11952	1.06259	1.05349	1.02133	1.05923	1.04159	1.07249	1.04743	1.04185	1.03777	1.0558	1.06025	1.07839
24	1.00852	1.01947	1.02406	1.00902	1.04409	1.01344	1.00125	0.954598	1.05623	1.01859	0.985233	1.05851	1.00903	1.03637	1.00464	1.0081	0.995613	1.07884	1.0538	1.03857	1.0037	1.01808	1.02179	1.05727	1.02717	1.03024	1.01578	1.02917	1.03289	1.03978
26	0.994618	0.992812	0.985089	1.01583	1.02899	0.995811	0.978655	0.956818	1.03152	1.005	0.96936	1.02433	0.998602	1.01839	0.996341	0.996812	0.98674	1.04459	1.03583	1.02649	0.980055	0.988772	1.00203	1.04704	1.00356	1.02777	1.00115	1.01413	1.00992	1.01605
28	0.994618	0.992812	0.985089	1.01583	1.02899	0.995811	0.978655	0.956818	1.03152	1.005	0.960968	1.00708	1.0034	1.00495	1.00163	0.985946	0.981734	1.01389	1.01099	1.01531	0.963959	0.964319	0.991376	1.03071	0.993878	1.02477	0.999245	0.991684	0.992765	1.00117
30	0.982173	0.955796	0.952418	1.00633	1.00643	0.973337	0.949531	0.960232	1.01028	0.975104	0.950875	0.994211	1.00881	0.992026	1.00122	0.986147	0.97811	1.00849	1.01145	1.00296	0.958329	0.954502	0.981494	1.01658	0.979196	1.01625	0.997892	0.979187	0.98827	0.98394
32	0.978427	0.946688	0.951128	0.995058	0.995397	0.96454	0.943119	0.975729	1.00798	0.966622	0.94602	0.981419	1.0046	0.990561	0.998918	0.990733	0.975839	1.00652	1.01596	0.997375	0.955692	0.935878	0.975625	1.0173	0.963386	1.01736	0.992476	0.965012	0.983205	0.9709
34	0.974468	0.938442	0.951807	0.988065	0.988473	0.960033	0.95649	0.986247	0.998112	0.965087	0.94277	0.977718	0.992424	0.985204	0.992426	0.990733	0.975839	1.00652	1.01596	0.997375	0.997861	0.945383	0.97365	1.02237	0.950362	1.01853	0.976816	0.960807	0.978472	0.95857
36	0.972964	0.940721	0.945924	0.97901	0.988743	0.961219	0.961689	0.985583	0.990391	0.964864	0.942951	0.972025	0.980443	0.980645	0.987654	1.00417	0.981611	1.01032	0.990727	0.993024	0.951534	0.952343	0.966455	1.01677	0.94586	1.01372	0.975995	1.00045	0.973555	0.957421
38	0.975887	0.947535	0.941077	0.981673	0.993131	0.965719	0.960095	0.988095	0.987141	0.966255	0.945327	0.971423	0.978359	0.991319	0.986127	1.0168	0.991992	1.009	0.981122	0.999913	0.954102	0.943956	0.960211	1.01581	0.949747	1.00972	0.980965	1.01724	0.975147	0.96399
40	0.981663	0.953902	0.944133	0.984243	0.995698	0.965081	0.960174	0.979983	0.981453	0.968342	0.945701	0.974271	0.972559	1.00081	0.987411	1.01605	0.991607	1.01662	0.982837	1.0002	0.95414	0.954041	0.957508	1.01026	0.958866	1.00938	0.986865	0.982627	0.976395	0.963686
42	0.981536	0.956632	0.946	0.984853	1.00014	0.964556	0.962708	0.97721	0.979089	0.970447	0.944296	0.977928	0.966657	1.01793	0.987836	1.00606	0.993959	1.02196	0.98511	0.993069	0.95555	0.968715	0.960513	1.02055	0.956563	0.997581	0.983578	0.962193	0.976112	0.955982
44	0.978652	0.958678	0.941984	0.984686	1.00172	0.964688	0.955694	0.966641	0.974999	0.976573	0.947115	0.981179	0.96442	1.02166	0.982392	0.992099	0.995014	1.02426	0.986804	0.984599	0.953231	0.971633	0.963488	1.03257	0.961519	0.989007	0.980488	0.949702	0.981269	0.954729
46	0.980155	0.965062	0.948567	0.984388	0.999773	0.963672	0.951776	0.968074	0.97589	0.978948	0.948851	0.981467	0.9763	1.02067	0.978518	0.97963	0.995617	1.0297	0.989971	0.980039	0.950127	0.968335	0.963209	1.02982	0.967411	0.98085	0.977992	0.931631	0.981404	0.94738
48	0.979029	0.970211	0.95383	0.98447	0.998439	0.966242	0.949146	0.950142	0.973148	0.975906	0.949604	0.987089	0.990585	1.02232	0.972588	0.969682	0.994739	1.02368	0.993916	0.979012	0.953257	0.967479	0.968398	1.02716	0.968787	0.977155	0.974527	0.969529	0.980018	0.945956
50	0.983492	0.979806	0.949074	0.992827	0.999828	0.968697	0.962576	0.961246	0.973604	0.972093	0.950149	0.992825	0.983706	1.02364	0.965317	0.963519	0.989645	1.0187	0.99407	0.980629	0.95383	0.954945	0.969458	1.02677	0.970916	0.972185	0.968885	0.967041	0.979243	0.947354
52	0.986057	0.991599	0.952529	0.990676	1.00156	0.970332	0.977286	0.990999	0.973917	0.976006	0.952985	0.996182	0.969164	1.00792	0.967651	0.956045	0.983886	1.01635	0.990328	0.986572	0.952242	0.952993	0.968935	1.03024	0.97707	0.974474	0.970577	0.962796	0.980784	0.97153
54	0.978538	0.993092	0.949449	0.985542	0.99702	0.969385	1.00254	0.990455	0.978134	0.971044	0.955762	0.996426	0.956178	1.00123	0.969027	0.95759	0.978509	1.00965	0.986686	0.999168	0.947857	0.954986	0.967374	1.03433	0.970025	0.972715	0.963411	0.981468	0.979642	0.992574
56	0.978277	0.985127	0.954285	0.983918	0.995729	0.967581	1.00142	0.98863	0.985731	0.968625	0.955034	0.996438	0.956155	1.00476	0.969067	0.957862	0.975256	1.01019	0.983305	1.00634	0.944152	0.951822	0.966452	1.02758	0.96966	0.972248	0.956754	0.96051	0.979706	0.977522
58	0.980006	0.981287	0.966383	0.980617	0.994348	0.970626	0.983121	0.977953	1.00009	0.966558	0.950728	0.991389	0.959051	1.00287	0.966511	0.960416	0.97024	1.00188	0.980394	1.0157	0.936603	0.956441	0.966798	1.0125	0.958376	0.968635	0.965817	0.942852	0.981311	0.972637
60	0.977876	0.976387	0.965318	0.981826	0.991535	0.969404	0.972346	0.966097	1.00612	0.959496	0.949873	0.989019	0.942855	0.994332	0.968106	0.968788	0.962948	0.991546	0.982152	1.02209	0.929361	0.954644	0.970477	1.00496	0.945219	0.973328	0.961646	0.936586	0.981381	0.969316

## Sheet: Figure 4C_EGF
Time(min)	Cell 1	Cell 2	Cell 3	Cell 4	Cell 5	Cell 6	Cell 7	Cell 8	Cell 9	Cell 10	Cell 11	Cell 12	Cell 13	Cell 14	Cell 15	Cell 16	Cell 17	Cell 18	Cell 19	Cell 20	Cell 21	Cell 22	Cell 23	Cell 24	Cell 25	Cell 26	Cell 27	Cell 28	Cell 29	Cell 30
-6	0.998109	0.997534	0.99352	1.0043	1.00184	1.00643	1.00104	0.996875	0.99804	0.999489	0.996972	0.999044	1.00038	0.997963	0.993695	1.00474	0.996364	1.00048	0.999038	0.986953	0.999747	1.00624	1.00662	1.00301	0.999933	0.995123	1.04117	1.04181	1.02772	1.03941
-4	0.999633	0.999639	1.01984	1.00131	1.01013	1.00623	1.00276	0.99967	1.0014	1.00162	0.999649	1.00073	1.00544	0.995622	0.99461	1.00237	0.994843	0.997051	0.999265	1.00344	0.993903	1.00489	0.992009	1.00523	1.00439	1.00466	1.0344	1.04118	1.0233	1.02416
-2	1.00835	1.00127	1.02397	1.00294	1.00789	0.998569	1.00028	0.998182	1.00557	0.999912	1.00045	1.00406	0.997714	1.00233	0.998239	1.00296	0.994955	0.988476	1.00326	1.02327	0.998869	0.996305	0.989109	1.00168	0.999954	1.01866	1.03681	1.03534	1.0233	1.02416
0	1.00937	0.995922	1.04031	1.00931	1.00605	0.997956	1.00316	1.01376	0.941329	1.00238	1.0009	1.00072	0.997882	1.00263	0.994383	1.00131	0.995799	0.980106	0.997904	1.0347	0.990679	1.0026	0.989603	0.995801	0.99036	1.01419	1.04484	1.06066	1.01954	0.997996
2	1.18183	1.16616	1.13335	1.10214	1.10347	1.12567	1.20791	1.20761	1.104	1.17845	1.16712	1.08322	1.12188	1.13196	1.06598	1.14104	1.11354	1.09879	1.0915	1.16256	1.15362	1.07306	1.09801	1.11597	1.09452	1.07263	1.12961	1.12157	1.14979	1.15722
4	1.17586	1.16997	1.13961	1.10257	1.09456	1.12457	1.20141	1.20799	1.11546	1.17917	1.16141	1.09036	1.11081	1.12453	1.06153	1.14269	1.11386	1.0989	1.08965	1.16539	1.15029	1.0674	1.09496	1.11833	1.09314	1.07518	1.12704	1.11694	1.14595	1.15847
6	1.16681	1.15904	1.13435	1.10055	1.08972	1.11926	1.19303	1.2008	1.10636	1.17112	1.15727	1.09111	1.09499	1.11798	1.05005	1.13498	1.09974	1.09658	1.08477	1.15477	1.13679	1.06287	1.09217	1.10682	1.08494	1.0676	1.10382	1.10661	1.11993	1.14647
8	1.15152	1.14991	1.13954	1.10585	1.08887	1.1136	1.16547	1.1897	1.09182	1.15745	1.15205	1.0818	1.06709	1.1051	1.04541	1.13667	1.08012	1.09221	1.0789	1.15003	1.13141	1.05528	1.08994	1.08903	1.06484	1.07008	1.07879	1.07708	1.07534	1.12463
10	1.05068	1.10933	1.13305	1.08917	1.08128	1.09363	1.11912	1.15923	1.05472	1.12501	1.12585	1.06508	1.02911	1.08171	1.03453	1.12379	1.04241	1.0789	1.06016	1.13175	1.12618	1.05528	1.08994	1.08903	1.06484	1.07008	1.07879	1.03727	1.03582	1.08798
12	1.08287	1.10933	1.13305	1.06908	1.07464	1.06478	1.09808	1.10839	1.02383	1.09119	1.0901	1.04836	1.0031	1.05329	1.01187	1.09435	1.01055	1.05702	1.0405	1.08674	1.10798	1.0114	1.07211	1.026	1.02094	1.04985	1.01676	1.00496	1.01326	1.05176
14	1.05223	1.0842	1.10953	1.04525	1.06382	1.03878	1.0927	1.06624	1.00136	1.06632	1.05997	1.03513	0.991349	1.02984	1.00087	1.0668	0.991217	1.03077	1.01739	1.04547	1.09087	0.986459	1.03966	0.997874	1.00465	1.04295	0.99892	0.991369	1.00075	1.0097
16	1.02953	1.06834	1.09534	1.01996	1.04555	1.01274	1.08091	1.03774	0.992035	1.04338	1.03335	1.02585	0.988551	1.0127	0.993326	1.04391	0.987032	1.00656	1.00413	1.01997	1.06456	0.971618	1.01453	0.982966	0.991643	1.0268	0.992311	0.988626	0.997325	0.995793
18	1.01756	1.05202	1.06208	1.00648	1.01966	0.993478	1.0629	1.02189	0.990891	1.0318	1.01672	1.01917	0.988763	1.00066	0.994366	1.01981	0.983365	0.991523	0.989162	1.00431	1.04317	0.958905	0.986271	0.97684	0.983782	1.01283	0.985576	0.990549	0.999349	0.980462
20	1.00725	1.03715	1.04781	1.00106	0.997882	0.980283	1.06369	1.02568	0.996917	1.0185	1.00556	1.01507	0.989984	0.994177	0.995407	1.00695	0.981608	0.977627	0.979071	0.993546	1.03542	0.955132	0.966497	0.973527	0.98193	1.03629	0.986242	0.992845	1.00172	0.976526
22	1.00693	1.02919	1.02206	0.994777	0.97894	0.96859	1.04799	1.02074	1.00159	1.01145	0.996371	1.00618	0.992304	0.992639	1.00608	0.998358	0.98049	0.96879	0.972812	0.983487	1.01696	0.944233	0.959476	0.968329	0.973989	1.0314	0.977861	0.990279	0.999596	0.97031
24	1.07812	1.071	1.1445	1.0162	1.04734	1.04411	1.07495	1.11347	1.04826	1.05322	1.04809	1.02103	1.02923	1.06623	1.04661	1.14468	1.02127	0.988662	1.01498	1.04636	1.04765	1.00916	1.06361	1.00011	1.01086	1.06938	1.08044	1.1073	1.03754	0.999298
26	1.15704	1.16292	1.14055	1.08573	1.08601	1.11047	1.1395	1.13928	1.06955	1.15401	1.15142	1.08593	1.06054	1.10464	1.09587	1.14474	1.11338	1.10155	1.09727	1.16016	1.15433	1.06494	1.09954	1.08006	1.09552	1.06559	1.1215	1.11346	1.07374	1.09348
28	1.14796	1.15847	1.13588	1.0783	1.08381	1.10599	1.12435	1.1392	1.06932	1.16327	1.14162	1.09215	1.04573	1.09653	1.09881	1.14599	1.10809	1.09833	1.08986	1.1637	1.14113	1.06362	1.10054	1.0818	1.08587	1.06166	1.10077	1.10753	1.05124	1.09094
30	1.12728	1.14662	1.14235	1.0691	1.07453	1.08951	1.08409	1.11171	1.05794	1.14902	1.11711	1.08753	1.0247	1.0809	1.12243	1.13455	1.08259	1.08118	1.07941	1.1455	1.11968	1.05666	1.10158	1.06051	1.06478	1.06669	1.05873	1.07776	1.02014	1.06396
32	1.09788	1.1251	1.13531	1.05092	1.05969	1.06291	1.05418	1.07338	1.03748	1.1185	1.08603	1.06934	1.00795	1.05223	1.08868	1.12644	1.0424	1.05572	1.05704	1.11829	1.10688	1.02137	1.07844	1.03503	1.03881	1.0573	1.01554	1.04052	0.998908	1.02544
34	1.06184	1.10189	1.1188	1.02471	1.0414	1.02461	1.02426	1.0397	1.01928	1.07607	1.05341	1.03649	0.994133	1.01985	1.05858	1.10599	1.00155	1.02291	1.02736	1.07047	1.0793	0.983554	1.03615	1.00099	1.01143	1.03725	0.977696	1.00446	0.991185	1.00247
36	1.0366	1.07959	1.09029	1.01218	1.02071	0.998899	1.01384	1.02646	1.01296	1.04968	1.02674	1.01977	0.995616	1.00357	1.04958	1.08823	0.982231	0.998534	1.00482	1.0365	1.05956	0.939974	0.963527	0.968008	0.975117	0.996164	0.961646	0.991209	0.99403	0.9858
38	1.02393	1.05349	1.0455	1.00922	1.00045	0.97888	1.01216	1.01476	1.00321	1.03037	1.01366	1.01223	0.995827	0.98725	1.02357	1.05146	0.963943	0.974922	0.978709	1.0044	1.03936	0.939974	0.963527	0.968008	0.975117	0.996164	0.95556	0.976601	0.989841	0.974344
40	1.01528	1.03376	1.00464	1.00817	0.97288	0.964414	1.00325	1.01074	0.996407	1.01466	1.00043	1.00523	1.0035	0.980934	1.02104	1.02315	0.956283	0.959085	0.964074	0.98345	1.01926	0.930539	0.943656	0.957268	0.963122	0.984653	0.950172	0.973606	0.991045	0.968859
42	1.01024	1.01659	0.984763	0.999066	0.956435	0.954986	0.995362	1.00804	0.990408	1.00504	0.993075	1.00567	1.0067	0.97296	1.00625	1.00668	0.950168	0.952657	0.955003	0.984553	1.01016	0.926783	0.934538	0.955003	0.955198	0.982651	0.949549	0.972054	0.991882	0.968302
44	1.00504	1.00657	0.970984	0.996853	0.939643	0.949416	0.996822	1.00892	0.985551	0.996638	0.991586	1.0106	1.00751	0.971874	1.01577	0.995177	0.946078	0.946363	0.94839	0.983386	0.989754	0.925295	0.936741	0.951843	0.948265	0.980928	0.949729	0.972818	0.991708	0.964905
46	1.00094	0.997093	0.965284	0.987127	0.924858	0.945006	0.99932	1.01035	0.98543	0.995875	0.989002	1.01014	1.01634	0.970058	1.02331	0.985719	0.948701	0.93989	0.948086	0.989444	0.981057	0.929359	0.93403	0.952139	0.94431	0.972781	0.951112	0.976321	0.993626	0.9638
48	0.994629	0.988471	0.956881	0.989742	0.922401	0.942656	1.00534	1.01352	0.986026	0.995368	0.991196	1.0135	1.01875	0.96972	1.02722	0.970756	0.949791	0.939087	0.945591	0.988785	0.976667	0.930077	0.93777	0.952721	0.942664	0.979233	0.954961	0.976244	0.989429	0.964097
50	0.99677	0.985894	0.954787	0.988393	0.917149	0.94013	0.995109	1.02087	0.988456	0.988412	0.987111	1.00305	1.01836	0.967112	1.02744	0.964038	0.949926	0.931259	0.942562	0.97596	0.9701	0.935331	0.936294	0.950602	0.941461	0.984371	0.950023	0.978624	0.989107	0.964063
52	0.997433	0.982558	0.953031	0.983881	0.911039	0.938077	0.989031	1.02546	0.986266	0.989846	0.985437	0.998375	1.02429	0.967584	1.00107	0.952508	0.949203	0.934017	0.940519	0.965036	0.969445	0.933702	0.942438	0.948256	0.938923	0.994965	0.947734	0.976872	0.987853	0.974989
54	0.992758	0.9778	0.948287	0.985332	0.908015	0.936213	0.986083	1.03034	0.989423	0.985541	0.984564	0.993857	1.02663	0.964347	0.997519	0.952552	0.949109	0.932008	0.94045	0.959767	0.962571	0.92462	0.945054	0.946494	0.938322	0.990457	0.952098	0.974018	0.986903	0.980223
56	0.994051	0.974422	0.948288	0.984617	0.912901	0.93711	0.986026	1.02959	0.996303	0.982318	0.981465	0.990713	1.02721	0.968278	0.990618	0.955993	0.953501	0.935893	0.948801	0.968943	0.972483	0.924762	0.943675	0.946891	0.940767	0.996614	0.952694	0.97567	0.982445	0.978529
58	0.994707	0.970689	0.944603	0.984147	0.905386	0.937613	0.998187	1.02584	1.00198	0.985218	0.977215	0.999948	1.02485	0.965262	0.979017	0.958889	0.953679	0.93334	0.947528	0.965456	0.964958	0.922638	0.942119	0.945274	0.939825	0.995452	0.949525	0.975203	0.980475	0.975081
60	0.999879	0.97444	0.94962	0.976656	0.905017	0.938152	0.990717	1.02575	1.00457	0.981944	0.977017	0.997513	1.02424	0.967657	0.983036	0.952678	0.951522	0.932298	0.951061	0.965876	0.970931	0.928284	0.939958	0.94426	0.941684	0.985019	0.950292	0.974373	0.97825	0.974536

## Sheet: Figure 4C_NGF
Time(min)	Cell 1	Cell 2	Cell 3	Cell 4	Cell 5	Cell 6	Cell 7	Cell 8	Cell 9	Cell 10	Cell 11	Cell 12	Cell 13	Cell 14	Cell 15	Cell 16	Cell 17	Cell 18	Cell 19	Cell 20	Cell 21	Cell 22	Cell 23	Cell 24	Cell 25	Cell 26	Cell 27	Cell 28	Cell 29	Cell 30
-6	1.00106	0.998761	0.993222	0.997762	1.00024	1.00109	0.999519	1.00095	1.00992	1.00171	0.999965	1.00013	0.99531	0.997177	0.995784	1.00014	1.00339	0.995757	1.00301	0.998052	0.998485	0.995931	1.00003	0.999041	1.00093	0.998972	0.997117	1.00163	1.00497	1.01548
-4	0.999502	0.997743	0.989769	1.00465	0.998784	1.01766	1.00334	0.993823	0.998237	1.00029	0.994904	0.990103	1.00118	0.995961	1.01442	1.01109	0.993893	0.990176	0.997926	0.992822	1.00515	0.995054	1.00322	0.999548	0.998586	1.00229	0.995976	1.00247	1.01753	1.01316
-2	0.995234	0.99331	0.991448	1.00739	0.990656	1.01347	1.00181	0.98608	0.997446	0.993295	0.992952	0.982733	0.998612	1.00251	1.01369	1.01167	0.982519	0.982158	0.994207	0.990747	1.01623	0.992984	1.00158	1.00249	0.989145	0.999166	0.988036	1.00154	1.00316	1.0224
0	1.00381	1.00533	0.992232	1.00547	1.01261	1.04317	1.01144	0.985695	1.01054	0.999288	1.0077	0.984294	0.996925	1.00647	1.00945	1.00454	0.98649	0.98589	0.995638	0.989803	1.04124	0.998309	1.00963	1.00932	0.994498	1.01349	1.00747	1.02739	1.00543	1.03165
2	1.17187	1.11364	1.10273	1.08948	1.07768	1.18414	1.1539	1.09396	1.17806	1.16909	1.07264	1.13462	1.09181	1.0648	1.04254	1.05136	1.05953	1.10577	1.04954	1.07971	1.15537	1.11485	1.12978	1.10772	1.10476	1.13666	1.11533	1.21438	1.17332	1.14906
4	1.17455	1.15594	1.14928	1.1836	1.14068	1.17934	1.15497	1.12559	1.18618	1.15746	1.08363	1.13616	1.0924	1.13553	1.08561	1.11382	1.09897	1.1036	1.09543	1.07483	1.15438	1.11012	1.15123	1.19257	1.09786	1.16644	1.10491	1.21643	1.17649	1.14291
6	1.1708	1.13935	1.14145	1.17041	1.14561	1.17161	1.15192	1.12132	1.17211	1.15509	1.07234	1.12064	1.09603	1.12188	1.07332	1.09958	1.09189	1.1017	1.09567	1.07378	1.1503	1.1061	1.14671	1.16672	1.09465	1.15827	1.09471	1.20882	1.17225	1.13344
8	1.16112	1.12166	1.12548	1.1498	1.13088	1.15613	1.14278	1.11179	1.16777	1.15147	1.06806	1.07755	1.09278	1.10896	1.06953	1.09095	1.07974	1.09674	1.08805	1.07236	1.14172	1.09777	1.14177	1.12379	1.08878	1.14955	1.08292	1.20012	1.14934	1.11436
10	1.13552	1.09888	1.09585	1.11355	1.10021	1.13106	1.12552	1.06829	1.1556	1.14878	1.06076	1.03632	1.09721	1.09307	1.06589	1.07489	1.05935	1.07784	1.06454	1.0641	1.13022	1.10316	1.13989	1.07957	1.07944	1.13301	1.061	1.18407	1.12802	1.0817
12	1.11355	1.0662	1.06321	1.07194	1.06376	1.09691	1.11125	1.03569	1.13658	1.1511	1.04098	0.998357	1.09315	1.07805	1.06397	1.04993	1.03459	1.06125	1.03664	1.04354	1.11415	1.10242	1.13511	1.04107	1.0638	1.1113	1.03113	1.15946	1.08857	1.04845
14	1.08789	1.0431	1.04036	1.04304	1.04129	1.06496	1.10649	1.00075	1.11885	1.13548	1.03605	0.973801	1.09111	1.07618	1.06555	1.02975	1.0194	1.04002	1.00973	1.02347	1.09443	1.10496	1.11989	1.03572	1.05397	1.08637	1.01326	1.12941	1.06234	1.02432
16	1.06968	1.02111	1.019	1.01451	1.0244	1.0595	1.10552	0.977809	1.10713	1.11631	1.02754	0.968113	1.09461	1.06707	1.05252	1.01289	1.00397	1.02752	0.99196	1.00998	1.08172	1.09737	1.11206	1.01802	1.03658	1.06924	0.995234	1.10732	1.03761	1.01307
18	1.05944	1.00523	1.0058	0.994172	1.01627	1.07279	1.10913	0.956606	1.09327	1.08112	1.01689	0.959355	1.10001	1.06362	1.05109	1.01832	0.993522	1.02769	0.981966	1.00585	1.08235	1.10854	1.10744	1.02546	1.03039	1.06587	0.979839	1.08334	1.01678	1.00398
20	1.05939	1.00083	1.00253	0.987742	1.02117	1.07772	1.11301	0.956724	1.08136	1.05707	1.01009	0.957385	1.10595	1.06834	1.04999	1.01232	0.994499	1.03392	0.977998	1.0037	1.07209	1.1195	1.09366	1.02386	1.02496	1.06804	0.989734	1.06877	1.00563	0.996327
22	1.06362	0.996886	0.99618	0.979648	1.02317	1.08481	1.11447	0.953403	1.07492	1.04144	1.01283	0.949129	1.10443	1.06553	1.04492	1.01006	0.997164	1.05289	0.9729	0.984824	1.06091	1.11779	1.0979	1.02555	1.03108	1.0644	1.00078	1.05947	0.993035	0.990593
24	1.11656	1.04014	1.02237	0.989091	1.06983	1.18551	1.15909	1.01548	1.13462	1.09253	1.02547	0.947317	1.10265	1.07631	1.04921	1.01815	1.00925	1.08638	0.983209	1.06207	1.07634	1.12694	1.11257	1.02407	1.04018	1.10066	1.04601	1.06294	1.01655	1.06277
26	1.15918	1.15577	1.12106	1.18237	1.11172	1.18424	1.15558	1.14369	1.17955	1.16189	1.07547	1.06398	1.10314	1.10102	1.09225	1.07851	1.08171	1.1019	1.04472	1.08046	1.14066	1.13437	1.1337	1.08736	1.08383	1.12842	1.09165	1.10751	1.15888	1.14547
28	1.15794	1.1521	1.14048	1.18175	1.14056	1.18195	1.15191	1.12684	1.17538	1.16009	1.07708	1.08653	1.11621	1.09094	1.08027	1.10376	1.08858	1.10759	1.07507	1.07665	1.14249	1.1312	1.14944	1.15903	1.09137	1.14069	1.09551	1.14116	1.16416	1.13625
30	1.15111	1.13567	1.12873	1.1537	1.13288	1.16357	1.14361	1.10298	1.16277	1.15053	1.06686	1.06524	1.11031	1.10734	1.06718	1.09875	1.07658	1.09587	1.07645	1.06812	1.14025	1.12812	1.15223	1.13731	1.08956	1.1386	1.08275	1.15119	1.15116	1.12896
32	1.13666	1.11235	1.10348	1.11445	1.11422	1.13624	1.12922	1.06887	1.16212	1.13183	1.06169	1.0205	1.09946	1.09027	1.05981	1.08357	1.05874	1.07046	1.05467	1.06761	1.13067	1.13087	1.1572	1.09673	1.07327	1.13063	1.05914	1.1356	1.11555	1.08972
34	1.11829	1.08784	1.07848	1.07369	1.09187	1.10336	1.11188	1.04554	1.14354	1.1154	1.03889	0.987751	1.1038	1.07472	1.06939	1.06622	1.03989	1.03791	1.03394	1.06388	1.11144	1.13534	1.15011	1.0502	1.06845	1.11557	1.04276	1.12093	1.08319	1.06582
36	1.09913	1.06176	1.05368	1.04005	1.06817	1.07932	1.11103	1.01536	1.12556	1.1216	1.01326	0.967427	1.11677	1.07196	1.05984	1.04269	1.02077	1.01381	1.00988	1.04	1.08673	1.12046	1.14305	1.02446	1.06424	1.10072	1.03358	1.09682	1.04965	1.04682
38	1.08578	1.04017	1.03511	1.01823	1.05363	1.06465	1.11277	0.967155	1.11083	1.09022	1.00229	0.95763	1.1092	1.06735	1.05803	1.01456	1.01289	1.00218	0.992807	1.01241	1.06973	1.13565	1.14607	1.03524	1.0547	1.08778	1.01658	1.07238	1.027	1.04309
40	1.07477	1.02575	1.01869	1.0008	1.0337	1.09318	1.11978	0.956346	1.0984	1.06451	0.99494	0.95012	1.1176	1.06676	1.0669	1.01179	1.0061	0.99105	0.975573	0.989257	1.05922	1.12517	1.1276	1.0137	1.04495	1.08693	1.00791	1.05288	1.00481	1.02563
42	1.08164	1.0157	1.00673	0.991414	1.02917	1.1125	1.12062	0.9639	1.08643	1.04303	1.00456	0.948043	1.11364	1.0671	1.06934	1.00774	0.995151	0.985231	0.969381	0.983683	1.05512	1.12866	1.1142	1.00374	1.04777	1.08441	1.0127	1.04014	0.996264	1.01222
44	1.07976	1.00513	0.999475	0.987528	1.02699	1.08112	1.11616	0.951864	1.08303	1.00582	0.9907	0.944633	1.11222	1.07273	1.05864	1.0082	0.992273	1.02274	0.965093	0.986165	1.0521	1.12947	1.10452	1.00123	1.05039	1.08324	1.01541	1.02895	0.988599	1.00544
46	1.0854	0.997297	0.994351	0.993698	1.03087	1.05548	1.10712	0.947506	1.08259	0.983779	0.994629	0.94858	1.1116	1.07023	1.04733	1.00374	0.983537	1.05618	0.966925	0.974511	1.06087	1.12933	1.09206	1.00866	1.04558	1.07143	1.00743	1.03101	0.989846	1.0022
48	1.08416	0.995287	0.997916	0.989711	1.02651	1.04737	1.11921	0.952065	1.07815	0.979611	1.01435	0.946522	1.10749	1.07373	1.06348	0.994151	0.980584	1.04812	0.970925	0.970789	1.06388	1.1254	1.08454	1.00202	1.04373	1.0529	1.00201	1.03364	1.00058	0.997747
50	1.07619	0.991192	0.997652	0.984485	1.02876	1.05992	1.13189	0.958675	1.07094	0.969863	1.01342	0.947395	1.10005	1.07179	1.07109	0.999113	0.994078	1.04426	0.965825	0.991098	1.0574	1.12152	1.0897	1.00859	1.03904	1.03738	0.988309	1.03911	1.00691	0.990086
52	1.08053	0.988527	0.996641	0.989139	1.03319	1.07533	1.12206	0.959828	1.06624	0.958686	1.01053	0.949333	1.09328	1.06273	1.05654	0.995533	0.995258	1.05753	0.956653	1.02211	1.05401	1.11595	1.08715	1.02122	1.03682	1.02838	0.984461	1.04118	1.00878	0.985425
54	1.07205	0.984832	0.995052	0.984207	1.02757	1.12271	1.11571	0.969719	1.05878	0.966414	1.00246	0.959046	1.10857	1.05763	1.05021	0.996957	0.997179	1.04659	0.956205	1.00701	1.04926	1.1208	1.09649	1.02652	1.02918	1.02911	0.983016	1.04659	1.00882	0.972195
56	1.06696	0.991808	0.999066	0.984663	1.01758	1.10961	1.10948	0.974208	1.04882	0.964921	0.986428	0.95481	1.1036	1.06147	1.04802	1.00242	1.0012	1.04392	0.950952	0.997302	1.04122	1.13192	1.09323	1.03216	1.02938	1.02137	0.995299	1.05016	1.00898	0.965696
58	1.05907	1.00051	1.00184	0.99014	1.01906	1.08705	1.10675	0.974094	1.04104	0.969969	0.968097	0.946818	1.11453	1.07093	1.03563	1.00949	1.00128	1.05038	0.94543	0.982911	1.03658	1.13646	1.0749	1.02016	1.02005	1.02094	0.990892	1.04306	1.01286	0.966992
60	1.05689	0.998066	1.00226	0.991408	1.02059	1.05725	1.1085	0.979341	1.03622	0.973191	0.969454	0.947843	1.10434	1.06207	1.02279	1.00511	1.00733	1.05088	0.948888	0.972297	1.02623	1.13429	1.0728	1.01511	1.0161	1.01895	0.99634	1.03376	1.00636	0.966068

## Sheet: Figure 4D_EGF 25ngml
Time(min)	Cell1	Cell2	Cell3	Cell4	Cell5	Cell6	Cell7	Cell8	Cell9	Cell10	Cell11	Cell12	Cell13	Cell14	Cell15	Cell16	Cell17	Cell18	Cell19	Cell20	Cell21	Cell22	Cell23	Cell24	Cell25	Cell26	Cell27	Cell28	Cell29	Cell30
-20	1.02521	1.00184	0.992455	0.982598	1.02043	1.06178	0.999506	1.00318	1.02941	0.995047	1.01538	0.998395	1.03313	1.01763	0.993937	0.996289	0.996572	1.00662	1.02106	0.995889	0.97651	0.98618	1.04724	1.00602	1.01588	0.997379	1.00488	1.00293	0.999849	0.97651
-18	1.00432	1.00874	0.99881	0.988712	1.01077	1.03282	1.00044	0.995261	1.01225	0.987574	1.01123	1.00113	1.03284	0.997594	0.999886	1.00417	1.0056	1.01955	1.01768	0.975656	0.999331	0.977678	1.01273	0.987077	1.01801	0.994635	1.04029	1.01226	1.00281	0.999331
-16	1.01622	0.996607	0.99196	0.983202	1.004	0.993376	1.01562	0.995582	1.01352	0.978035	0.999087	0.976144	1.03644	1.00513	1.00349	1.00167	1.00398	1.01267	1.0035	0.983039	0.998745	0.991011	1.01426	0.991093	1.01869	0.994677	1.05624	1.01027	1.00876	0.998745
-14	1.00513	1.02701	0.998172	0.98622	0.96956	0.982534	1.00055	1.00618	1.01041	0.98756	1.00076	0.984889	0.992376	1.00053	0.998745	1.01951	1.01163	1.01994	1.00906	0.994726	0.998073	0.982496	1.00099	0.986505	0.995841	0.995309	1.02776	0.998065	1.00634	0.998073
-12	0.994482	1.01626	0.995772	0.997826	0.993803	0.994869	0.99584	1.02095	1.01907	0.98893	1.00351	1.01699	0.996604	1.00683	1.01292	0.990418	0.995936	1.01508	0.998835	0.99261	0.996362	0.992026	1.00487	0.99823	1.01097	0.997172	1.01517	0.996948	1.00372	0.996362
-10	0.997338	1.01036	0.996096	0.984097	0.996082	0.988435	1.00493	0.999024	1.00407	0.992375	1.00061	1.00849	1.01271	1.00001	1.00792	1.01111	1.00467	1.00352	1.02318	1.00322	1.0027	0.994519	1.0048	0.996605	0.993601	1.00189	1.0042	1.01038	1.00667	1.0027
-8	1.01694	1.00345	1.00034	1.00662	1.02426	0.985944	0.986116	1.00088	0.997705	0.991265	0.997595	0.986517	0.995989	1.00752	0.99407	1.00459	0.995492	0.994553	0.999816	1.0025	0.996825	0.991971	0.995538	0.998562	1.00503	1.01108	0.995649	1.00469	1.00401	0.996825
-6	0.989392	0.996603	1.00321	1.00281	0.99576	1.01192	1.00939	0.997675	0.989679	1.00162	1.0051	0.999262	0.988667	0.97553	0.986114	0.991	0.995229	0.982451	0.976822	0.996574	0.984995	1.00908	0.99986	1.00056	0.987296	0.992403	0.979947	0.990501	0.979694	0.984995
-4	1.00185	0.973325	1.00457	1.00864	0.990098	1.01884	1.00373	0.981477	0.989476	1.02581	0.99318	0.988737	1.00603	1.01011	0.998977	1.00288	1.00867	1.0044	1.00135	1.00509	1.01912	1.0124	0.994933	1.00604	1.0031	0.997448	1.00503	0.99748	1.00589	1.01912
-2	0.991937	0.994735	0.999769	1.02494	0.975983	0.990936	0.981927	0.993847	0.992813	1.04421	0.988702	0.968378	0.996237	0.99102	0.982129	1.007	1.00231	1.00103	0.991808	0.990931	0.99498	1.01809	0.994452	1.00893	0.990193	1.00036	0.980153	0.986804	1.00234	0.99498
0	1.01393	0.995383	1.01573	1.00355	1.01418	0.98532	0.994306	0.975699	0.975401	1.01424	0.970694	0.951993	0.968541	0.963116	0.991274	1.00062	1.00198	1.03351	1.00316	0.997831	0.997627	1.02208	0.988254	1.0025	1.00793	1.00333	1.00115	1.00804	1.01934	0.997627
2	1.14382	1.06301	1.08264	1.05889	1.0588	1.26043	1.13553	1.04264	1.08526	1.16423	1.06487	1.18504	1.15303	1.14972	1.00235	0.990228	0.995493	1.03579	0.994948	0.993314	0.968855	1.02195	0.979267	1.00303	1.00352	1.01377	1.01936	0.984349	1.00717	0.968855
4	1.18607	1.10844	1.12626	1.12284	1.07604	1.19471	1.16375	1.10259	1.14061	1.18238	1.13601	1.18838	1.14989	1.14616	1.11634	1.22394	1.11707	1.1844	1.19636	1.20299	1.12666	1.18923	1.18238	1.17833	1.1562	1.15258	1.18892	1.15809	1.21397	1.12666
6	1.17041	1.09383	1.1145	1.10814	1.0463	1.17783	1.13396	1.08144	1.09931	1.18974	1.13091	1.18106	1.14027	1.13693	1.11385	1.21531	1.10948	1.17649	1.19095	1.18091	1.13193	1.18492	1.18268	1.16932	1.19956	1.17472	1.19551	1.14992	1.22748	1.13193
8	1.14304	1.10477	1.10267	1.08776	1.06731	1.16191	1.11061	1.04695	1.10958	1.14623	1.11303	1.15059	1.11474	1.09945	1.12084	1.19775	1.11047	1.16584	1.20036	1.1604	1.12687	1.1717	1.18827	1.16792	1.20365	1.18048	1.18881	1.16384	1.1991	1.12687
10	1.12588	1.08575	1.10489	1.07252	1.08209	1.16458	1.10304	1.02468	1.0941	1.15476	1.09205	1.1186	1.10349	1.08335	1.11054	1.1896	1.09069	1.15862	1.18506	1.16157	1.1058	1.14481	1.15628	1.13954	1.18309	1.14952	1.16135	1.12011	1.17231	1.1058
12	1.08818	1.06457	1.09337	1.03871	1.0542	1.12496	1.0603	0.990821	1.07975	1.12059	1.0693	1.0514	1.06307	1.03972	1.08639	1.17725	1.08252	1.1696	1.16397	1.13961	1.0929	1.14459	1.16967	1.12991	1.18266	1.13505	1.16335	1.11463	1.15083	1.0929
14	1.05502	1.03998	1.07362	1.02466	1.05382	1.10738	1.01803	1.00097	1.06246	1.13446	1.05358	1.05457	1.06814	1.01053	1.04041	1.11938	1.0655	1.14363	1.1464	1.09542	1.04147	1.11864	1.16373	1.11142	1.18241	1.11277	1.137	1.08277	1.14142	1.04147
16	1.0588	1.07567	1.07607	1.04239	1.06107	1.12089	1.01143	1.00264	1.05446	1.1532	1.0467	1.02382	1.08242	0.99508	1.04415	1.10312	1.05543	1.14692	1.11188	1.08529	1.01986	1.1125	1.15087	1.08993	1.16197	1.10699	1.12492	1.04987	1.11417	1.01986
18	1.04512	1.07806	1.05638	1.04845	1.06399	1.07024	1.01354	0.987292	1.02269	1.14435	1.02625	0.997535	1.07054	0.97283	1.03586	1.09777	1.06468	1.14995	1.10548	1.06757	1.02059	1.13596	1.15165	1.08281	1.14268	1.06967	1.12182	1.04376	1.10654	1.02059
20	0.991754	1.04456	1.027	1.00942	1.05889	1.05855	1.01808	0.997217	1.00949	1.11727	1.00992	1.03824	1.05416	0.997039	1.02796	1.06597	1.04637	1.10703	1.06406	1.03821	1.01798	1.11056	1.14456	1.06551	1.1259	1.03493	1.09737	1.02215	1.09348	1.01798
22	1.01238	1.04807	1.02622	1.02515	1.05113	1.06312	1.02617	1.02167	1.00375	1.10731	1.00226	1.01973	1.05168	1.00055	1.01123	1.05202	1.03345	1.10966	1.06616	1.03092	1.00773	1.0976	1.15411	1.06553	1.10361	1.02359	1.06781	1.02684	1.09171	1.00773
24	0.996798	1.0154	1.02617	0.993875	1.04045	1.06545	1.02166	1.02569	0.993253	1.07657	1.00447	0.995761	1.04453	0.995235	1.02954	1.02797	1.00812	1.09953	1.00819	1.02414	1.00864	1.01285	1.1709	1.20134	1.07021	1.00433	1.06154	1.02554	1.0624	1.00864
26	0.998503	0.977616	1.02124	0.982747	1.01684	1.04964	1.01188	1.01497	0.984565	1.02516	0.982759	0.989586	1.01906	0.997426	1.01555	1.0289	0.995875	1.06442	1.01873	1.01416	0.998872	1.06605	1.14528	1.02891	1.04393	0.995521	1.05181	1.00803	1.05598	0.998872
28	1.01198	1.02457	1.02425	1.03795	1.03655	1.07979	1.01357	0.999017	0.983553	1.07678	0.992631	0.994624	1.02968	1.0103	1.01898	1.01689	1.00872	1.03341	1.0246	1.02125	0.996483	1.05697	1.15032	1.03026	1.02501	0.990003	1.02222	0.991999	1.05219	0.996483
30	1.02208	1.00793	1.01612	1.03897	1.01676	1.01278	1.01893	1.0042	0.972518	1.0364	0.99349	0.972394	1.00073	0.980905	1.01643	1.02226	1.00979	1.02626	1.02167	1.03129	1.01957	1.06358	1.15828	1.02933	1.05175	1.00673	1.03561	1.01851	1.04566	1.01957
32	1.01833	1.01319	1.01736	1.01438	1.02259	1.01107	0.978221	1.00231	0.985816	1.03236	0.990174	0.97613	0.996569	0.967567	1.00903	1.01508	0.996547	1.01934	1.0057	1.00567	0.98989	1.06244	1.12744	1.01769	1.03869	1.00012	1.02228	1.01916	1.03614	0.98989
34	1.03087	1.00655	1.01497	1.03045	1.01715	1.06743	0.993966	0.972687	0.971563	1.06839	0.987912	0.989421	1.00454	0.970035	1.0066	1.03316	0.995602	1.01494	0.995613	1.00726	0.990526	1.06245	1.08767	1.01038	1.0364	0.992892	1.03402	1.00566	1.03334	0.990526
36	1.01789	1.00571	1.0068	1.03582	1.02516	1.06113	0.996757	1.00512	0.976201	1.03548	0.998478	0.980368	1.01521	0.985518	1.0028	0.990228	0.996292	1.02684	0.985963	1.02677	0.988794	1.07381	1.11077	1.01451	1.03436	0.987873	1.00316	0.997413	1.02323	0.988794
38	1.0079	1.00083	0.999592	1.00212	1.0056	0.980072	0.994791	0.991785	0.965947	1.01856	0.972135	0.97007	1.00705	0.966702	0.99673	1.02929	0.995375	1.03688	0.995354	0.995927	0.977229	1.07414	1.10238	1.00784	1.01882	0.972359	0.977169	0.979	1.01603	0.977229
40	1.01783	1.01065	1.00755	1.00942	1.05712	1.00636	1.00218	0.978098	0.949175	1.03276	1.01189	0.961198	1.00426	0.967945	0.991956	0.991032	0.98211	1.01422	0.973163	0.981641	0.964208	1.056	1.08828	1.00351	1.01985	0.994258	0.994957	0.996664	1.01774	0.964208
42	1.01819	1.01747	1.00359	1.02718	1.0142	1.06013	0.988343	0.993371	0.960042	1.02064	1.01131	0.988406	1.00576	0.951763	1.00963	1.04823	0.996428	1.04262	0.999398	0.991319	0.980582	1.05636	1.10722	1.00694	1.01351	0.993378	1.01612	1.00144	1.00854	0.980582
44	1.02544	0.992703	1.00014	0.994266	1.01925	1.05263	0.993681	0.97297	0.951019	1.00246	1.0018	0.992144	1.00744	0.961047	0.999703	1.03989	0.989575	1.03476	0.982278	1.02037	1.00022	1.0513	1.09433	1.00926	1.0185	0.98468	0.999666	0.990611	1.02492	1.00022
46	1.04352	1.00929	1.01087	1.01063	1.0347	1.0663	0.967863	0.961233	0.976297	1.06287	1.0236	1.00372	1.0022	0.937943	0.998712	1.05531	0.98744	1.02214	1.00274	1.00987	0.999124	1.0369	1.06835	1.00299	1.00176	0.98164	0.99582	0.974282	1.02974	0.999124
48	1.01616	1.00085	1.00834	0.995382	1.04627	1.04651	0.966387	0.981416	0.989305	1.00578	1.03198	1.01602	1.00544	0.965102	1.00186	1.06474	0.991501	1.0346	0.98641	1.00868	0.985993	1.03876	1.04824	1.00933	1.021	0.992609	1.02489	0.990318	1.03449	0.985993
50	1.01088	0.990573	1.01275	0.999649	1.00203	1.0652	0.943423	0.95132	0.975961	1.0072	1.0096	1.04975	1.01429	0.966409	1.00473	1.05715	0.98131	1.0226	1.00036	1.00429	1.00679	1.03952	1.0243	1.00382	1.00699	0.98477	1.00396	0.978505	1.01514	1.00679
52	1.01392	1.01657	1.00743	1.01359	1.02991	1.05876	0.949667	0.954246	1.01178	1.01678	1.00256	1.00462	1.02274	0.965664	0.982849	1.04702	0.990929	1.02594	1.00114	1.01255	1.01591	1.03242	1.01761	0.999702	1.02157	0.987889	0.99625	0.989642	1.02688	1.01591
54	1.03875	1.02138	1.01937	1.02761	1.00201	1.07562	0.954659	0.957367	0.967265	1.00156	1.00492	1.00056	1.02487	0.960539	0.998313	1.03351	0.989935	1.03946	1.00767	0.988138	0.996688	1.03202	1.02352	0.99671	1.00763	0.990013	0.999681	0.999482	1.03178	0.996688
56	1.05049	1.00217	1.00676	1.02481	0.986232	1.04623	0.982489	0.954698	0.963428	0.956613	0.981162	1.01726	1.00889	0.946063	1.00693	1.01975	0.976978	1.03462	0.981174	0.981124	0.961295	1.04443	1.04146	1.01311	1.00448	0.985219	1.01451	0.988828	1.01156	0.961295
58	1.05049	1.00217	1.00676	1.02481	1.04484	1.08252	0.97417	0.945337	0.95178	0.986746	0.981378	0.993093	1.01313	0.976225	0.989905	1.0002	0.97541	1.02964	0.994136	0.991637	0.979905	1.03163	1.01839	1.00092	1.00007	0.980277	0.993579	0.984405	1.00532	0.979905
60	1.03036	0.987219	1.02352	1.02148	1.00809	1.13382	0.971299	0.953565	0.969937	0.985042	0.977477	0.99936	1.04219	0.969309	0.994423	1.03847	0.978719	1.03501	0.987082	1.00945	1.00482	1.03407	1.0368	1.00603	0.997916	0.996287	1.01557	0.988324	1.01583	1.00482
62	1.02635	0.993616	1.00874	1.01787	1.01372	1.10518	0.960265	0.957045	0.966888	0.980808	0.972896	0.986197	1.04811	0.975982	0.973312	1.01909	0.976387	1.01392	0.997234	1.00583	1.00262	1.02058	1.03531	1.00824	0.995408	0.986955	1.00298	0.991148	1.01573	1.00262
64	1.02791	1.00172	1.01378	1.02124	1.0675	1.08263	0.96262	0.946194	0.966005	0.97553	0.978494	1.02391	1.04046	0.986044	0.997537	0.994963	0.973521	1.04325	0.989968	0.995865	0.993919	1.03991	1.03608	1.01284	0.999311	0.985435	0.987784	0.995768	1.01271	0.993919
66	1.0211	0.985462	0.999394	1.01701	1.01415	1.08617	0.981209	0.938995	0.968963	0.957475	0.983936	0.980465	1.02583	0.973356	0.990018	1.00033	0.969961	1.0616	0.974887	0.973337	0.988165	1.02622	1.02898	1.01052	0.990689	0.989489	1.01281	0.989692	1.00775	0.988165
68	1.01061	0.978035	1.00067	0.991278	0.997639	1.0657	0.976002	0.946713	0.976049	0.967248	0.958326	1.01638	1.0087	0.964825	0.999475	0.998623	0.981227	1.05366	0.988346	0.985755	1.00731	1.02887	1.02464	1.01257	1.00341	0.990519	1.0109	1.01217	1.00079	1.00731
70	1.04013	0.994167	1.0167	1.02303	1.00383	1.10158	0.976548	0.944961	0.980532	0.976962	0.980475	0.995322	1.03141	0.960574	0.990285	1.00328	0.978199	1.04586	1.00511	1.00093	0.995037	1.01702	1.02094	1.00969	0.98198	0.993191	1.01122	0.999127	1.00094	0.995037
72	1.02478	0.96989	1.02335	1.01409	0.97837	1.08766	0.969184	0.963834	0.986143	0.972097	0.983651	1.00242	1.02685	0.946953	0.977261	1.0046	0.976996	1.05221	0.993923	0.985141	1.00421	1.03361	1.06611	1.00873	0.999179	1.02215	1.03624	0.998948	1.01439	1.00421
74	1.02142	0.971072	1.01894	1.0046	0.971888	1.06354	0.973647	0.949527	0.972251	0.981403	0.980601	0.998758	1.02615	0.964607	0.988064	1.00511	0.985302	1.04706	1.00878	0.999387	0.996247	1.02957	1.08295	1.00666	0.984802	1.00335	1.01636	0.98661	0.99128	0.996247
76	1.03371	0.978235	1.03138	1.01342	1.03595	1.09777	0.970666	0.950758	0.976985	0.986996	0.981507	0.994836	1.03341	0.959662	0.974524	0.996722	0.975882	1.0752	1.00374	0.989893	0.983539	1.02091	1.07202	1.00537	0.988312	1.00994	0.997239	0.982827	1.00201	0.983539
78	1.02662	0.976487	1.02563	1.00539	1.01402	1.07082	0.970806	0.93751	0.972299	0.961587	0.983031	0.997778	1.01337	0.956417	0.989437	0.998151	0.976294	1.08413	0.990395	0.978704	0.998957	1.02552	1.06442	1.00244	0.990296	1.00546	1.00358	1.00321	0.98648	0.998957
80	1.02497	0.955896	1.00602	0.986016	0.988516	1.02131	0.985445	0.942373	0.960418	0.952466	0.960245	0.982873	0.992617	0.955081	0.990969	1.00671	0.983439	1.08763	1.00607	0.986924	0.990722	1.02169	1.05358	1.00717	0.981561	1.00045	0.985127	0.980019	0.989147	0.990722
82	1.03138	0.961941	1.00121	1.00809	1.0572	1.02367	0.985908	0.938898	0.96652	0.949844	0.965253	0.983492	1.00656	0.963972	0.990969	1.02352	0.982305	1.08764	0.986676	0.992544	0.971912	1.03901	1.05686	1.00557	0.994575	1.00421	0.971349	0.975979	0.999881	0.971912
84	1.0342	0.970035	1.00599	1.00965	1.03639	1.03135	0.994246	0.929911	0.976942	0.944527	0.960076	0.974702	1.00853	0.955742	0.979482	1.02092	0.979768	1.08238	0.967415	0.991646	0.981203	1.03279	1.03898	1.0049	0.995936	1.02038	1.01527	1.0165	1.00811	0.981203
86	1.0311	0.964727	0.997818	1.02148	1.02186	1.02928	0.996972	0.938917	0.979831	0.955968	0.962562	0.998195	1.00223	0.94921	0.986546	1.01956	0.974373	1.06039	0.979838	0.991813	0.975156	1.03449	1.03797	1.00181	1.00302	1.00354	0.995734	1.0123	1.00535	0.975156
88	1.03413	0.958879	1.00175	1.00783	1.03462	1.07354	0.990757	0.948919	0.978176	0.94921	0.972743	1.01153	0.998673	0.948126	0.981164	1.0071	0.978203	1.04219	0.979866	0.987882	0.983072	1.04421	1.03568	0.998161	1.00953	1.01753	0.992525	1.00714	1.01753	0.983072
90	1.02113	0.967136	1.00405	1.00497	1.00469	1.04378	0.990544	0.928401	0.970041	0.960524	0.978486	0.998728	1.00332	0.96522	0.987781	1.011	0.97716	1.05825	0.983292	1.00008	0.985453	1.03723	1.03563	1.00622	1.01378	1.01913	0.99612	1.02984	1.02093	0.985453
92	1.0296	0.967217	1.00668	1.01218	0.962561	1.03279	0.968484	0.934842	0.957846	0.913161	0.946846	0.983192	0.995752	0.966639	1.00011	1.00861	0.983032	1.03419	0.978463	1.00026	0.986184	1.02951	1.03882	0.988733	1.00368	1.00278	0.974477	1.00787	1.01006	0.986184
94	1.02373	0.993398	1.00589	1.01906	0.977542	0.976443	0.909856	0.926911	0.964487	0.912957	0.971843	0.994718	1.02159	0.982826	0.992431	1.00634	0.987371	1.02488	0.991735	0.982642	0.981854	1.04081	1.03697	0.985573	0.994972	0.993727	0.967535	0.993137	1.01934	0.981854
96	1.02676	0.987096	1.00632	1.00146	1.00738	0.990316	0.987042	0.937277	0.975302	0.938544	0.979174	1.01677	1.02233	0.968941	0.985698	1.02306	0.981879	1.0166	0.994696	0.996867	0.991265	1.05084	1.05141	0.99058	1.01279	1.01796	0.989246	1.04188	1.01787	0.991265
98	1.0202	0.986879	0.997864	1.00539	0.985208	1.01496	0.984824	0.946722	0.979897	0.932262	0.96312	1.00389	1.0194	0.983958	0.98694	1.03233	0.986304	1.0455	0.995844	0.993116	0.974324	1.0551	1.06108	0.992032	1.02223	1.01478	0.980788	1.01643	1.03189	0.974324
100	1.03659	0.999559	1.00819	1.00941	1.02864	1.00856	0.977916	0.932453	0.995119	0.932667	0.94633	1.01388	1.01103	0.962185	0.976053	1.03192	0.986872	1.06398	1.00218	0.984647	0.966411	1.05656	1.0353	0.997309	0.999138	1.00458	0.970994	1.0289	1.01487	0.966411
102	1.02487	0.978363	0.998708	1.00898	0.987973	1.02301	0.984726	0.921538	0.986518	0.925853	0.945619	1.00616	1.02	0.971334	0.990062	1.03948	0.977258	1.06601	1.00307	0.992618	0.966885	1.0425	1.02901	0.98969	1.01389	1.02282	0.968539	1.02406	1.03818	0.966885
104	1.03723	0.97953	0.995259	1.01046	0.972632	1.02907	0.987556	0.928353	0.981951	0.932459	0.937709	1.00539	1.00388	0.984347	0.987477	1.04374	0.984502	1.05971	0.980724	0.990341	0.97539	1.03237	1.01458	0.992164	1.00121	1.01856	0.968588	1.02388	1.05261	0.97539
106	1.03219	0.968541	0.999846	1.00259	1.04108	1.02579	0.982955	0.929078	0.973947	0.947756	0.95484	1.02855	1.02198	0.967312	0.97394	1.04011	0.989989	1.06965	1.00201	1.00871	0.971843	1.04526	1.0224	1.00549	1.02073	1.01184	0.954047	1.01441	1.03906	0.971843
108	1.01734	0.955853	1.01454	1.03243	1.04324	1.04677	0.99549	0.943427	0.972448	0.941827	0.956768	1.01553	1.0291	0.969199	0.980554	1.0819	0.990274	1.06106	1.0482	0.999931	0.982182	1.05685	1.02586	1.0025	0.998488	1.02603	0.969501	1.02037	1.02052	0.982182
110	1.00563	0.961828	0.999253	0.991539	0.965765	1.04205	0.991582	0.943959	0.980119	0.934033	0.947536	0.979367	1.01886	0.958832	0.985069	1.05223	0.98084	1.0339	0.999362	0.999045	0.973361	1.04463	1.01802	0.985632	1.00477	1.01278	0.961292	1.01348	1.01127	0.973361
112	1.04071	0.97618	1.00217	1.01182	0.947313	1.09854	1.00821	0.948404	0.97809	0.960046	0.944983	0.993613	1.02712	0.95609	0.9772	1.04783	0.98371	1.03651	0.987287	0.991673	0.984188	1.05241	1.01556	0.989721	1.00595	1.02115	0.995196	1.03758	1.01878	0.984188
114	1.03328	0.977225	1.00253	1.00696	0.918505	1.05659	1.01663	0.937614	0.968424	0.964188	0.958489	1.01714	1.01184	0.940943	0.980771	1.05979	0.990254	1.06376	1.0042	1.02412	0.980373	1.05008	1.00001	0.987697	1.01255	1.0199	1.00808	1.01807	1.01944	0.980373
116	1.02996	0.972903	0.995563	0.992622	0.903743	1.03685	1.00145	0.941456	0.960118	0.963885	0.942628	0.988275	1.02397	0.955615	0.979038	1.03486	0.973174	1.03017	0.985823	1.00693	0.958548	1.0482	1.00819	0.980807	1.00445	1.02914	1.00185	1.06113	1.02919	0.958548
118	1.03099	0.969257	0.993854	1.01832	0.990892	1.07368	0.987539	0.92952	0.964061	0.974263	0.94905	1.01263	1.01374	0.944449	0.980152	1.06682	0.993087	1.04827	0.985252	1.02565	0.977614	1.04425	1.01051	0.982348	1.01072	1.01789	0.997967	1.0453	1.02043	0.977614
120	1.03842	0.965283	1.00451	1.0062	0.987429	1.05859	1.0002	0.938162	0.971065	0.956894	0.947255	1.00174	1.0086	0.968963	0.991985	1.04395	0.987356	1.04026	0.961771	1.01566	0.972391	1.06256	1.02414	0.98732	1.01867	1.02066	1.00942	1.02914	1.02975	0.972391
122	1.02559	0.95903	0.983068	0.986703	0.963128	1.01711	0.992738	0.929687	0.971322	0.973573	0.953673	1.02441	1.02786	0.96847	0.98471	1.05691	0.990642	1.03802	1.00135	0.994143	0.965202	1.05765	1.01861	0.977668	0.998373	1.0028	0.972161	1.01547	1.02628	0.965202
124	1.04084	0.970758	0.985353	1.00584	0.981642	1.04919	1.01375	0.943652	0.977969	0.976385	0.948292	0.988429	0.997586	0.961049	0.967049	1.02285	0.983108	1.02385	1.04127	0.99829	0.972843	1.03586	1.02233	0.982389	1.01506	1.01787	0.990545	1.02699	1.04269	0.972843
126	1.04239	0.96374	1.00525	1.0037	0.969679	1.05006	1.00767	0.942581	0.991227	0.986615	0.964666	1.03541	1.01333	0.943295	0.968029	1.02353	0.993786	1.03621	1.00619	0.997405	0.989406	1.03749	1.02039	0.980399	1.01256	1.024	0.999647	1.05825	1.04643	0.989406
128	1.03875	0.939894	0.990109	0.99945	0.955576	1.04678	1.00267	0.914518	0.976065	0.976308	0.947006	1.02433	1.00879	0.956633	0.977562	1.01354	0.996729	1.02678	0.996321	1.00452	0.98049	1.02976	1.01395	0.976673	1.02386	1.02627	1.00087	1.04337	1.06113	0.98049
130	1.05477	0.974562	1.0188	0.995295	1.02573	1.04255	1.00519	0.938456	1.00009	0.992202	0.952491	0.987732	1.0141	0.964687	0.972022	1.02392	0.990613	1.02458	0.988374	0.987216	0.980586	1.03141	1.01143	0.974272	1.01674	1.0343	0.984333	1.1483	1.03965	0.980586
132	1.05026	0.970098	1.00411	0.988098	0.998571	1.0304	1.00465	0.943975	0.990422	0.974732	0.949329	0.991995	1.00287	0.950907	0.973966	1.01179	0.995424	1.03965	0.987556	1.01522	0.970543	1.04835	1.00962	0.978332	1.01614	1.03286	0.973687	1.02037	1.04573	0.970543
134	1.02531	0.957421	0.981977	0.973466	0.975529	1.02061	1.00095	0.941318	0.988103	0.979021	0.943558	1.01398	1.00229	0.944921	0.97763	1.01988	0.991344	1.02959	0.996365	1.0016	0.956348	1.03251	1.00064	0.971597	1.02483	1.02375	0.992127	1.00377	1.04081	0.956348
136	1.03341	0.978388	0.994785	0.993764	0.990503	1.02825	1.02183	0.949038	0.977626	0.99176	0.949115	1.01424	0.989478	0.941037	0.96785	1.04889	0.994269	1.03823	1.01361	1.00155	0.985075	1.02535	1.00987	0.970962	1.03624	1.01616	0.97984	1.00364	1.04809	0.985075
138	1.02489	0.972937	0.996155	0.977956	0.987972	1.02255	1.01397	0.942572	0.991994	0.982514	0.96599	1.01649	1.0044	0.950235	0.985609	1.05101	0.997593	1.05024	1.02068	0.998229	0.984301	1.02819	1.01117	0.96284	1.04214	1.02029	1.00985	1.0495	1.04667	0.984301
140	1.04974	0.983174	1.00961	0.990066	0.967048	1.02184	0.997856	0.936383	0.994289	0.965619	0.962077	1.002	0.988733	0.948027	0.985403	1.02976	0.996223	1.05342	1.019	0.988233	1.00768	1.02398	1.00117	0.962395	1.03627	1.01343	0.996838	1.08065	1.04986	1.00768
142	1.04384	0.954156	0.98913	0.969163	1.0317	1.04469	1.00062	0.938052	0.985511	0.984923	0.964052	1.01097	0.987079	0.939135	0.981477	1.03326	1.00809	1.08049	0.979653	1.0007	0.978279	1.02536	1.00686	0.965251	1.04348	1.004	0.978674	1.01529	1.04282	0.978279
144	1.04236	0.966808	0.992092	0.984564	1.02671	1.02224	1.00675	0.954791	0.984588	0.966816	0.950136	0.996034	0.991501	0.95473	0.965808	1.05278	0.996124	1.10412	0.996853	0.971705	1.00582	1.02662	1.01488	0.965959	1.05859	1.02367	0.990103	1.04002	1.05251	1.00582
146	1.03639	0.959694	0.984661	0.971969	0.982007	1.00232	0.996252	0.917578	0.980988	0.959601	0.962121	1.02997	1.00248	0.952416	0.978725	1.01897	0.999421	1.10071	0.995551	1.00133	0.993	1.02792	1.00461	0.962102	1.0456	1.01366	0.979356	1.0254	1.0452	0.993
148	1.06345	0.961102	1.00131	0.982428	1.01856	1.00401	0.98414	0.943664	0.977618	0.974717	0.955265	1.01195	1.00874	0.960487	0.977499	1.02622	1.00608	1.09593	1.00747	0.993339	0.994247	1.02646	1.00967	0.964743	1.02616	1.0042	0.956883	1.01292	1.04925	0.994247
150	1.04701	0.982328	1.01147	0.968428	0.986495	1.01306	1.01244	0.923572	0.992681	1.00491	0.961965	1.03084	0.995036	0.966101	0.979666	1.02926	1.00042	1.10446	0.978408	1.00803	1.00063	1.03382	1.01355	0.971687	1.04564	1.01758	0.975578	1.00933	1.05141	1.00063
152	1.03539	0.961657	0.99283	0.978626	0.985609	0.992538	0.987068	0.925217	1.01537	0.981385	0.956434	1.01243	0.993747	0.956941	0.981396	1.02374	0.993961	1.09357	0.970434	1.00166	0.981517	1.02736	1.01658	0.961238	1.02472	1.01354	0.986152	1.0447	1.03876	0.981517
154	1.02949	0.95721	0.981872	0.966157	1.00163	1.01789	1.00201	0.930716	1.01154	1.01729	0.952711	0.996085	1.00518	0.955387	0.977958	1.02179	0.994497	1.08545	1.02223	1.01215	0.998255	1.04609	1.01803	0.970587	1.02242	1.00606	0.995452	1.02181	1.07829	0.998255
156	1.03463	0.973607	0.974592	0.965227	0.978898	0.995293	1.00744	0.930211	1.01247	0.986483	0.953569	0.983278	0.993721	0.950296	0.982675	1.02717	0.994559	1.08853	0.976098	1.01116	0.964834	1.04791	1.00618	0.970595	1.03079	1.01029	1.00325	1.02428	1.07776	0.964834
158	1.04232	0.96196	0.996402	0.971374	0.957855	1.0024	0.992104	0.925693	1.01899	0.958005	0.95094	0.983865	1.01132	0.961209	0.993865	1.03361	0.989214	1.08653	0.976383	1.00673	0.985947	1.04191	0.999296	0.962746	1.03127	1.00438	0.9866	1.0518	1.06564	0.985947
160	1.02486	0.948763	0.995628	0.960226	0.986715	1.03369	0.989748	0.921593	0.998329	1.00476	0.962072	0.989368	1.0047	0.97503	0.995631	1.04184	0.992272	1.11515	1.02493	1.00448	1.00628	1.04191	0.999296	0.962746	1.04133	1.01202	0.989787	1.00865	1.06948	1.00628
162	1.06035	0.981345	1.00451	0.984134	0.978551	1.0344	0.99242	0.913604	0.991558	0.977079	0.961547	1.00411	0.99083	0.966634	0.981318	1.05377	0.994941	1.09219	0.996258	1.0163	1.00007	1.03643	1.00736	0.974426	1.01193	1.00664	1.01831	1.0567	1.07373	1.00007
164	1.03195	0.962858	0.992203	0.949387	0.951294	1.02195	0.992106	0.922766	0.996441	0.995091	0.944314	0.983515	0.993364	0.958427	0.981318	1.01597	0.981498	1.05311	0.99245	0.98937	1.0065	1.04169	0.993314	0.970446	1.01486	1.00184	0.988229	1.01067	1.06369	1.0065
166	1.05489	0.976138	0.993623	0.964953	1.00777	1.04335	0.991012	0.937491	1.00163	1.01846	0.961989	1.00109	0.997578	0.959498	0.996168	1.04173	0.982113	1.07887	1.01878	0.993949	0.989392	1.02856	0.998012	0.963357	1.00797	1.00107	0.965603	0.990002	1.0581	0.989392
168	1.05447	0.961648	0.995004	0.951572	0.99159	1.02131	0.977075	0.93064	0.980611	1.0046	0.952175	0.967749	0.982904	0.971872	0.992647	1.04653	0.996481	1.07735	1.00362	1.00152	0.989666	1.03587	1.00077	0.970688	1.0285	1.00771	0.991869	1.00666	1.06011	0.989666
170	1.03291	0.951169	0.995543	0.959399	0.97116	1.00568	0.988329	0.915438	0.981963	0.976499	0.958869	0.962221	0.967265	0.997568	0.993716	1.03457	0.985412	1.06899	0.997615	1.00596	0.98874	1.02297	1.00697	0.961223	1.02248	1.00853	0.984526	1.0067	1.05207	0.98874
172	1.03678	0.96489	0.992266	0.951317	1.04529	1.00298	0.994574	0.937359	0.989812	0.980607	0.959124	0.964332	0.983519	0.989571	0.985215	1.03889	0.985626	1.04546	1.03172	1.00159	0.984995	1.03365	1.00799	0.974601	1.0277	1.01724	0.981237	1.00552	1.07324	0.984995
174	1.0251	0.947986	0.983563	0.955868	0.983198	1.00173	0.988289	0.931815	0.987065	0.977109	0.958033	0.98493	0.972503	0.994657	0.978502	1.03362	0.986199	1.04086	0.992186	1.01111	0.998712	1.01256	1.00308	0.960088	1.01003	1.02077	1.00093	1.01527	1.07336	0.998712
176	1.05425	0.957455	0.978336	0.977829	0.987215	0.997803	0.986832	0.917458	0.990465	0.984529	0.958494	0.9738	0.994517	1.00111	0.987376	1.04435	0.991191	1.04794	1.00262	1.01601	0.986212	1.03256	1.01958	0.973553	1.00908	1.01674	0.983995	0.99594	1.06278	0.986212
178	1.04685	0.947258	0.981526	0.970681	0.977948	1.02366	0.991143	0.92888	0.97919	0.989731	0.95607	1.01911	0.994622	0.976794	0.995167	1.03661	0.998398	1.05066	1.03813	1.00284	0.978864	1.01198	1.01126	0.962814	1.00061	1.01517	0.988419	1.00061	1.05961	0.978864
180	1.00887	0.948388	0.976449	0.96944	0.963172	0.989373	0.983866	0.937893	0.987356	0.968786	0.957366	1.00755	0.998256	0.973526	0.989244	1.04296	0.99956	1.04054	1.03653	1.00221	0.985073	1.02109	1.01634	0.970775	0.998282	1.02502	1.01263	0.997603	1.07803	0.985073
182	1.01629	0.944886	0.986104	0.968802	0.95653	1.01234	0.989208	0.932311	0.983601	0.934315	0.956561	1.00484	0.986155	0.963979	0.99597	1.04543	0.9964	1.03494	1.02653	1.01125	0.979685	0.964007	1.01634	0.986463	0.997136	1.01914	0.981474	0.996939	1.06331	0.979685
184	1.00952	0.940949	0.983253	0.967969	0.995633	1.04155	0.991446	0.932816	0.983507	0.965232	0.957003	1.00003	1.0016	0.966361	0.990433	1.04768	1.00085	1.02561	1.01827	0.998897	1.00348	1.01467	1.0187	0.978846	1.02261	1.01078	1.00335	0.989349	1.05958	1.00348
186	1.02173	0.939581	0.975152	0.94167	0.940542	0.997791	0.989888	0.933544	0.970428	0.947303	0.955167	1.00286	0.996343	0.963722	0.977147	1.02936	0.990859	1.0488	1.02309	1.01075	1.01637	1.00998	1.01591	0.982959	1.00088	1.01309	1.0012	1.00827	1.06803	1.01637
188	1.01183	0.92524	0.970217	0.969339	0.957508	0.987576	0.988502	0.921063	0.979209	0.92967	0.953482	1.00453	0.975533	0.965792	0.983167	1.04403	0.998634	1.06093	1.01392	1.01506	0.997462	1.00871	1.00661	0.978446	1.00921	1.00726	0.997848	1.02036	1.0701	0.997462
190	1.03572	0.936044	0.992703	0.960925	0.978859	1.00845	0.992979	0.926735	0.985039	0.951126	0.965317	0.996593	1.00241	1.00796	0.987074	1.02038	0.982684	1.05037	1.05218	0.999202	0.987374	1.02765	1.00906	0.989209	1.01436	1.01639	0.992025	1.00984	1.07442	0.987374
192	1.02502	0.926179	0.982658	0.965099	0.991038	0.962523	0.984871	0.914017	0.987495	0.955814	0.975763	1.00716	0.978951	0.981917	0.966111	1.01618	0.982154	1.08269	1.02433	1.00191	0.999088	1.01781	1.00217	0.979373	1.01426	1.01378	1.0018	1.00895	1.06651	0.999088
194	1.02501	0.929815	0.971098	0.942649	0.948261	0.991031	0.992911	0.913195	0.995525	0.938743	0.972823	0.990296	0.955312	0.961959	0.991879	1.02728	0.985591	1.07333	1.03165	1.01544	1.01142	1.01833	0.999588	0.983087	1.00237	1.00123	0.992506	1.00638	1.06979	1.01142
196	1.01999	0.929761	0.97989	0.950013	0.953943	0.97703	0.993709	0.924529	0.997629	0.957224	0.975262	0.999312	0.97974	0.978506	0.987206	1.02657	0.990285	1.0605	1.04984	1.00699	1.02668	1.03206	1.01124	0.977323	0.992984	1.00446	1.02643	1.01173	1.07039	1.02668
198	1.03096	0.945466	0.988119	0.952214	0.944507	0.99388	0.990283	0.916928	0.988607	0.94092	0.974661	0.986828	0.97244	1.00064	0.976348	1.00018	0.982136	1.05496	1.01894	1.00016	1.01761	1.01122	1.00518	0.97967	1.01323	1.00913	0.981693	1.00564	1.06364	1.01761
200	1.00987	0.918343	0.97473	0.952724	0.924539	0.998691	0.999372	0.906583	0.985144	0.940499	0.956066	0.96951	0.951249	0.976272	0.971045	1.01304	0.986256	1.05312	1.02713	0.998928	0.993747	1.02759	1.01749	0.980965	0.997683	1.00857	0.982651	1.01623	1.06055	0.993747
202	1.03685	0.944225	1.0089	0.953053	0.949463	1.00482	1.00213	0.917961	0.993186	0.949186	0.972836	0.988521	0.957987	0.977601	0.983998	1.00684	0.990148	1.05028	1.06558	0.970671	1.00389	1.0238	1.0048	0.977633	0.998504	1.01873	0.97675	1.02125	1.07818	1.00389
204	1.01885	0.956755	0.99156	0.958063	0.935745	1.02715	1.00572	0.919521	1.00617	0.945554	0.965084	0.96271	0.955588	0.991935	0.969495	0.993041	0.993161	1.05862	1.04691	0.98548	1.01023	1.01946	1.01432	0.98226	1.00576	1.01471	0.996751	1.0347	1.06721	1.01023
206	1.00447	0.942467	0.994067	0.942197	0.908499	0.974693	0.982349	0.903721	0.984181	0.924815	0.959228	0.976975	0.964554	1.00017	0.981468	1.02981	0.985275	1.03323	1.01642	0.985893	0.993119	1.01753	1.01357	0.98239	1.01236	1.00888	1.00368	1.02489	1.07858	0.993119
208	1.03373	0.934826	0.995248	0.944737	0.917113	1.00351	0.990347	0.906423	0.976348	0.921857	0.964675	0.97647	0.965628	1.02927	0.978874	1.02082	0.993209	1.05384	1.01251	0.989746	1.00646	1.03245	1.00126	0.980508	1.00851	1.01447	1.00096	1.01604	1.06837	1.00646
210	1.01589	0.932598	0.987992	0.93148	0.911614	1.01824	1.00856	0.897095	0.981434	0.964034	0.964034	0.991058	0.987708	1.03086	0.984961	1.01122	0.989199	1.0797	1.02938	1.00202	1.00169	1.02298	1.01396	0.991575	1.00851	1.01447	1.00096	1.01604	1.06837	1.00169
212	1.01138	0.942095	0.992438	0.950638	0.900461	1.0027	0.995549	0.897058	0.975356	0.932899	0.956756	0.990112	0.977216	1.02535	0.985902	1.01072	0.986877	1.09322	1.02673	1.02428	0.995178	1.01368	0.992577	0.978771	1.02737	1.01434	0.995209	0.988086	1.08619	0.995178
214	1.00249	0.923444	1.00541	0.941304	0.906989	1.00111	0.989135	0.909905	0.983535	0.940318	0.966088	1.00261	0.979742	1.01358	0.980512	1.02658	1.00339	1.06859	1.02045	1.02149	0.979716	1.00744	0.993494	0.987732	0.993455	1.00481	0.97848	0.994358	1.07191	0.979716
216	1.02841	0.931496	0.992409	0.945487	0.930262	1.01808	0.996884	0.903733	0.96795	0.951074	0.964471	0.989745	0.96063	1.01164	0.990706	1.02141	0.983348	1.08895	0.999169	1.02984	0.98669	0.996307	0.988644	0.989618	1.01278	1.02862	1.01798	1.02078	1.07558	0.98669
218	1.03636	0.933532	1.00639	0.951306	0.921149	0.999945	0.980274	0.91496	1.0134	0.985753	0.967503	1.00294	0.952612	0.989455	0.969629	1.01613	0.975515	1.06802	1.00389	1.01878	1.00121	0.995969	0.996909	0.992498	1.00989	1.00769	1.02296	1.01199	1.06653	1.00121
220	1.03696	0.948683	1.01014	0.95913	0.944303	1.02046	1.0071	0.921959	0.997717	0.965997	0.970758	1.00132	1.00054	1.01813	0.974218	1.02872	0.979784	1.08197	1.02247	1.0236	0.984155	0.998476	0.988506	0.993574	1.05322	1.00896	0.981876	1.00705	1.08265	0.984155
222	1.01771	0.926079	0.9963	0.94518	0.91171	0.992764	0.99623	0.91643	1.00263	0.940239	0.958139	0.997498	0.970133	0.987611	0.988493	1.03632	0.984084	1.05339	1.02224	1.01703	1.00384	0.990976	1.00158	1.0117	1.00653	1.02482	0.979969	1.02067	1.08317	1.00384
224	1.02789	0.929238	0.990747	0.956917	0.925157	0.987734	1.00231	0.930729	0.992635	0.926375	0.962612	1.00892	0.974259	1.00487	0.989167	1.03885	0.987361	1.02962	1.06657	1.01235	0.99927	0.980051	0.988306	0.99431	0.996928	1.0164	0.993223	1.0309	1.0743	0.99927
226	1.01794	0.92519	0.990582	0.959436	0.959313	0.968922	0.986238	0.916317	1.00709	0.938733	0.967972	1.01166	0.959689	0.990782	0.993638	1.02314	0.984052	1.03535	1.00152	1.04876	0.983123	0.983709	1.00026	1.00244	1.01637	1.01878	1.02428	1.03916	1.09075	0.983123
228	1.02885	0.955621	1.01343	0.968961	0.960202	0.988136	1.0271	0.925876	1.00011	0.92359	0.968819	1.01046	0.960223	0.988854	0.981429	1.00595	0.980431	1.02653	1.02629	1.04795	0.992213	1.02188	0.987252	1.00916	1.011	1.02704	1.01526	1.039	1.08709	0.992213
230	1.01416	0.94935	0.99319	0.969603	0.943329	0.984643	1.02606	0.916487	0.995974	0.95002	0.956636	1.01474	0.956178	0.977877	0.980272	1.02308	0.983703	1.01862	1.04479	1.03611	1.0054	0.997248	1.00325	1.01037	1.01232	1.00817	0.994814	1.01976	1.07996	1.0054
232	1.01413	0.952576	0.99164	0.980904	0.927324	1.002	1.01775	0.907661	0.993788	0.966594	0.971312	0.99201	0.972615	0.99512	0.985412	1.0189	0.991549	1.02955	1.05223	1.05984	1.01303	0.996371	0.993331	1.01155	0.998921	1.01873	0.995393	1.01627	1.07521	1.01303
234	1.02097	0.951453	0.982906	0.962889	0.899625	0.988904	0.997312	0.896714	0.97016	0.953039	0.959608	1.00455	0.969213	1.00313	0.987878	1.01329	0.983664	1.00934	1.0175	1.0061	1.0062	1.00582	1.00628	1.0104	1.00586	1.01973	0.988909	1.02096	1.08041	1.0062
236	1.00478	0.966621	0.999229	0.966546	0.901212	0.995443	1.0109	0.890344	0.986577	0.956681	0.955811	1.0054	0.973415	0.994324	0.977229	1.01947	0.993663	1.03261	1.02578	1.0072	1.01313	1.00789	1.00349	1.01206	1.00677	1.01782	1.00932	1.00016	1.08122	1.01313
238	1.01669	0.947421	1.00999	0.966323	0.932415	0.997126	1.01794	0.915414	0.998189	0.954102	0.965236	1.01052	0.990503	1.00355	0.986893	1.04818	0.984025	1.04734	1.03513	1.03522	1.00718	1.01107	1.00715	1.01177	1.00342	1.03652	0.988147	1.00658	1.07546	1.00718
240	1.02344	0.970417	1.03246	0.984243	0.91372	0.985182	1.05734	0.905818	0.988926	0.950815	0.961391	1.01626	0.992	0.997727	0.982463	1.04638	0.981691	1.05172	1.00978	1.01456	1.00073	1.00126	0.99561	1.00032	1.00023	1.03506	0.956813	1.01082	1.07999	1.00073
242	1.01428	0.952209	1.02185	0.959431	0.912005	0.973013	1.02282	0.892348	0.975128	0.956539	0.957995	1.01253	0.962089	1.00189	0.996424	1.03867	0.98667	1.04857	0.996261	1.02932	1.01506	1.00593	0.987212	1.00529	1.00814	1.03243	1.00221	1.01019	1.06282	1.01506
244	1.00963	0.952127	1.00529	0.959392	0.913158	0.976248	1.03626	0.896576	0.989621	0.970774	0.973576	1.00109	0.961891	1.00607	0.992585	1.02787	0.972113	1.05998	1.0144	1.01791	1.01104	0.999674	0.988083	1.00019	1.00045	1.03573	0.995177	1.01236	1.07649	1.01104
246	1.03384	0.943874	1.01857	1.07523	0.904857	0.967935	1.01045	0.901762	0.989533	0.969188	0.955885	0.993669	0.975464	1.01212	0.998903	1.0349	0.980265	1.06541	1.02895	1.01083	1.02953	1.00309	0.987365	1.00768	0.99415	1.01396	0.989263	1.04465	1.05643	1.02953
248	1.03228	0.94618	1.03003	0.987821	0.896751	0.975204	1.04941	0.900009	0.964509	0.961459	0.955263	0.994561	0.971009	1.00856	0.999326	1.0327	0.980975	1.06786	1.02546	1.01418	1.01832	1.00155	0.990457	1.01288	1.01466	1.02787	0.979476	1.01895	1.06664	1.01832
250	1.01497	0.95011	1.04211	0.990004	0.93454	1.00085	1.03605	0.915822	0.966498	0.967955	0.951255	1.02494	0.975469	0.98366	1.00765	1.01666	0.985513	1.04298	1.0059	1.03541	1.02345	1.00462	0.990719	1.01432	1.01479	1.03496	0.97175	1.02444	1.06318	1.02345
252	1.03795	0.945351	1.03728	0.987919	0.915267	0.9791	1.02737	0.928842	0.98541	0.955468	0.96229	1.01666	0.967439	0.987778	1.00142	1.01947	0.982353	1.03063	1.02312	1.01614	1.04016	1.00839	0.987709	1.02087	1.01555	1.04888	0.985626	1.03466	1.07534	1.04016
254	1.02097	0.944716	1.02528	0.993031	0.929015	0.998169	1.03532	0.92317	0.978941	0.945864	0.96584	1.02964	0.994299	1.03963	1.00348	1.01524	0.982621	1.02469	1.01977	0.997905	1.02367	1.01372	0.995667	1.02589	1.02513	1.05293	1.00227	1.02398	1.07998	1.02367
256	1.03146	0.953718	1.03167	0.979683	0.955764	0.991218	0.995102	0.921029	0.968511	0.980069	0.965768	1.00334	0.981096	1.0507	1.01904	1.00725	0.979988	1.02463	1.03269	0.986381	0.998661	1.00947	0.990097	1.01085	1.03267	1.05651	1.03363	1.01743	1.07001	0.998661
258	1.03845	0.944291	1.0241	0.963193	0.942824	0.988728	0.997416	0.908691	0.99174	0.986016	0.941497	1.00964	0.989012	1.00829	0.988867	1.00636	0.978376	1.04166	1.02946	1.00061	1.01901	1.01991	0.995107	1.0295	1.02024	1.04041	1.02331	1.0083	1.06568	1.01901
260	1.00947	0.918803	0.996098	0.957345	0.933424	0.98299	1.0247	0.927276	0.97072	0.955424	0.958669	1.01133	0.999628	1.00658	1.01439	1.00883	0.979778	1.04567	1.01756	0.995524	1.01967	0.981692	0.972527	1.00895	1.02046	1.05105	1.00671	1.05727	1.06325	1.01967
262	1.01928	0.941786	1.01048	0.989315	0.931009	1.00746	0.923625	0.929224	0.950719	0.978485	0.950523	0.993179	1.0059	1.02374	1.01091	1.01039	0.982242	1.05653	1.02597	1.00027	1.01387	1.01697	0.994925	1.0155	1.0279	1.05122	1.01199	1.01843	1.09418	1.01387
264	1.01219	0.934157	1.01697	0.98983	0.919957	1.00954	0.976186	0.947801	1.0009	0.950064	0.950385	0.998289	0.998111	1.04959	0.985846	1.03234	0.974392	1.04417	1.00855	0.986865	0.988071	1.00938	0.983974	1.01395	1.02172	1.05577	1.0145	1.02442	1.06329	0.988071
266	1.01192	0.934121	1.01353	0.971208	0.907065	0.999089	0.927178	0.923076	0.977703	0.955933	0.955671	0.98525	0.99137	1.00064	0.989377	1.02803	0.982135	1.05965	0.990681	0.998688	1.04039	1.00818	0.990039	1.01889	1.02797	1.05124	1.02017	1.04231	1.11222	1.04039
268	1.01132	0.938615	1.00718	0.984249	0.963431	0.990379	0.921508	0.914604	0.98738	0.981779	0.953595	0.999788	0.993256	0.995765	0.992018	1.01731	0.971926	1.03325	0.996484	1.00437	0.988535	1.0138	1.00864	1.02116	1.02797	1.05124	1.02017	1.04231	1.11222	0.988535
270	1.01701	0.947099	1.0273	0.973982	0.937185	0.982207	0.91348	0.915055	0.946855	0.931262	0.957146	1.02253	0.968453	1.03097	1.0054	1.03126	0.972945	1.01901	0.999625	1.02188	1.12929	0.998757	1.00098	1.01572	1.01988	1.05168	1.02426	1.03889	1.06827	1.12929
272	1.02903	0.942602	1.02109	0.970187	0.921148	0.994864	0.930882	0.94213	0.976291	0.90754	0.952432	1.01009	0.975913	1.02223	0.994063	1.00976	0.977532	0.96904	1.03041	1.01332	1.00542	0.999949	0.987429	1.01873	1.00847	1.05536	1.02306	1.07132	1.08319	1.00542
274	1.03271	0.942168	1.01906	1.02956	0.902995	0.994446	0.957088	0.931815	0.98296	0.959622	0.957533	1.01502	0.999524	1.03339	1.00178	1.0011	0.974201	0.94791	0.995113	1.00784	1.0142	1.0055	0.982852	1.01744	1.00773	1.04687	1.01991	1.1032	1.08306	1.0142
276	1.03116	0.924313	1.02803	0.967645	0.908903	0.981191	0.945722	0.915913	0.987705	0.949295	0.959152	1.0126	0.968806	1.02343	0.996474	1.08493	0.991583	0.987509	1.01275	1.02045	1.04597	1.00011	0.991014	1.02399	0.99913	1.04304	1.00535	1.05165	1.06709	1.04597
278	1.0289	0.923401	1.02097	0.96768	0.917209	0.994254	0.917462	0.93223	0.96529	0.964055	0.957297	1.0164	0.964472	1.029	1.00755	1.0677	0.981737	0.995196	1.03267	1.04256	0.99937	1.0032	0.982381	1.02251	1.0069	1.05522	0.993736	1.09495	1.08129	0.99937
280	1.034	0.944713	1.04042	0.914479	0.920844	0.97571	0.928758	0.918686	0.98203	0.982207	0.954994	1.01686	1.00325	0.998048	1.00246	1.05661	0.984125	0.974537	1.03743	1.02461	1.01047	1.01105	0.978779	1.02615	1.00288	1.05423	0.990992	1.10336	1.09414	1.01047
282	1.02381	0.9512	1.02848	0.949563	0.933422	1.00338	0.936079	0.904727	0.97829	0.975517	0.957831	0.997108	0.964538	1.00704	1.01455	1.03527	0.985048	0.995241	1.00046	1.03167	1.03291	1.01052	0.979949	1.01728	0.983212	1.04061	0.990802	1.11487	1.08402	1.03291
284	1.04474	0.944993	1.02094	0.934437	0.919156	0.961423	0.924392	0.91678	0.996374	0.969616	0.954116	0.996485	0.975593	1.01779	1.00161	1.0114	0.987943	1.00456	1.01832	1.02185	1.01088	0.99328	0.979844	1.01498	0.997218	1.049	1.01214	1.12144	1.08026	1.01088
286	1.05145	0.947582	1.02706	0.921486	0.911826	0.985277	0.906083	0.895113	0.948573	0.965018	0.962459	1.01236	0.980423	1.01565	0.997918	0.998863	0.974252	0.972041	1.02991	1.01754	1.02318	1.00809	0.969046	1.01537	1.0053	1.05006	1.00791	1.13794	1.11577	1.02318
288	1.04829	0.936499	1.0295	0.953163	0.894523	0.958731	0.942935	0.896681	0.957306	0.957468	0.954602	1.01047	0.961921	1.01125	1.00261	1.01399	0.980585	0.9901	1.0044	1.00499	1.03276	1.00605	0.975379	1.02454	1.00325	1.04984	1.02792	1.11992	1.0917	1.03276
290	1.03523	0.933103	1.02946	0.951408	0.902678	0.971521	0.915736	0.911817	0.971144	0.968346	0.958612	1.01519	1.06066	1.01009	1.00328	1.07396	0.977737	0.974757	0.989534	0.993196	1.01149	1.01334	0.980147	1.02752	1.0025	1.04567	1.00221	1.12771	1.06578	1.01149
292	1.04193	0.943671	1.02353	0.946778	0.890138	0.955418	0.924517	0.909523	0.984931	0.967704	0.961127	1.00538	0.969991	1.03142	1.00746	1.02981	0.985247	0.990208	1.02549	1.00926	1.02746	1.00178	0.981142	1.03368	1.00408	1.04988	0.992453	1.12593	1.06703	1.02746
294	1.04511	0.946132	1.05095	0.944796	0.901467	0.951545	0.939844	0.918685	0.964481	0.960629	0.958123	1.00926	0.979234	1.02676	1.00492	1.04971	0.982104	0.996567	1.02574	1.00276	1.03126	1.00279	0.976125	1.02367	1.00832	1.0522	0.995216	1.06203	1.07764	1.03126
296	1.02975	0.945705	1.03532	0.962932	0.912396	0.952341	0.90555	0.903272	0.973677	0.942414	0.95503	1.0203	0.964703	1.01703	1.00967	1.03722	0.975401	0.989108	0.9862	1.01225	0.983329	0.998927	0.965085	1.02066	0.992669	1.02674	0.994976	1.10895	1.0764	0.983329
298	1.03419	0.943607	1.02263	0.97742	0.899975	0.988694	0.911142	0.91124	1.00037	0.968156	0.965742	1.02455	0.972273	1.03421	1.0089	1.02317	0.982816	1.01299	0.989645	1.00573	1.00075	1.02528	0.974706	1.02706	0.995492	1.03689	0.974232	1.06505	1.06698	1.00075
300	1.00781	0.924018	1.00328	0.937027	0.898015	0.994188	0.937502	0.91924	0.965503	0.970147	0.956815	0.993106	0.977699	1.03065	1.00003	1.06897	0.98417	1.00446	1.01064	1.00509	1.01826	1.00358	0.983572	1.03514	1.00773	1.03721	0.998026	1.04085	1.04205	1.01826
302	1.02194	0.934323	1.02498	0.949947	0.914079	0.975666	0.926368	0.915713	0.977088	0.955683	0.94818	0.980011	0.972695	1.01175	1.00971	1.03862	0.983119	0.998222	1.00697	1.0116	1.00252	1.01628	0.980585	1.03505	1.01653	1.04707	1.01054	1.04079	1.05458	1.00252
304	1.02027	0.93446	1.00784	0.94867	0.934014	0.993503	0.925189	0.923907	0.95344	0.974233	0.96888	0.989953	0.983887	0.993824	0.999409	1.01044	0.976687	0.985493	1.02521	0.996333	1.00053	1.01867	0.985594	1.04469	1.01012	1.05218	0.995719	1.0663	1.05123	1.00053
306	1.01595	0.924353	1.00453	0.949524	0.972017	0.990649	0.919973	0.883143	0.985275	0.927768	0.94868	1.00139	0.980239	0.984924	1.00414	0.999398	0.978573	0.996263	1.02422	0.998762	0.978332	1.00935	0.991585	1.0504	1.02146	1.04942	1.02729	1.06687	1.06252	0.978332
308	1.02868	0.943203	1.02543	0.944316	0.938858	0.985322	0.91848	0.898275	0.967021	0.956353	0.973302	1.00122	0.989262	1.01195	1.00469	1.03307	0.993634	0.996318	1.01832	1.00201	1.01696	1.00253	0.990213	1.04207	1.00508	1.04702	0.990979	1.02922	1.04769	1.01696
310	1.02855	0.945486	1.02649	0.947857	0.938408	1.00947	0.920619	0.926229	0.990629	0.959516	0.96413	1.01534	0.99687	1.00441	0.993917	1.02695	0.987455	1.00611	1.03823	0.998524	1.01593	1.00515	0.977022	1.04401	1.01539	1.04118	0.981739	1.04509	1.04758	1.01593
312	1.01389	0.94985	1.03891	0.937397	0.909464	1.02139	0.918581	0.890643	0.973454	0.976935	0.962828	1.01794	0.978158	1.03419	0.999367	1.04358	0.997597	1.00791	1.015	1.02316	1.00365	0.994239	0.989228	1.04296	1.03057	1.04678	1.00744	1.06677	1.04757	1.00365
314	1.00696	0.935591	1.03281	0.95364	0.901276	0.983145	0.945465	0.911677	0.972419	0.993871	0.958733	1.00601	0.984802	1.01602	1.00483	1.02874	0.994701	0.989272	1.02804	1.0171	1.01267	1.00334	0.988456	1.04212	1.023	1.03544	1.00009	1.00614	1.05254	1.01267
316	1.02665	0.935411	1.02864	0.949638	0.912458	0.996971	0.958248	0.913735	0.963556	0.948293	0.958575	1.02211	0.975022	1.01849	1.00194	1.02229	0.995333	0.988638	1.02404	1.01731	1.02239	1.0968	0.988456	1.04212	1.02671	1.04704	0.99997	1.04676	1.03087	1.02239
318	1.00966	0.935709	1.00341	0.946764	0.889298	0.989603	0.910562	0.887985	0.970291	0.944071	0.959668	1.00935	0.963852	1.02189	1.01714	1.01062	0.991714	0.980063	1.02782	0.994506	1.01209	0.996319	0.987717	1.0507	1.01949	1.04451	1.01356	1.01954	1.03596	1.01209
320	1.00825	0.918989	1.00459	0.951836	0.90122	0.9934	0.922616	0.903262	0.969242	1.03846	0.960256	1.01052	0.986612	1.0022	1.00004	1.03514	0.994871	0.983162	1.0355	1.00975	1.03335	0.992849	0.984437	1.04354	1.01678	1.03249	1.00034	1.02115	1.02272	1.03335

## Sheet: Figure 4D_EGF 1ngml
Time(min)	Cell1	Cell2	Cell3	Cell4	Cell5	Cell6	Cell7	Cell8	Cell9	Cell10	Cell11	Cell12	Cell13	Cell14	Cell15	Cell16	Cell17	Cell18	Cell19	Cell20	Cell21	Cell22	Cell23	Cell24	Cell25	Cell26	Cell27	Cell28	Cell29	Cell30
-20	1.03834	1.00385	1.00579	1.02527	1.02589	1.0353	1.01992	0.999822	0.978223	0.991432	1.00371	1.00127	1.01925	1.05024	1.00212	1.01715	0.993187	1.07725	0.98835	1.00674	0.992621	1.00497	1.02595	1.00404	1.015	1.00952	1.00987	0.989022	1.02618	1.00963
-18	1.0193	1.01273	1.01248	1.00918	0.997279	1.05369	1.0216	0.982033	0.984794	0.991713	0.98768	0.996319	1.00632	1.03558	0.987191	0.993286	0.998107	1.03249	0.987639	1.00657	1.00011	1.01829	1.02117	0.998464	1.00982	1.00414	1.00182	0.983413	1.01138	0.990238
-16	0.993166	1.0149	1.00307	1.00583	0.986528	1.0189	1.00517	0.997752	0.980368	0.989866	0.99148	0.993261	0.988987	1.00937	0.996871	0.990146	0.992454	1.05332	0.973861	1.01625	0.994505	1.00493	1.01092	1.00381	1.00737	1.00559	1.00146	0.98906	1.00312	0.993509
-14	1.01263	1.02353	1.01296	1.02372	0.994425	1.03447	1.00461	1.00391	0.974956	0.99012	0.988646	0.988291	0.991928	1.00171	1.00304	0.999176	0.990621	1.03985	0.973794	1.0164	0.986874	1.00637	1.02397	1.00641	1.01519	1.0108	1.00426	0.989432	1.00238	1.00111
-12	0.988071	1.02761	1.00152	1.00918	0.993689	1.02518	1.00195	1.01192	1.01436	0.998165	0.999783	0.996472	1.01154	1.00255	1.00576	0.993073	0.993071	1.02528	0.990385	1.00691	1.00774	1.01084	1.01533	0.99006	1.00269	0.996377	1.00694	1.01314	1.00416	0.999415
-10	1.00046	0.990776	1.01258	1.00608	0.991539	1.01747	0.996036	0.993471	0.991474	1.00294	0.99874	1.00917	1.00944	1.0101	1.00093	1.01478	1.00718	1.01289	1.00666	1.00152	0.992587	0.99402	1.00782	1.00643	1.00712	1.00678	0.994753	0.992472	1.00552	1.00786
-8	0.999294	0.994081	1.00094	0.995513	0.996166	1.01549	0.99581	1.00252	0.995819	1.00144	1.01144	1.00285	0.989989	1.00118	1.00829	1.0027	1.01058	1.0006	0.992807	1.00326	0.999196	0.995074	0.991624	0.994148	0.992886	0.993517	0.999167	0.999172	1.00474	1.0055
-6	0.998585	0.990435	0.988044	0.992227	0.97417	0.970612	1.00006	0.984077	0.987746	0.994718	0.992047	0.991278	1.00249	1.0009	0.998598	1.00154	0.99021	0.986014	0.996704	0.9948	0.996875	0.997554	0.993555	1.00063	0.997092	0.998861	0.99207	0.985912	0.999748	1.00007
-4	1.01359	0.997099	0.996917	0.997	1.04444	0.971254	1.00614	1.00801	1.0106	1.00273	0.997988	1.00023	0.986541	0.985264	0.98642	0.987913	0.998963	0.97522	1.01344	0.993504	1.0036	1.00252	0.991675	1.00873	1.0002	1.00447	1.00707	1.0093	0.985842	0.987167
-2	1.00006	0.975644	1.01351	1.00366	1.02576	0.991492	0.98937	1.01007	1.02001	1.00725	1.01636	1.01264	1.00234	0.997164	1.00077	1.01146	0.982358	0.991103	0.992898	0.993504	0.99416	1.00293	0.986695	0.999576	0.993135	0.996356	0.999722	1.01504	0.998969	1.00612
0	1.016	0.961954	1.01268	0.995216	1.01674	1.01608	1.00735	0.969753	0.999711	0.986836	0.985413	0.997032	0.985926	1.00749	1.01153	1.01364	0.972905	0.971896	0.999108	0.997747	1.01456	1.0053	0.988376	0.999816	0.994096	0.996956	0.988553	0.984732	1.00951	1.01258
2	1.06759	1.17071	1.10131	1.1962	1.17391	1.04596	1.12768	1.10526	1.05909	1.10815	1.15798	1.10591	1.12608	1.08468	1.1333	1.11504	1.07454	1.13501	1.10422	1.05023	1.03977	1.00976	1.02086	1.00171	1.01129	1.0065	1.11647	1.08217	1.10899	1.12417
4	1.10923	1.16542	1.09172	1.18169	1.17049	1.03487	1.14675	1.10531	1.05539	1.1361	1.1726	1.15505	1.07641	1.16437	1.19134	1.16243	1.10678	1.15912	1.14201	1.12841	1.15049	1.1578	1.17685	1.16333	1.17009	1.16671	1.12603	1.08035	1.17785	1.17689
6	1.07646	1.14247	1.06908	1.19448	1.13964	1.06216	1.11274	1.12734	1.04066	1.14588	1.1594	1.14899	1.07643	1.14873	1.18767	1.15595	1.09149	1.16637	1.13274	1.11581	1.12109	1.14701	1.14816	1.17348	1.16082	1.16715	1.12004	1.084	1.1682	1.17181
8	1.08311	1.1431	1.07966	1.19147	1.15242	1.07673	1.10067	1.1139	1.06482	1.13312	1.1552	1.14425	1.07702	1.10971	1.13839	1.12997	1.07771	1.16721	1.12652	1.10235	1.0995	1.12149	1.14669	1.15042	1.14855	1.14948	1.10728	1.08936	1.12405	1.13418
10	1.10397	1.13828	1.07236	1.17385	1.15277	1.0684	1.09659	1.10042	1.06337	1.12383	1.16787	1.15268	1.08894	1.11867	1.11342	1.14648	1.08651	1.14789	1.13911	1.1138	1.12371	1.12558	1.14631	1.15727	1.15179	1.15453	1.0985	1.0819	1.11605	1.12995
12	1.07637	1.08237	1.02943	1.13959	1.10908	1.05507	1.03076	1.06239	1.04121	1.10777	1.10314	1.10635	1.07883	1.10821	1.07873	1.11449	1.09377	1.18915	1.14246	1.1013	1.09456	1.12167	1.13843	1.14342	1.14092	1.14217	1.04657	1.0518	1.09347	1.09661
14	1.07868	1.12211	1.04005	1.11225	1.11246	1.05342	1.01754	1.08353	1.06602	1.0824	1.10047	1.09459	1.07019	1.09105	1.03246	1.11527	1.06465	1.12597	1.14558	1.08159	1.07586	1.09671	1.09855	1.11921	1.10888	1.11404	1.05054	1.07477	1.06175	1.07386
16	1.09229	1.1545	1.05883	1.15376	1.1431	1.05443	1.04782	1.07802	1.06577	1.09733	1.09615	1.12127	1.04211	1.07059	1.07247	1.11332	1.09848	1.168	1.1677	1.11312	1.12958	1.10648	1.14052	1.14673	1.14362	1.14517	1.06292	1.07189	1.07153	1.09289
18	1.07939	1.11718	1.02902	1.12811	1.10393	1.04876	0.999695	1.02818	1.03647	1.07691	1.06621	1.09789	1.04332	1.06382	1.06668	1.11108	1.07492	1.16056	1.12843	1.08318	1.11409	1.09637	1.12662	1.13729	1.13195	1.13462	1.01394	1.03233	1.06525	1.08888
20	1.07898	1.09931	1.0331	1.12025	1.0786	1.09067	1.02941	1.0446	1.07496	1.05905	1.05553	1.10582	1.05811	1.05161	1.02765	1.1111	1.08943	1.18279	1.12547	1.06978	1.09196	1.06354	1.09145	1.11621	1.10383	1.11002	1.037	1.05978	1.03963	1.06937
22	1.1104	1.11228	1.04434	1.09036	1.08655	1.06046	1.02938	1.07928	1.08088	1.0904	1.08299	1.12325	1.07996	1.05788	1.03742	1.10837	1.11744	1.16815	1.14815	1.11491	1.13005	1.07768	1.12774	1.14794	1.13784	1.14289	1.05433	1.08008	1.04765	1.0729
24	1.07796	1.07347	1.02072	1.06393	1.04281	1.06566	1.01637	1.07388	1.03327	1.06834	1.03969	1.08039	1.0842	1.05605	1.04451	1.10346	1.10366	1.1452	1.13733	1.09666	1.10818	1.07389	1.10767	1.14758	1.12762	1.1376	1.04513	1.05358	1.05028	1.07398
26	1.06861	1.05559	1.0183	1.04252	1.06639	1.06168	1.01845	1.11327	1.06654	1.06068	1.05917	1.07591	1.07546	1.03403	1.00931	1.07668	1.06237	1.14233	1.11139	1.06068	1.07542	1.03201	1.06765	1.10118	1.08441	1.0928	1.06586	1.08991	1.02167	1.043
28	1.08891	1.09975	1.03667	1.11816	1.10011	1.06912	1.05456	1.10478	1.05947	1.0777	1.07128	1.10783	1.01354	1.04628	1.01793	1.11475	1.10903	1.15972	1.13495	1.09379	1.09301	1.08071	1.10782	1.12917	1.11849	1.12383	1.07967	1.08212	1.03211	1.06634
30	1.05455	1.06503	1.00481	1.10997	1.07354	1.05296	1.05766	1.07941	1.0353	1.06382	1.04399	1.08864	1.10016	1.04913	1.03044	1.11094	1.08083	1.17421	1.11005	1.06306	1.06554	1.05679	1.10612	1.12645	1.11628	1.12137	1.06853	1.05735	1.03979	1.07069
32	1.06247	1.0799	0.988549	1.08855	1.06496	1.05688	1.07792	1.0678	1.07122	1.04636	1.053	1.05948	1.08126	1.02085	1.00566	1.09723	1.07406	1.14777	1.09857	1.04461	1.0589	1.03808	1.04969	1.08134	1.06551	1.07342	1.07286	1.06951	1.01325	1.05144
34	1.08608	1.13998	1.00987	1.08625	1.05846	1.0664	1.0881	1.08617	1.06518	1.06366	1.04133	1.10822	1.1177	1.04954	1.01899	1.11413	1.09672	1.17505	1.11147	1.08555	1.07295	1.05644	1.10259	1.11579	1.10919	1.11249	1.08714	1.07568	1.03426	1.06656
36	1.09182	1.08084	0.991196	1.06891	1.059	1.04234	1.05447	1.09325	1.04067	1.04369	1.01988	1.1022	1.0993	1.04609	1.01363	1.09302	1.0812	1.16119	1.13155	1.08505	1.07571	1.0642	1.09613	1.10009	1.09811	1.0991	1.07386	1.06696	1.02986	1.05333
38	1.04774	1.08706	0.992852	1.04962	1.03361	1.03551	1.06219	1.10521	1.0839	1.01505	1.0425	1.05551	1.07226	1.03162	1.01069	1.07192	1.0623	1.15732	1.12362	1.03769	1.03825	1.04019	1.06514	1.07818	1.07166	1.07492	1.0837	1.09456	1.02115	1.04131
40	1.06435	1.13742	1.0217	1.03727	1.08463	1.04674	1.07925	1.12089	1.06941	1.04058	1.0616	1.11251	1.08749	1.04836	1.00323	1.10997	1.09597	1.17741	1.13492	1.0339	1.06976	1.07654	1.08447	1.09091	1.08769	1.0893	1.10007	1.09515	1.0258	1.0566
42	1.05924	1.10113	1.00413	1.03673	1.05589	1.07461	1.05691	1.07344	1.05484	1.02645	1.01816	1.09361	1.06801	1.0292	1.01351	1.09904	1.08042	1.15461	1.11325	1.06447	1.07098	1.08351	1.08371	1.09793	1.09082	1.09437	1.06518	1.06414	1.02135	1.05628
44	1.05918	1.10719	0.999491	1.01231	1.04872	1.06774	1.06869	1.0869	1.04937	1.00379	1.03036	1.06717	1.05356	1.00648	1.01512	1.08386	1.0477	1.10915	1.10839	1.00233	1.03353	1.02892	1.04167	1.05956	1.05061	1.05508	1.0778	1.06814	1.0108	1.04949
46	1.07192	1.14212	1.02086	1.02443	1.07701	1.06502	1.09278	1.10356	1.05704	1.0259	1.05169	1.08987	1.11819	1.03724	1.00314	1.10346	1.09432	1.15807	1.09765	1.0215	1.06194	1.05137	1.08561	1.10433	1.09497	1.09965	1.09817	1.0803	1.02019	1.0533
48	1.05427	1.12207	0.999268	1.0355	1.06464	1.06632	1.05932	1.07655	0.980658	1.01229	1.0078	1.09254	1.08532	1.02998	1.01805	1.07679	1.06539	1.16528	1.10906	1.06349	1.07572	1.0827	1.10291	1.10924	1.10607	1.10766	1.06793	1.02861	1.02402	1.04742
50	1.07093	1.09798	0.982093	1.02991	1.03675	1.05197	1.05429	1.07491	1.05671	1.00054	1.01731	1.0392	1.07062	1.01552	0.995629	1.07697	1.00403	1.13526	1.06839	1.04011	1.0545	1.02421	1.05439	1.10449	1.07944	1.09197	1.0646	1.06581	1.00557	1.0363
52	1.05426	1.13391	1.00487	1.0512	1.07559	1.06198	1.07525	1.1018	1.05955	1.01112	1.04416	1.07815	1.0498	1.02144	1.0045	1.07747	1.06167	1.12689	1.0859	1.07072	1.08615	1.03034	1.06695	1.08933	1.07814	1.08374	1.08852	1.08068	1.01297	1.04098
54	1.03726	1.08224	0.978123	1.04249	1.06201	1.03313	1.04485	1.07353	1.01602	0.997241	1.01395	1.04499	1.04971	1.02692	1.00227	1.0757	1.03989	1.10292	1.06636	1.04236	1.07461	1.02922	1.06333	1.06178	1.06255	1.06217	1.05919	1.04477	1.01459	1.03899
56	1.02858	1.06937	0.973707	1.02596	1.06191	1.0591	1.07059	1.10325	1.02767	0.990678	1.00935	1.04965	1.11481	0.909924	1.12886	1.16486	1.22965	1.02749	1.0291	1.04005	1.06423	1.00791	1.02016	1.03741	1.02878	1.0331	1.08692	1.06546	1.01939	1.14686
58	1.05011	1.09067	0.986472	1.03014	1.05139	1.08091	1.12861	1.08622	1.04853	0.995147	1.03676	1.0863	1.05469	1.028	1.00128	1.06857	1.04796	1.01227	1.11504	1.06094	1.0742	1.02021	1.05347	1.05719	1.05533	1.05626	1.10741	1.06737	1.01464	1.03492
60	1.03931	1.05215	0.982773	1.03866	1.06201	1.07279	1.0883	1.0551	0.996754	1.00021	0.999706	1.06232	1.05307	1.02299	1.02172	1.06784	1.04272	1.01399	1.11861	1.05592	1.06335	1.02415	1.05084	1.05886	1.05485	1.05686	1.0717	1.02592	1.02236	1.04478
62	1.05389	1.0438	0.9871	1.02105	1.04126	1.04548	1.07481	1.07216	1.01519	0.986256	0.99877	1.03444	1.02407	1.00167	0.998762	1.03453	1.01888	0.982569	1.09479	1.04059	1.04034	1.02201	1.02193	1.03417	1.02805	1.03111	1.07349	1.04367	1.00022	1.01665
64	1.07081	1.07998	0.999467	1.04139	1.05013	1.06134	1.08086	1.1074	1.06433	0.99906	1.02362	1.0567	1.04833	1.01362	1.02934	1.10355	1.02744	1.02733	1.09663	1.04945	1.03393	1.01276	1.03909	1.05016	1.04463	1.0474	1.09413	1.08587	1.02148	1.06645
66	1.01832	1.05495	0.974389	1.03309	1.03449	1.02098	1.04981	1.07002	0.974763	0.984942	0.984632	1.02165	1.03092	1.00754	1.01242	1.07933	0.993228	1.07478	1.08219	1.05462	1.04943	1.01979	1.03246	1.05283	1.04264	1.04774	1.05991	1.02239	1.00998	1.04587
68	1.04725	1.04485	0.963849	1.04068	1.02303	1.02322	1.07925	1.08389	1.02594	0.975271	0.976167	1.02339	1.01155	1.00419	1.01203	1.07888	0.97572	1.04053	1.05667	1.01831	1.01571	0.998319	1.00759	1.05581	1.0317	1.04376	1.08157	1.05491	1.00811	1.04546
70	1.0471	1.04461	0.968235	1.01164	1.0257	1.0649	1.07775	1.09233	1.06232	0.990825	0.998402	1.05718	1.06511	0.993965	1.00188	1.07395	1.0318	1.09579	1.0508	1.03891	1.02309	1.01304	1.027	1.05513	1.04106	1.0481	1.08504	1.07733	0.99792	1.03791
72	1.01915	1.01998	0.947291	1.01669	1.02342	1.03455	1.06041	1.08007	0.985436	0.982637	0.964678	1.02091	1.05605	0.999413	1.0122	1.06449	1.02394	1.13939	1.07847	1.02952	1.02498	1.0093	1.02828	1.08114	1.05471	1.06793	1.07024	1.03275	1.0058	1.03834
74	1.04282	1.01417	0.952433	1.02526	1.01586	1.04172	1.08023	1.0626	0.945557	0.971531	0.970797	1.00422	1.04102	0.988922	0.981639	1.0471	0.993642	1.08686	1.04358	1.02023	1.00221	1.00936	1.01596	1.06239	1.03917	1.05078	1.07142	1.00408	0.985281	1.01437
76	1.02922	1.09722	0.952646	1.00924	1.05149	1.05974	1.07514	1.09558	1.01239	0.994151	0.989293	1.02361	1.07935	0.998316	1.0292	1.06938	1.04611	1.07974	1.05873	1.04616	1.0221	1.01799	1.02135	1.05624	1.0388	1.04752	1.08536	1.05398	1.01376	1.04929
78	1.01732	1.0771	0.959363	1.00904	1.04506	1.03161	1.04846	1.06709	0.970951	0.98207	0.968988	1.00705	1.01188	0.977285	1.02822	1.06702	1.02085	1.05531	1.02999	1.05048	1.02402	1.01253	1.02547	1.05575	1.04061	1.04818	1.05778	1.01902	1.00275	1.04762
80	1.01499	1.07319	0.94956	1.02275	1.04246	0.983803	1.05565	1.08617	0.980643	0.98031	0.973936	1.00479	0.996274	0.986015	1.01342	1.05429	1.02426	1.02744	1.00728	1.01635	1.01424	0.998425	1.00311	1.03128	1.01719	1.02424	1.07091	1.03341	0.999716	1.03385
82	1.02621	1.06837	0.951107	0.998978	1.05027	1.03194	1.07703	1.08464	1.0416	0.973717	0.975203	1.03776	1.00466	1.01354	1.06367	1.07936	1.03639	1.10368	1.00726	1.05734	1.04617	1.01169	1.03328	1.04339	1.03833	1.04086	1.08084	1.06312	1.03861	1.07152
84	0.995217	1.04154	0.954317	1.00455	1.05762	1.02361	1.05995	1.0518	0.980426	0.971787	0.974041	1.02361	0.981241	0.996127	1.05184	1.05417	1.01114	1.08162	1.00233	1.03569	1.03472	1.00369	1.03121	1.03504	1.03313	1.03409	1.05587	1.01611	1.02398	1.053
86	0.999187	1.0319	0.939655	0.986966	1.02591	0.987527	1.07095	1.03984	0.975546	0.958345	0.974811	0.988019	0.975136	0.994836	1.04139	1.05802	0.987525	1.01538	0.982315	1.00933	1.00358	1.00879	0.999523	1.01322	1.00637	1.00979	1.0554	1.00769	1.01811	1.0497
88	0.990585	1.06044	0.956205	1.00487	1.04659	1.06013	1.07824	1.10844	1.01235	0.973286	1.01818	1.0291	0.992867	1.0005	1.02791	1.06957	1.00613	1.04068	1.00434	1.03425	1.0336	1.00708	0.997852	1.04358	1.02072	1.03215	1.09334	1.0604	1.0142	1.04874
90	0.986865	1.05446	0.942299	1.01672	1.04304	0.990804	1.06492	1.04174	0.942532	0.964941	0.992881	1.0059	0.966879	0.992271	1.03255	1.05594	0.980255	1.06706	1.04713	1.02668	1.01944	1.00839	0.999825	1.0365	1.01816	1.02733	1.05333	0.992135	1.01241	1.04424
92	0.977536	1.00738	0.942295	1.02313	1.05132	0.993862	1.07699	1.0601	0.952732	0.95807	0.97515	0.999781	0.937866	0.986662	1.04744	1.03768	0.967026	1.03856	1.00195	1.01393	1.00411	1.01192	0.989564	1.03453	1.01205	1.02329	1.06855	1.00642	1.01705	1.04256
94	1.00243	1.02023	0.950768	1.02095	1.07414	1.05442	1.06747	1.07277	0.99691	0.982254	1.02451	1.03342	1.00374	0.991792	1.01896	1.05151	1.03443	1.04429	1.02133	1.02591	0.994523	1.00477	0.986709	1.03539	1.01105	1.02322	1.07012	1.03484	1.00537	1.03523
96	1.01156	0.982212	0.943191	1.01356	1.04015	1.03096	1.04628	1.05759	0.951247	0.979254	1.0097	1.00469	0.983717	0.996539	1.02595	1.02622	1.02006	1.06222	1.04708	1.02526	0.991469	1.00551	0.999663	1.03955	1.01961	1.02958	1.05193	1.00442	1.01124	1.02608
98	1.0189	0.978286	0.945038	1.02141	1.02005	1.01095	1.05824	1.03375	0.917129	0.964419	0.981274	0.994859	0.978237	0.994216	1.02706	1.03062	0.998879	1.03131	1.01439	1.00454	1.00491	1.00259	0.97785	1.00984	0.993847	1.00185	1.04599	0.975439	1.01064	1.02884
100	1.05542	0.971143	0.963438	1.02501	1.02659	0.987746	1.07398	1.07139	0.966625	0.978834	1.02394	1.02247	1.00746	0.984996	1.01531	1.04394	1.02628	1.064	1.04472	1.0405	1.00205	1.01576	0.995037	1.02842	1.01173	1.02007	1.07269	1.01901	1.00015	1.02963
102	1.04597	0.968019	0.947338	1.02361	1.01489	0.958373	1.04551	1.02273	0.917657	0.979186	1.00675	1.00725	1.02202	0.992326	1.01486	1.04282	1.02969	1.14458	1.03192	1.02929	1.00671	1.00718	0.992097	1.0242	1.00815	1.01617	1.03412	0.970192	1.00359	1.02884
104	1.03766	0.983614	0.947184	1.02846	0.99986	0.938996	1.05263	0.993607	0.919236	0.983056	0.993906	0.997703	0.975049	0.982479	0.999804	1.01805	0.979502	1.11014	1.0085	1.01624	0.997197	1.01373	0.974764	1.01632	0.995544	1.00593	1.02312	0.956421	0.991141	1.00892
106	1.0185	0.973596	0.947629	1.02152	1.02124	0.930292	1.06437	1.09	0.997299	0.974193	1.04076	1.02778	0.999714	0.999066	1.02748	1.04974	0.988019	1.13228	1.007	1.03255	1.01289	1.02224	0.987741	1.03284	1.01029	1.02156	1.07719	1.04365	1.01327	1.03861
108	1.01484	0.96524	0.937433	1.00656	0.991096	0.925147	1.03939	1.04486	0.929712	0.967182	1.00131	1.01092	0.996696	0.992185	1.00837	1.04552	0.984779	1.12028	0.999304	1.02813	1.01299	1.01356	0.99646	1.01821	1.00733	1.01277	1.04213	0.987288	1.00028	1.02694
110	1.02514	0.968283	0.93287	1.03692	1.0036	0.913716	1.04818	1.05027	0.909988	0.972592	0.990895	1.00962	0.970024	0.993942	1.02898	1.02476	0.954146	1.04998	0.964526	1.00638	0.992336	0.993669	0.975622	1.00781	0.991716	0.999763	1.04923	0.98013	1.01146	1.02687
112	0.996468	0.992824	0.94399	1.01201	0.987069	1.03548	1.07292	1.06774	0.945981	0.96563	1.02395	1.02335	0.990622	0.991308	1.03739	1.03228	0.988485	1.08246	0.990783	1.02689	1.00292	1.01014	0.995427	1.01477	1.0051	1.00993	1.07033	1.00686	1.01435	1.03483
114	1.00374	1.00546	0.929264	1.0193	0.976985	0.999141	1.07393	1.04049	0.895045	0.963024	1.00319	1.00213	0.971241	0.9908	1.01808	1.04036	0.999676	1.04478	0.979659	1.03151	0.998708	1.03319	0.99053	1.00744	0.998985	1.00321	1.05721	0.96777	1.00444	1.02922
116	0.984306	0.983486	0.939024	1.01448	0.975201	0.963409	1.04413	1.01384	0.92329	0.960271	0.985745	0.996394	0.963582	0.994078	1.01474	1.02209	0.983652	1.02354	0.971164	1.00422	1.00581	1.02595	0.979341	1.02692	1.00313	1.01503	1.02899	0.968566	1.00441	1.01842
118	0.994765	0.968085	0.944701	1.01842	0.981259	1.03141	1.08021	1.03577	0.985715	0.962102	1.01023	1.02653	0.976929	1.0159	1.00445	1.03739	0.982025	1.03617	0.969064	1.02795	1.00909	1.02067	0.98455	1.01317	0.998858	1.00601	1.05799	1.01074	1.01017	1.02092
120	0.986477	0.96542	0.94223	1.01834	0.968554	1.01707	1.03532	1.00918	0.914575	0.97137	1.00579	1.01505	0.976919	1.01509	1.01711	1.02421	0.981398	1.03785	1.00241	1.04235	1.03086	1.03986	1.02099	1.01469	1.01784	1.01627	1.02225	0.961877	1.0161	1.02066
122	0.9886	0.96583	0.926751	0.998965	0.985715	0.946257	1.06436	0.991028	0.880628	0.960112	0.988334	0.989312	0.969363	1.01021	1.00671	1.03242	0.958791	1.02122	0.969601	1.00744	0.998722	1.04141	0.983704	0.996079	0.989891	0.992985	1.02769	0.935828	1.00846	1.01956
124	1.00515	1.03426	0.937945	1.0053	0.989403	0.996721	1.06964	1.01214	0.922193	0.973676	1.01769	1.01934	0.966385	1.0167	1.00373	1.03799	0.989417	1.01275	1.00436	1.01931	0.998672	1.05115	0.990404	1.00488	0.997641	1.00126	1.04089	0.967166	1.01021	1.02086
126	1.01202	1.02534	0.940852	1.00548	0.984058	0.956834	1.04534	0.982774	0.894894	0.970293	1.0035	1.00759	0.950668	1.00543	1.01672	1.01558	0.958425	1.07027	0.994175	1.02057	1.00881	1.05915	0.992711	1.00324	0.997975	1.00061	1.01406	0.938834	1.01108	1.01615
128	1.00552	1.01921	0.932318	1.00651	0.982221	0.931276	1.05259	1.03226	0.881378	0.973081	0.99537	1.00205	0.956067	1.01225	0.995867	1.02168	0.958572	1.01411	0.98515	0.99747	0.99142	1.0558	0.968243	1.00775	0.987997	0.997874	1.04242	0.956819	1.00406	1.00877
130	1.0228	1.0833	0.946186	1.01194	1.02256	0.9398	1.06204	1.04878	0.920078	0.977934	1.01664	1.01993	0.961742	1.01035	1.00949	1.03338	0.952519	1.00403	0.977863	1.0195	1.00814	1.06504	0.982875	0.998993	0.990934	0.994963	1.05541	0.984427	1.00992	1.02143
132	1.01821	1.0355	0.941858	0.985644	0.999102	0.93426	1.02784	1.02129	0.904175	0.973993	0.994436	1.01657	0.945503	1.01534	1.01974	1.04819	0.952022	1.00978	0.976751	1.01801	1.01108	1.06947	0.983942	0.999843	0.991893	0.995868	1.02457	0.962732	1.01754	1.03396
134	1.00656	1.03348	0.952728	1.01155	0.992575	0.918202	1.0417	1.00901	0.876066	0.960551	0.99335	0.996193	0.954416	1.01822	1.00955	1.0339	0.951594	0.973933	0.947239	0.992573	0.990801	1.06304	0.972165	0.983631	0.977898	0.980765	1.02536	0.94254	1.01389	1.02173
136	0.99049	1.02065	0.956134	1.0074	1.01758	0.93007	1.07081	1.03642	0.913278	0.965138	1.0237	1.01766	0.955695	1.00751	1.00734	1.05237	0.939588	0.991294	0.960704	1.0109	0.99499	1.05126	0.977486	1.00985	0.993666	1.00176	1.05361	0.974847	1.00743	1.02986
138	0.982959	0.975061	0.944571	0.9965	1.01066	0.886642	1.03666	0.99002	0.893664	0.962483	1.01468	1.0073	0.970571	1.02026	1.01326	1.04361	0.933953	1.01621	0.951922	1.00844	1.00977	1.03216	0.975017	1.01289	0.993952	1.00342	1.01334	0.941842	1.01676	1.02843
140	0.981866	0.98759	0.94504	0.988665	0.994762	0.92363	1.04007	0.98888	0.896598	0.9663	1.00121	1.0044	0.955853	1.00624	1.0112	1.04783	0.942513	0.98835	0.950296	0.996672	1.00195	1.02852	0.972115	1.01591	0.994011	1.00496	1.01447	0.942739	1.00872	1.02952
142	1.01132	0.99319	0.946221	1.00062	1.00062	0.910084	1.05842	1.03754	0.92509	0.97058	1.00424	1.02133	0.962659	1.0127	1.02193	1.02211	0.959911	1.03371	0.951414	1.00339	1.0058	1.01818	0.965371	1.00079	0.983078	0.991932	1.04798	0.981313	1.01732	1.02202
144	0.985822	0.979735	0.938194	1.00999	0.983077	0.923829	1.04504	1.01404	0.882258	0.977194	0.988747	1.01583	0.926844	1.00477	1.02207	1.00473	0.958164	1.03363	0.949741	1.01163	1.00758	1.01866	0.962898	0.999167	0.981032	0.9901	1.02954	0.948151	1.01342	1.0134
146	0.99036	1.00306	0.944082	1.01668	0.97841	0.933273	1.03995	0.998042	0.874217	0.978971	0.978508	1.00312	0.934402	1.01221	0.998755	1.00303	0.947409	1.00334	0.964736	0.997159	1.00975	1.01079	0.958054	1.01323	0.985644	0.999439	1.019	0.93613	1.00548	1.00089
148	0.983776	1.00295	0.950431	1.00534	0.993243	0.935824	1.04204	1.01093	0.907802	0.984645	1.01878	1.03302	0.924756	1.01144	1.01881	1.02161	0.998897	1.01003	0.948326	1.01075	1.00269	1.00853	0.96065	1.02733	0.993992	1.01066	1.02649	0.959367	1.01512	1.02021
150	0.995289	0.979688	0.957053	1.00813	1.00469	0.931688	1.04945	0.983822	0.885896	0.968587	1.00734	1.01574	0.924893	1.00241	1.00882	1.01862	0.985452	1.02827	0.965888	1.01897	1.00925	1.01501	0.96767	1.00323	0.985451	0.994341	1.01663	0.934859	1.00561	1.01372
152	1.00619	0.968142	0.948722	1.01334	0.988073	0.955751	1.03996	0.977637	0.886375	0.962875	1.01156	1.0023	0.916235	0.995863	1.00467	1.01269	0.961977	1.0056	0.961301	0.991636	1.00437	1.00975	0.966877	0.997644	0.98226	0.989952	1.0088	0.932006	1.00027	1.00868
154	0.985072	0.982148	0.946715	1.02103	0.988299	0.917476	1.04687	0.968244	0.893984	0.974671	1.01686	1.0244	0.93555	0.998655	1.00649	1.02388	0.967028	1.02221	0.951837	0.998664	1.01582	0.997129	0.962157	1.02104	0.9916	1.00632	1.00755	0.931114	1.00257	1.01519
156	0.972139	0.980279	0.942508	1.02023	0.975541	0.932257	1.0234	0.955227	0.881906	0.975419	1.00213	1.01603	0.940516	1.00382	1.00435	1.00508	0.93909	1.04629	0.96963	1.01996	1.02417	1.00694	0.978389	1.02461	1.0015	1.01305	0.989315	0.918566	1.00408	1.00471
158	0.976481	0.962165	0.943081	1.02895	0.965211	0.935614	1.02622	0.945934	0.883499	0.963465	1.00692	1.00464	0.92489	0.994556	0.996951	1.00309	0.940891	1.03443	0.967002	1.00797	1.00249	1.01554	0.976377	1.00968	0.993028	1.00135	0.986078	0.914716	0.995754	1.00002
160	0.99208	0.981622	0.954429	1.01253	0.963858	0.918506	1.04891	0.97239	0.910639	0.976039	1.01274	1.03197	1.00365	1.00428	1.00901	1.03196	0.964602	0.987628	0.963927	1.0127	1.01115	1.01453	0.971534	1.02649	0.999012	1.01275	1.01065	0.941514	1.00664	1.02049
162	0.978508	0.978601	0.946582	1.01187	0.967379	0.896452	1.03469	0.949358	0.881618	0.954633	0.996052	1.00374	0.982241	1.00439	1.0102	1.0297	0.965485	0.977449	0.958756	1.01104	0.994467	1.00851	0.969109	1.00571	0.987408	0.996558	0.992025	0.915488	1.00729	1.01995
164	0.973689	0.976127	0.943829	1.00847	0.961762	0.899274	1.03481	0.966244	0.882987	0.971614	1.00109	1.01706	0.980758	0.995725	1.01128	1.01135	0.95572	0.981438	0.959226	0.999069	0.999197	1.01963	0.97682	1.00623	0.991525	0.998878	1.00053	0.924615	1.0035	1.01131
166	0.964222	1.00418	0.959665	1.01052	0.973576	0.922325	1.05287	0.966686	0.913634	0.948662	1.00137	1.02037	0.988525	1.00558	0.999114	1.01727	0.972809	0.962429	0.97424	1.00632	0.998686	1.02351	0.972979	1.00682	0.989899	0.998358	1.00978	0.94016	1.00235	1.00819
168	0.975729	0.991688	0.950533	1.01827	0.971662	0.942273	1.02665	0.960893	0.8737	0.962042	0.992528	1.00641	0.967908	1.00608	1.00827	1.00195	0.985603	1.0064	0.984086	1.01658	1.00829	1.02998	0.986271	1.01784	1.00206	1.00995	0.993773	0.917296	1.00717	1.00511
170	0.969826	0.963028	0.950603	1.01997	0.968794	0.912055	1.03063	0.957577	0.894766	0.952605	0.998581	1.00128	0.939596	1.0078	1.01332	1.01119	0.963807	0.984738	0.977126	1.00504	1.00624	1.04224	0.972824	1.01443	0.993629	1.00403	0.994105	0.926171	1.01056	1.01225
172	0.978919	1.05887	0.964591	1.01139	0.974032	0.924947	1.057	0.978111	0.946846	0.972326	1.00106	1.02277	0.981032	1.01382	1.00994	1.02446	0.983308	0.976717	0.97304	0.998776	1.00335	1.03159	0.968665	1.01878	0.993722	1.00625	1.01756	0.962479	1.01188	1.0172
174	0.97617	1.05525	0.941259	1.01888	0.995129	0.929533	1.03075	0.965151	0.894896	0.96324	0.998835	0.995977	0.975528	1.00689	0.981268	1.0114	0.968653	0.976943	0.960529	0.999699	0.997805	1.03171	0.967725	1.02674	0.997233	1.01199	0.997949	0.930023	0.994078	0.996335
176	0.97227	1.01248	0.947885	1.02498	0.976454	0.916937	1.01673	0.967007	0.908325	0.961338	0.996379	0.984147	0.960632	1.0041	1.00337	1.02348	0.962093	0.974915	0.954845	0.989677	0.93457	1.03431	0.965898	1.0212	0.993549	1.00737	0.991871	0.937666	1.00373	1.01342
178	0.967075	1.02674	0.947024	1.01753	0.975578	0.93744	1.0249	1.00232	0.938719	0.970596	1.00083	0.995637	0.971663	1.00329	0.983214	1.00042	0.949236	0.973994	0.965049	0.99322	1.01886	1.04553	0.9842	1.03804	1.01112	1.02458	1.01361	0.970518	0.993254	0.991818
180	0.989905	1.00297	0.958646	1.02992	0.987058	0.937501	1.01845	0.9808	0.892209	0.978904	0.991443	0.983777	0.967737	1.00994	1.00189	1.00266	0.958229	0.979398	0.964342	0.99374	1.00294	1.02916	0.977788	1.03724	1.00751	1.02238	0.999623	0.936504	1.00591	1.00227
182	0.968116	0.997905	0.945668	1.0217	0.959687	0.929594	1.03454	0.957318	0.900714	0.965143	1.00853	0.990366	0.956066	1.00691	1.00091	0.996795	0.961911	0.986737	0.954131	0.986309	1.0118	1.02864	0.979913	1.00245	0.991182	0.996816	0.995927	0.929016	1.00391	0.99885
184	0.984638	1.00752	0.951531	0.991708	0.971803	0.933096	1.04316	0.971857	0.917439	0.97064	1.01312	1.00134	0.982143	1.00764	1.00131	1.00953	0.937264	0.983043	0.999628	1.00224	1.01662	1.03794	0.984255	1.01899	1.00162	1.01031	1.00751	0.944648	1.00447	1.00542
186	0.959976	0.99527	0.954637	1.01657	0.98092	0.907622	1.02451	0.944588	0.881427	0.955073	0.99453	0.98798	0.961252	1.00283	0.991848	0.987368	0.941375	0.983994	1.00727	0.999842	1.02211	1.03645	0.988471	1.0251	1.00679	1.01594	0.984548	0.913007	0.997341	0.989608
188	0.991841	0.974713	0.94926	1.00687	0.962963	0.917473	1.02235	0.955061	0.893183	0.957094	0.994684	0.993239	0.960196	1.00477	1.00288	1.00223	0.940336	0.96623	0.965741	0.989568	0.991751	1.03193	0.970172	0.998522	0.984347	0.991435	0.988707	0.924122	1.00382	1.00255
190	0.969944	0.987086	0.952182	1.00864	0.985706	0.916207	1.01791	0.983381	0.927781	0.945793	1.00086	1.01718	0.963947	1.012	0.990185	0.998747	0.94945	0.983247	0.966501	1.00902	1.01682	1.03246	0.976976	1.02738	1.00218	1.01478	1.00064	0.955581	1.00109	0.994466
192	0.968682	0.977269	0.940364	0.99771	0.967249	0.908271	1.00945	0.984914	0.890703	0.956215	1.00298	1.00159	0.951322	1.01809	0.992807	0.994182	0.932335	0.994386	0.972127	1.00441	1.01897	1.02807	0.975058	1.01465	0.994852	1.00475	0.997182	0.937809	1.00545	0.993495
194	0.955417	0.985714	0.941137	1.00725	0.967194	0.911991	1.01694	0.980181	0.889731	0.940901	0.978877	0.997035	0.953556	1.01412	0.998755	0.98017	0.944424	0.953432	0.959657	0.985128	0.987656	1.02508	0.961669	1.00828	0.984974	0.996627	0.99856	0.934956	1.00644	0.989463
196	0.960416	0.985253	0.936859	1.00872	0.96066	0.911169	1.01248	0.981065	0.92449	0.963706	0.993679	1.00483	0.946219	1.01054	0.992427	0.98406	0.924665	0.96556	0.960825	0.994072	0.98457	1.01813	0.968154	1.01812	0.993137	1.00563	0.996773	0.952778	1.00148	0.988243
198	0.962192	1.01414	0.935599	1.01936	0.965321	0.890052	1.01719	0.950686	0.891785	0.959881	0.978609	1.01094	0.97131	1.02241	0.997811	1.0048	0.938702	1.00029	0.951716	1.00106	1.01293	1.01041	0.978472	1.01915	0.998812	1.00898	0.983937	0.921235	1.01011	1.00131
200	0.972398	0.971637	0.940967	0.999716	0.960546	0.922486	1.0186	0.912602	0.888691	0.913151	0.965781	0.981643	0.957956	1.02546	1.0064	1.01	0.933271	0.970372	0.961564	0.985045	1.01409	1.01871	0.974471	0.985276	0.979874	0.982575	0.965599	0.900647	1.01593	1.0082
202	0.980993	1.01309	0.950824	1.02128	0.984727	0.90687	1.02398	0.976674	0.890175	0.970412	0.980816	1.01003	0.964303	1.02854	1.0019	1.04016	0.950823	1.00509	0.952674	0.983334	1.0252	1.01818	0.97333	0.994494	0.983912	0.989203	1.00032	0.933424	1.01522	1.02103
204	0.949793	0.982211	0.943014	0.99478	0.957808	0.90715	0.999346	0.95046	0.878877	0.954162	0.961797	0.995441	0.948772	1.02324	0.998913	1.00596	0.938778	0.980809	0.962314	0.995095	1.00909	1.02318	0.965903	0.998999	0.982451	0.990725	0.974903	0.914668	1.01108	1.00244
206	0.944761	0.972893	0.939111	1.001	0.947859	0.90637	1.00628	0.959827	0.882573	0.96483	0.968082	0.993754	0.959052	1.02683	1.0289	1.01545	0.960085	0.943701	0.949606	0.972097	1.02159	1.01218	0.959164	1.00988	0.984524	0.997204	0.983051	0.9212	1.02786	1.02217
208	0.953	0.979441	0.936675	0.991603	1.00381	0.901607	1.01858	0.959556	0.90697	0.948859	0.97047	0.990127	0.954186	1.02832	1.02157	1.00662	0.963812	0.957038	0.941552	0.969564	1.03694	1.01778	0.968193	1.00655	0.987373	0.996963	0.989066	0.933263	1.02494	1.0141
210	0.948604	0.998437	0.945204	1.01657	0.985222	0.919854	1.01107	0.957666	0.874141	0.964233	0.967749	0.991024	0.943683	1.02253	1.00957	0.986584	0.963112	0.963596	0.950381	0.985186	1.02281	1.01951	0.96739	1.00821	0.987798	0.998002	0.984366	0.915904	1.01605	0.998077
212	0.953618	0.981728	0.93818	0.996948	0.966471	0.890704	0.992838	0.95405	0.894607	0.981314	0.962869	0.998546	0.932386	1.01127	1.00847	0.992621	0.97851	0.962576	0.944134	0.971501	1.02153	1.01812	0.94812	0.998886	0.973503	0.986194	0.973444	0.924328	1.00987	1.00055
214	0.924413	1.0053	0.943944	1.01157	0.9762	0.902781	1.02505	0.956396	0.884651	0.957902	0.972632	0.978149	0.974991	1.01908	1.00688	0.997763	0.974933	0.946832	0.950637	0.981739	1.02447	1.01947	0.952403	1.03289	0.992649	1.01277	0.990721	0.920523	1.01298	1.00232
216	0.938176	1.00934	0.949213	1.01464	0.975782	0.906702	1.01677	0.955604	0.863272	0.95307	0.968384	0.98163	0.964927	1.02731	0.98794	0.991329	0.974664	0.984696	0.960265	0.971495	1.01005	0.98853	0.956371	1.0323	0.994336	1.01332	0.986189	0.909438	1.00762	0.989634
218	0.945632	0.98545	0.941154	1.01033	0.97786	0.896844	1.0051	0.957588	0.886814	0.962268	0.977429	0.981457	0.952271	1.0261	1.00948	0.994818	0.955279	0.951536	0.954462	0.986876	1.01399	1.01067	0.956459	1.002	0.97923	0.990616	0.981344	0.922201	1.01779	1.00215
220	0.946412	1.02118	0.939476	0.996092	1.00467	0.907031	1.00427	0.994448	0.910999	0.966016	0.978444	0.997214	0.952954	1.01673	0.976208	0.994084	0.943968	0.973022	0.963642	0.975005	1.00806	1.01682	0.956352	1.01351	0.984931	0.999221	0.999361	0.952723	0.996467	0.985146
222	0.955291	0.999361	0.946615	1.00606	0.98191	0.908319	0.994331	0.962514	0.872352	0.945583	0.9628	0.986115	0.940436	1.01311	1.01155	1.00169	0.925174	1.00748	0.965717	0.986218	1.02835	1.01162	0.96891	1.01645	0.992678	1.00456	0.978423	0.917433	1.01233	1.00662
224	0.958841	0.986004	0.9487	0.992624	0.963421	0.887334	0.989349	0.965287	0.880912	0.959647	0.997564	0.996305	0.946492	1.01989	1.0014	0.992776	0.918448	1.0047	0.965654	0.971237	1.02531	1.00842	0.964654	0.989455	0.977055	0.983255	0.977318	0.9231	1.01064	0.997086
226	0.942142	0.984666	0.939806	1.00934	0.993626	0.914597	1.00522	0.978585	0.903426	0.956944	0.987249	0.975122	0.934165	1.01681	0.9888	0.991225	0.929438	1.01	0.968931	0.973767	1.02882	1.00347	0.972285	1.00875	0.990519	0.999636	0.991901	0.941006	1.0028	0.990013
228	0.946947	0.974614	0.942114	1.01054	0.975486	0.91517	1.00816	0.943241	0.873636	0.974218	0.9618	0.972651	0.945999	1.018	1.00908	0.990577	0.938998	0.998874	0.961282	0.986535	1.01938	1.01311	0.97194	1.02693	0.999437	1.01319	0.9757	0.908439	1.01354	0.999826
230	0.942346	0.973704	0.940251	0.995546	0.980792	0.907713	1.00542	0.960513	0.883331	0.956053	0.969107	0.963951	0.936701	1.01017	1.00419	1.00332	0.92249	1.00426	0.954449	0.987424	1.00409	1.01262	0.98113	1.00798	0.994555	1.00127	0.982966	0.921922	1.00718	1.00375
232	0.950394	0.978747	0.930201	0.992572	0.965713	0.886445	0.996353	0.973786	0.913737	0.959469	0.975158	0.964537	0.93186	1.00978	0.992674	0.996759	0.939488	1.02877	0.95659	0.983793	1.00527	1.00205	0.96795	1.00212	0.985034	0.993576	0.98507	0.943762	1.00123	0.994716
234	0.94223	0.99527	0.943033	0.997795	0.967816	0.895419	0.990592	0.957248	0.87064	0.94275	0.961987	0.963252	0.944632	1.01099	0.996884	0.996836	0.89894	0.999854	0.940682	0.977786	0.996674	0.988605	0.965842	1.00951	0.987676	0.998593	0.97392	0.913944	1.00394	0.99686
236	0.918099	0.986465	0.931013	0.995612	0.96332	0.885638	0.997986	0.954126	0.88619	0.956459	0.9638	0.961442	0.942592	1.01117	1.01029	0.987534	0.923346	0.978056	0.954007	0.985091	0.99547	1.00221	0.975081	0.981797	0.978439	0.980118	0.976056	0.920158	1.01073	0.998913
238	0.952886	0.968833	0.935961	0.977448	0.974354	0.891244	1.00229	0.96797	0.911331	0.96127	0.970843	0.974691	0.921214	1.01047	0.990741	1.00079	0.922351	0.959735	0.945733	0.981434	1.0028	0.998447	0.974992	1.00573	0.990359	0.998043	0.985129	0.939651	1.00061	0.995765
240	0.942749	0.971333	0.933809	0.997858	0.973961	0.901057	0.993172	0.949704	0.86395	0.975797	0.970021	0.974928	0.895863	1.00787	1.00462	1.00841	0.908076	0.985944	0.939483	0.98162	0.994672	0.992489	0.958927	0.998947	0.978937	0.988942	0.971438	0.906827	1.00625	1.00652
242	0.957335	0.966993	0.945586	0.999292	0.982941	0.907519	0.989425	0.956994	0.882972	0.952713	0.952446	0.959876	0.908769	1.00386	1.00026	1.00166	0.909498	0.983474	0.950728	0.983657	1.00133	1.00706	0.966279	1.01321	0.989747	1.00148	0.97321	0.919983	1.00206	1.00096
244	0.930291	0.951816	0.947832	0.990218	0.980127	0.906626	1.00337	0.959416	0.90076	0.962848	0.971775	0.977559	0.901856	1.01478	0.987314	0.997929	0.913507	1.00222	0.960536	0.987062	1.01359	1.02073	0.964661	1.02013	0.992398	1.00627	0.981392	0.930088	1.00105	0.992621
246	0.949349	0.948772	0.944481	0.985402	0.979195	0.8862	0.999659	0.939765	0.862192	0.948984	0.957755	0.961593	0.911525	1.01223	1.0108	1.00209	0.901553	0.987115	0.95573	0.983805	1.01746	1.01314	0.958909	1.00931	0.984109	0.996708	0.969712	0.900978	1.01152	1.00645
248	0.952421	0.973605	0.941853	1.00244	0.977687	0.872735	0.994502	0.945464	0.879832	0.958449	0.965189	0.964913	0.913285	1.02024	0.995116	1.00546	0.929496	0.969894	0.951942	0.982025	1.00868	0.99932	0.961439	1.01264	0.987038	0.999837	0.969983	0.912648	1.00768	1.00029
250	0.951145	0.953885	0.932602	1.00115	0.980308	0.901007	1.00195	0.980528	0.899033	0.958722	0.983274	0.982881	0.920572	1.02515	0.977061	1.01514	0.938056	0.986806	0.946651	0.969638	1.00405	0.999259	0.959916	1.00248	0.981197	0.991837	0.991238	0.93978	1.0011	0.996102
252	0.928265	0.945299	0.945485	0.98639	0.970573	0.893481	1.00111	0.948895	0.860421	0.96571	0.953967	0.957688	0.936288	1.01803	0.98723	1.0167	0.948994	1.00952	0.935031	0.978927	1.03358	1.00101	0.962076	1.01649	0.989281	1.00288	0.975001	0.904658	1.00263	1.00196
254	0.924851	0.948888	0.948749	0.998125	0.982632	0.896953	0.99956	0.946157	0.882818	0.950597	0.951319	0.960693	0.928126	1.0086	0.99455	1.00829	0.949022	0.982803	0.948047	0.983893	0.993836	1.0094	0.988166	1.00272	0.995443	0.999082	0.972859	0.914488	1.00158	1.00142
256	0.928996	0.985479	0.946424	1.00367	0.978791	0.905747	1.01514	0.987028	0.896387	0.968753	0.957174	0.973589	0.935987	1.01705	0.991749	1.00516	0.933051	1.00112	0.938454	0.983665	1.00433	1.01543	0.994635	0.998007	0.996321	0.997164	1.00108	0.941707	1.0044	0.998456
258	0.924316	0.960859	0.951122	1.01302	0.972171	0.898732	0.987324	0.963057	0.879992	0.973559	0.956922	0.96147	0.927931	1.0226	0.991795	0.997759	0.928383	1.00109	0.946595	0.991534	1.00786	1.01958	1.01118	1.02186	1.01652	1.01919	0.97519	0.921525	1.0072	0.994777
260	0.927051	0.954226	0.960339	1.00634	0.96786	0.929001	1.00052	0.981367	0.873627	0.963789	0.978082	0.969111	0.923717	0.997131	0.983582	0.974044	0.925321	0.974572	0.925555	0.98182	1.00877	0.996974	0.976164	1.03475	1.00546	1.0201	0.990945	0.927497	0.990357	0.978813
262	0.910822	0.970027	0.964974	1.00236	0.960668	0.900268	1.01276	0.994414	0.893172	0.953352	0.978134	0.974641	0.953752	1.01423	1.00128	1.00067	0.9288	0.9998	0.949263	0.996045	1.01957	1.00886	0.99154	1.03018	1.01086	1.02052	1.00359	0.943793	1.00776	1.00098
264	0.910164	0.948553	0.953089	0.978996	0.959448	0.870538	0.999657	0.994359	0.873132	0.96193	0.96881	0.968535	0.960162	1.00825	0.999369	1.00042	0.927935	0.972852	0.945865	0.987327	1.02712	0.995076	0.973591	1.01329	0.993442	1.00337	0.997008	0.933745	1.00381	0.999897
266	0.897959	0.960522	0.965343	0.980956	0.963502	0.898547	1.00577	0.974282	0.88517	0.945936	0.968154	0.972202	0.950578	1.009	1.01289	1.02352	0.919725	0.967308	0.943158	0.987077	1.01419	1.00511	0.981475	0.997581	0.989528	0.993554	0.990028	0.929726	1.01094	1.0182
268	0.911921	0.959766	0.957286	0.993001	0.971325	0.905252	1.01299	0.964889	0.882786	0.954125	0.967682	0.971614	0.951009	1.00828	1.0086	1.00105	0.930569	0.990305	0.950089	0.980968	1.03309	1.00301	0.979234	1.01525	0.99724	1.00624	0.988938	0.923837	1.00844	1.00482
270	0.899502	0.95513	0.968046	0.984036	0.960659	0.922249	0.998121	0.954999	0.884779	0.962461	0.973183	0.956844	0.938567	0.996011	0.998748	1.01603	0.918299	0.988052	0.950319	0.983455	1.02374	1.0106	0.993199	1.00444	0.99882	1.00163	0.97656	0.919889	0.997379	1.00739
272	0.921775	0.948247	0.958267	0.973098	0.951147	0.917648	0.994853	0.960079	0.885407	0.972199	0.973717	0.962467	0.938786	1.00058	1.00423	1.01481	0.913967	0.956489	0.938601	0.984586	1.01056	1.0068	1.00422	1.02723	1.01572	1.02147	0.977466	0.922743	1.0024	1.00952
274	0.909449	0.96903	0.972909	0.993659	0.96129	0.894858	1.01038	0.961571	0.913864	0.965618	0.992937	0.976038	0.929019	0.994022	1.00456	1.00682	0.917279	0.982813	0.963251	0.970372	1.0066	1.0102	0.98577	1.03469	1.01023	1.02246	0.985975	0.937718	0.99929	1.00569
276	0.908924	0.952798	0.963135	0.988274	0.943575	0.929418	1.01173	0.937	0.896413	0.965158	0.984408	0.964373	0.935979	1.00195	0.991145	0.998908	0.911253	0.987729	0.976413	0.987512	1.00773	1.00854	0.983625	0.992707	0.988166	0.990436	0.974366	0.916707	0.996545	0.995026
278	0.909792	0.986215	0.986027	0.992882	0.956208	0.897882	1.02116	0.95925	0.881168	0.955542	0.985998	0.962466	0.947205	1.00067	0.985119	0.990337	0.936243	0.9781	0.970902	0.977378	1.00452	1.02565	1.00847	0.999835	1.00415	1.00199	0.990204	0.920209	0.992896	0.987728
280	0.937675	0.95574	0.976764	0.993844	0.964671	0.922138	1.02352	0.972538	0.892845	0.975272	0.978228	0.966951	0.945151	1.00378	0.972575	1.00021	0.950657	0.961886	0.963286	0.984699	1.01753	1.00456	0.980534	1.01467	0.997604	1.00614	0.998027	0.932691	0.988175	0.986392
282	0.90522	0.953468	0.964588	0.979782	0.948371	0.896219	1.02294	0.963319	0.861276	0.94439	0.976763	0.959955	0.932942	0.990101	0.981552	1.04183	0.928465	0.970088	0.970821	0.986958	1.01124	1.01296	0.971317	1.0152	0.993258	1.00423	0.993129	0.912297	0.985827	1.01169
284	0.877905	0.956783	0.967236	0.995343	0.938428	0.925054	0.999899	0.972992	0.896492	0.973467	0.987366	0.957696	0.944223	0.992143	0.994105	1.01363	0.929338	0.966019	0.946555	0.979895	0.998011	1.00067	0.973753	1.00341	0.98858	0.995993	0.986446	0.934742	0.993124	1.00387
286	0.89644	0.943176	0.960712	0.980162	0.929531	0.896947	0.999456	0.978011	0.901113	0.937857	0.98657	0.965831	0.920494	0.990921	0.960363	1.01644	0.936455	0.966595	0.973845	0.990742	1.00966	1.01131	0.962489	1.02857	0.995528	1.01205	0.988733	0.939562	0.975642	0.988404
288	0.871726	0.943441	0.970893	0.976187	0.968072	0.902635	1.01058	0.955801	0.867715	0.944867	0.979738	0.950982	0.917648	0.991307	0.98796	1.01079	0.951211	0.977167	0.963353	0.97932	0.994868	1.01184	0.954671	0.98288	0.968776	0.975828	0.98319	0.911758	0.989633	0.999373
290	0.915721	0.95418	0.96752	0.982653	0.930175	0.90042	1.01477	0.96944	0.864569	0.953409	0.984285	0.952673	0.908496	0.985274	0.982709	1.0146	0.938823	0.987721	0.95584	0.986606	0.995061	1.01077	0.963083	1.00827	0.985676	0.996972	0.992104	0.917005	0.983991	0.998653
292	0.911389	0.945719	0.967015	1.00069	0.905393	0.910254	1.00693	0.997555	0.89015	0.966954	1.00048	0.965586	0.921494	0.99518	0.987028	0.99968	0.954301	1.00664	0.968289	0.974047	0.970325	1.00465	0.960811	1.01332	0.987064	1.00019	1.00224	0.943852	0.991104	0.993354
294	0.916662	0.943041	0.962274	0.976901	0.966099	0.899013	1.00974	0.956938	0.856521	0.950802	0.985727	0.944428	0.925013	0.99178	0.996405	1.00102	0.937661	1.01204	0.952533	0.978335	0.966154	1.00321	0.96011	1.00938	0.984746	0.997064	0.983341	0.90673	0.994093	0.99871
296	0.904854	0.9263	0.967416	0.985645	0.970337	0.898662	1.00019	0.982308	0.881433	0.955685	0.982076	0.951612	0.925807	0.985432	0.98372	0.999769	0.928129	1.01964	0.943513	0.981916	0.989595	1.01071	0.966792	1.02107	0.993931	1.0075	0.991247	0.93187	0.984576	0.991745
298	0.882084	0.956045	0.97772	0.98824	0.980671	0.920614	1.01188	1.01159	0.902158	0.956231	0.974053	0.949255	0.95442	0.989804	0.986987	0.996596	0.941653	1.01499	0.946563	0.983154	0.939183	1.00099	0.964654	1.03366	0.999156	1.01641	1.01174	0.956873	0.988395	0.991792
300	0.925278	0.948011	0.965641	0.977267	0.987574	0.8907	0.99035	0.995129	0.8675	0.975916	0.977377	0.948598	0.927383	0.981508	1.00324	0.992124	0.937227	1.01722	0.954106	0.982392	0.962339	1.01072	0.952692	1.02764	0.990164	1.0089	0.992739	0.931315	0.992375	0.997683
302	0.875714	0.95253	0.971093	0.976473	0.991253	0.908469	1.01746	0.981514	0.883917	0.956538	0.967895	0.9494	0.905423	0.981961	0.998307	1.00858	0.922777	1.0036	0.955016	0.989221	0.972256	1.02209	0.957975	1.01938	0.988679	1.00403	0.999489	0.932715	0.990134	1.00344
304	0.889991	0.965572	0.978103	0.98071	0.973383	0.915832	1.01308	0.988151	0.881322	0.966774	0.992229	0.967598	0.932372	0.993366	1.00221	1.01457	0.916931	1.01549	0.943932	0.989091	0.978268	1.00619	0.947715	1.01475	0.981231	0.99799	1.00062	0.934736	0.997787	1.00839
306	0.871939	0.961269	0.967631	0.968617	1.03554	0.872987	0.999745	0.979369	0.866617	0.962103	0.974116	0.966983	0.931501	0.993127	1.0208	0.991982	0.930794	1.02041	0.940225	0.987847	0.95969	1.01875	0.947007	0.995618	0.971313	0.983466	0.989557	0.922993	1.00696	1.00639
308	0.918833	0.971592	0.976675	0.98173	0.983123	0.884799	1.01501	0.962589	0.860908	0.958518	0.969135	0.962255	0.913612	0.979336	0.996364	1.0049	0.932293	0.982169	0.951653	1.00329	0.973579	1.01644	0.946943	1.00849	0.977717	0.993104	0.988798	0.911749	0.98785	1.00063
310	0.899352	0.98107	0.973803	0.970424	0.974576	0.904921	1.02146	0.970127	0.878245	0.964833	0.983156	0.984782	0.95138	1.00697	0.990917	0.991272	0.92324	0.976215	0.932948	0.977579	0.961218	0.988229	0.942605	0.998049	0.970327	0.984188	0.995793	0.924186	0.998943	0.991094
312	0.91683	0.966547	0.968487	0.978659	0.984716	0.899557	1.01493	0.964764	0.855739	0.957585	0.96479	0.964771	0.901348	0.989388	0.996585	0.995213	0.918856	0.99969	0.9488	0.980137	0.969925	1.01359	0.956675	0.998898	0.977786	0.988342	0.989845	0.910251	0.992987	0.995899
314	0.903034	0.973909	0.971729	0.984252	0.993288	0.9084	1.00951	0.966056	0.868626	0.9557	0.971002	0.970453	0.924518	1.00019	0.993911	1.00928	0.940472	0.990622	0.938773	0.988119	0.953863	1.00755	0.957782	1.00232	0.980051	0.991185	0.987785	0.917341	0.997052	1.0016
316	0.91492	0.979698	0.974208	0.991082	0.953929	0.894841	1.01865	0.988434	0.867752	0.957825	0.983279	0.986912	0.935669	1.00049	0.983397	0.984768	0.909127	0.983907	0.958358	0.979119	0.990335	1.00928	0.965014	1.01059	0.9878	0.999193	1.00354	0.928093	0.991943	0.984082
318	0.908449	0.954387	0.975342	0.978444	0.979274	0.895901	1.01079	0.982802	0.856987	0.956722	0.98427	0.977447	0.949664	0.999973	0.990502	0.990153	0.918677	0.985024	0.963189	0.996615	0.984658	1.01442	0.981078	0.984981	0.98303	0.984005	0.996798	0.919895	0.995238	0.990328
320	0.915242	0.967903	0.973155	0.98296	1.01308	0.888698	1.00727	0.962261	0.85163	0.957648	0.957997	0.964854	0.961035	1.02467	1.03722	1.02035	0.913399	0.950815	0.946542	0.987333	0.980881	1.00119	0.934478	1.01411	0.974295	0.994203	0.984767	0.906945	1.03095	1.02879

## Sheet: Figure 4D_NGF 50ngml
Time(min)	Cell1	Cell2	Cell3	Cell4	Cell5	Cell6	Cell7	Cell8	Cell9	Cell10	Cell11	Cell12	Cell13	Cell14	Cell15	Cell16	Cell17	Cell18	Cell19	Cell20	Cell21	Cell22	Cell23	Cell24	Cell25	Cell26	Cell27	Cell28	Cell29	Cell30
-20	1.02642	1.02319	1.02658	0.988011	1.03386	1.00347	1.02844	0.994617	1.01874	1.01161	1.00382	1.01244	1.02616	1.01039	0.96825	0.995576	0.981507	0.949329	1.05148	1.04674	0.985837	0.998671	0.994057	1.0044	1.0137	0.998757	0.992455	1.00243	1.00844	1.00603
-18	1.02846	1.00565	1.00218	0.9924	1.00825	1.00486	0.998817	1.01017	1.00584	1.00598	0.99548	1.01423	1.00721	1.00323	0.959878	0.98146	0.978748	0.995775	1.07637	0.999643	0.98505	0.997886	0.994521	0.998378	1.00345	0.998734	0.989694	0.989769	0.981914	0.995584
-16	1.03019	1.01221	1.01552	1.00827	1.00527	1.01092	1.0042	1.01766	1.00389	0.997933	0.998991	1.03661	1.01179	1.00634	0.992306	0.997909	0.972928	0.976675	1.04765	1.01434	0.985222	1.00791	0.985336	0.990129	0.976929	0.992497	0.991756	0.993415	0.994344	0.966383
-14	1.03459	1.00438	1.01052	0.999347	1.00478	1.00738	1.00999	0.993458	0.996166	0.998909	1.00312	1.00986	1.01469	1.01168	1.00315	0.990183	0.985089	0.969082	1.00508	0.997079	0.992907	0.998557	0.998189	1.0034	0.985157	1.00152	1.00818	1.01191	0.991423	0.975041
-12	0.989599	0.996252	0.989866	0.982375	0.992135	0.990332	1.00322	1.00077	0.994605	0.996814	1.00217	1.02294	1.00552	1.00558	1.00691	1.00108	0.985438	0.979559	1.00042	0.994318	0.989938	1.01063	1.00003	0.999491	1.00416	1.00674	0.98853	1.00582	1.00219	0.99225
-10	1.01816	0.999979	1.00504	0.982243	1.00568	1.00726	1.01708	1.00373	1.00353	1.0077	1.00773	1.01218	1.02245	0.998702	0.996049	1.00298	0.997582	1.02451	0.984882	0.991323	0.992756	0.991751	0.998465	0.99015	1.00219	0.997337	0.991094	0.989481	0.994312	1.00889
-8	0.992965	1.00058	1.00055	1.01028	0.994217	1.00619	0.987319	0.998344	0.985835	1.00037	0.989553	0.983428	0.974437	0.98891	1.00101	1.00151	1.0129	1.0251	1.00868	1.02545	1.00871	0.993781	0.995946	1.0039	1.00803	1.0014	1.00197	1.00559	1.00479	1.00176
-6	0.964682	0.998815	0.994028	1.02576	1.00318	0.988835	0.982394	1.0037	1.01987	0.99621	0.997417	0.97159	0.9829	0.99513	0.992888	1.00424	1.019	1.00175	1.00094	0.991832	1.01569	1.00528	1.00737	1.00305	1.00045	0.993	1.01023	0.987201	1.00728	1.02205
-4	0.971989	1.0021	0.953116	1.03064	1.01065	0.996002	0.987012	0.990951	1.03125	0.995101	1.00678	0.986599	0.960714	0.983289	0.98321	0.986018	1.00001	1.01327	0.977153	0.990638	0.997141	0.998223	0.983772	0.995816	1.01133	1.00444	1.00576	0.976794	1.00518	1.01298
-2	0.953109	0.994565	0.988246	1.01707	0.99518	0.981222	0.986171	1.00184	1.01617	0.982022	0.987161	0.973719	0.973877	0.999101	0.995173	1.05437	0.983356	0.992167	0.972692	0.995948	1.00639	0.979844	1.00447	1.00537	1.01946	0.969185	0.991383	1.00082	0.996546	0.996802
0	0.973438	1.00958	1.01933	1.03927	1.03812	1.02253	1.06376	1.05868	1.06862	1.05138	1.05523	1.13719	1.12627	1.1472	0.999454	1.19604	1.10905	1.10835	0.961437	1.06159	1.08016	1.06557	1.03812	1.1331	1.16937	1.08326	1.1479	1.18595	1.18664	1.08013
2	1.15403	1.17366	1.1639	1.10922	1.18697	1.07287	1.18154	1.14583	1.1303	1.12676	1.16232	1.17875	1.12771	1.15533	0.969498	1.19178	1.14769	1.10127	0.944079	1.09954	1.09684	1.07757	1.03216	1.21141	1.12595	1.15435	1.13148	1.17544	1.18354	1.12316
4	1.16392	1.17472	1.18954	1.11762	1.17713	1.10932	1.13956	1.13647	1.13374	1.12688	1.14629	1.15127	1.09806	1.15932	0.989641	1.17348	1.12112	1.12759	0.942082	1.08101	1.10291	1.07314	1.05032	1.20736	1.17566	1.14805	1.1227	1.17764	1.17075	1.09605
6	1.12538	1.14464	1.14103	1.10813	1.15282	1.08169	1.13281	1.1066	1.11475	1.11822	1.12899	1.11461	1.09829	1.14162	0.984623	1.18137	1.11457	1.11469	0.955646	1.09362	1.08691	1.05069	1.04444	1.18827	1.14846	1.14743	1.11743	1.14072	1.1683	1.09773
8	1.15103	1.16681	1.14092	1.11891	1.16193	1.10002	1.17908	1.11039	1.11616	1.11011	1.06765	1.06916	1.11275	1.10719	0.977634	1.14449	1.11206	1.12381	0.975722	1.03747	1.07444	1.02089	1.04568	1.17476	1.15873	1.14335	1.12064	1.12573	1.14161	1.08203
10	1.1295	1.13292	1.13094	1.10287	1.11736	1.08663	1.15089	1.06828	1.09747	1.07703	1.02788	1.04835	1.1056	1.09739	0.971664	1.10362	1.10362	1.09764	0.965406	1.001	1.07141	1.02298	1.0515	1.14723	1.1765	1.13874	1.11687	1.12466	1.11997	1.07867
12	1.1031	1.13049	1.10037	1.09278	1.09554	1.12075	1.16871	1.06452	1.10795	1.05481	1.02501	1.07337	1.10018	1.10395	0.982388	1.09531	1.06786	1.07551	0.984244	0.996755	1.05302	0.99008	1.04964	1.11521	1.16922	1.1086	1.11502	1.11973	1.09602	1.07092
14	1.0593	1.10915	1.10088	1.0686	1.08427	1.08942	1.13725	1.07439	1.11221	1.03877	1.00617	1.09155	1.12904	1.07657	0.957357	1.09829	1.05112	1.06243	0.976439	1.01473	1.0415	1.01998	1.04686	1.09924	1.18579	1.08839	1.11837	1.11816	1.07301	1.06173
16	1.06202	1.09619	1.12561	1.08384	1.12251	1.09801	1.15544	1.08557	1.10399	1.03587	1.00925	1.1053	1.13406	1.08114	0.938583	1.12783	1.04231	1.06268	0.967545	1.01258	1.05486	0.979921	1.06262	1.06772	1.19548	1.05312	1.10018	1.10913	1.05703	1.04257
18	1.10024	1.09322	1.14853	1.07613	1.11954	1.10939	1.15107	1.09252	1.12684	1.04123	1.01328	1.08437	1.13477	1.0842	0.940956	1.111	1.03604	1.06312	0.972243	0.982469	1.06005	0.975375	1.06143	1.05592	1.17739	1.06984	1.10283	1.11525	1.0764	1.06538
20	1.1301	1.09745	1.16447	1.07583	1.12871	1.1008	1.15615	1.06688	1.12494	1.04831	1.0196	1.07977	1.1308	1.08238	0.935426	1.16146	1.02482	1.14578	0.968025	1.04027	1.07652	0.990436	1.05622	1.05551	1.21281	1.07404	1.0972	1.11154	1.09327	1.03609
22	1.15317	1.10874	1.16177	1.09816	1.13383	1.08797	1.175	1.05133	1.12818	1.06471	1.00857	1.0865	1.15371	1.09092	0.954494	1.18206	1.03296	1.09736	0.956566	1.02857	1.11398	0.994133	1.06056	1.05709	1.1643	1.05314	1.11221	1.12793	1.0824	1.0229
24	1.14308	1.1106	1.17356	1.08125	1.13413	1.09731	1.16971	1.05307	1.1117	1.0558	0.99067	1.05741	1.13003	1.07314	0.938948	1.14144	1.00635	1.08307	0.972811	1.02067	1.10917	0.981782	1.07086	1.05297	1.14306	1.05782	1.1094	1.13711	1.0666	1.01126
26	1.17217	1.11501	1.13018	1.0922	1.14338	1.11693	1.14161	1.06607	1.1135	1.06666	0.988482	1.07523	1.1036	1.09033	0.959203	1.14725	1.01468	1.04732	0.957856	1.00536	1.07522	1.0045	1.06237	1.06592	1.10928	1.05206	1.09978	1.1425	1.04742	1.00295
28	1.15945	1.10484	1.09924	1.07508	1.12492	1.10165	1.15902	1.07	1.11511	1.07074	1.00265	1.09968	1.0905	1.08225	0.962282	1.13003	1.02587	1.03718	1.00126	1.01088	1.06506	1.00664	1.06323	1.07855	1.05859	1.05174	1.10338	1.15288	1.05631	1.01558
30	1.15979	1.11066	1.11043	1.09803	1.11033	1.12774	1.1881	1.10139	1.11897	1.06358	1.00712	1.09173	1.05025	1.0709	0.942461	1.13099	1.02302	1.09557	0.980416	1.01671	1.07471	1.01188	1.0641	1.07534	0.981593	1.04436	1.09084	1.12497	1.03607	1.0303
32	1.15717	1.10789	1.08719	1.0847	1.10688	1.09514	1.16586	1.12724	1.11122	1.07064	1.018	1.10815	1.06468	1.08425	0.935969	1.1608	1.0371	1.03089	0.976999	1.02189	1.07045	1.0077	1.05128	1.08826	0.955395	1.03696	1.08361	1.11347	1.04733	0.99589
34	1.13284	1.07712	1.15232	1.11174	1.10575	1.1197	1.20685	1.12469	1.08686	1.05029	1.01759	1.08792	1.00509	1.09039	0.960518	1.15837	1.03818	1.01369	0.953773	1.00681	1.06793	1.00774	1.0306	1.11083	0.959667	1.03444	1.06457	1.10016	1.07791	0.993957
36	1.13061	1.08281	1.15543	1.09851	1.08244	1.07398	1.18601	1.10168	1.09599	1.03098	1.01612	1.06729	1.01362	1.0673	0.940993	1.13952	1.05545	0.983097	0.975143	0.996262	1.05941	1.00981	0.96571	1.11813	0.938777	1.02425	1.05091	1.11352	1.0858	0.996857
38	1.08894	1.10391	1.13523	1.10052	1.11485	1.11281	1.18245	1.13111	1.10259	1.04623	1.03196	1.06103	1.01753	1.09512	0.943487	1.14216	1.06085	0.998919	1.01151	0.995627	1.07716	1.01958	0.969248	1.11668	0.967316	1.0397	1.03886	1.08812	1.07308	0.983978
40	1.0723	1.10291	1.12229	1.09909	1.103	1.08478	1.19084	1.06884	1.0811	1.04887	1.02	1.06028	1.00875	1.06947	0.940458	1.16215	1.03815	0.971695	0.971569	0.988743	1.07017	1.00054	0.989607	1.10465	0.951858	1.04815	1.02813	1.08714	1.09259	0.999706
42	1.07056	1.09821	1.06528	1.08436	1.08226	1.11201	1.16896	1.06928	1.09089	1.05098	1.01566	1.09271	1.01669	1.05733	0.935008	1.15951	1.04587	0.961024	0.997878	1.00514	1.06739	0.980954	0.990582	1.09449	0.959213	1.03261	1.02182	1.09761	1.08118	1.02005
44	1.02333	1.09802	1.12011	1.08455	1.087	1.09855	1.18606	1.04807	1.08274	1.05745	0.956218	1.10602	1.06386	1.04797	0.942898	1.14116	1.04896	1.01778	0.97047	1.01867	1.09685	0.9916	1.01001	1.11201	0.972864	1.03845	1.0167	1.13562	1.04239	0.986889
46	1.01559	1.09342	1.09839	1.10232	1.10765	1.05512	1.1884	1.02797	1.07308	1.0601	0.973975	1.1162	1.04426	1.04196	0.940579	1.09607	1.04556	1.03562	0.979904	0.994624	1.06948	0.985296	1.01289	1.09625	0.974857	1.03377	1.01899	1.09546	1.04488	1.00227
48	1.01539	1.09492	1.0603	1.09896	1.0987	1.05421	1.17152	1.08267	1.07911	1.0541	0.974789	1.13204	1.07194	1.05483	0.946083	1.14721	1.03849	1.02058	0.972689	0.984769	1.09156	0.980764	1.05581	1.08054	0.963608	1.03366	1.03401	1.11348	1.04526	0.990466
50	1.0566	1.10249	1.07596	1.10777	1.09846	1.04827	1.18551	1.08382	1.07438	1.05607	0.974619	1.11739	1.11202	1.05966	0.945568	1.17783	1.04363	1.08773	0.96925	0.989311	1.07875	1.0038	1.10088	1.09121	0.981015	1.0492	1.02806	1.1337	1.0566	0.982036
52	1.09459	1.08268	1.09028	1.09732	1.09968	0.992639	1.17707	1.08515	1.08476	1.04982	0.974075	1.09469	1.08612	1.04469	0.938977	1.1463	1.0499	1.14049	0.984833	0.995637	1.07247	0.977032	1.08642	1.07355	0.976193	1.04663	1.03021	1.11257	1.10205	1.01163
54	1.05501	1.07045	1.05292	1.08282	1.0944	1.01733	1.16995	1.07056	1.09059	1.03805	0.96824	1.08192	1.06734	1.04259	0.923736	1.15821	1.02563	0.99244	0.973958	0.990641	1.04858	0.974815	1.08691	1.06958	0.977754	1.04879	1.03295	1.07662	1.1034	1.01975
56	1.06887	1.09438	1.09482	1.0616	1.08869	1.01859	1.16185	1.07914	1.07893	1.04797	1.0224	1.06632	1.08477	1.05187	0.930438	1.14538	1.03583	1.00001	0.965559	1.00825	1.0582	0.95475	1.09347	1.07759	0.959872	1.0749	1.05436	1.06044	1.07147	0.997189
58	1.03015	1.07609	1.06561	1.06483	1.09246	0.998655	1.16006	1.08005	1.08274	1.04276	0.993985	1.07061	1.03769	1.06676	0.94247	1.13486	1.03594	0.989215	0.969034	0.981919	1.036	0.950107	1.07949	1.08036	0.962778	1.07161	1.04796	1.03105	1.05902	1.02499
60	1.07316	1.07142	1.06052	1.0761	1.08539	0.999958	1.17962	1.07632	1.06579	1.0507	1.00361	1.03481	1.05693	1.05312	0.950655	1.15268	1.03086	0.979518	0.979539	0.990384	1.02831	0.950506	1.11495	1.08517	0.952102	1.07605	1.05478	1.02788	1.0571	1.02737
62	1.04105	1.07674	1.07007	1.09113	1.05502	0.989071	1.16451	1.05598	1.05927	1.04474	0.979143	1.05637	1.04515	1.03755	0.941095	1.15266	1.0416	0.982661	0.978791	1.00711	1.04563	0.943525	1.1126	1.06507	0.955166	1.04811	1.05773	1.06446	1.08403	1.01293
64	1.05237	1.07602	1.06871	1.10328	1.06269	1.00057	1.14222	1.06245	1.08503	1.18819	1.04514	1.13762	1.0862	1.04332	0.919836	1.12157	1.0712	0.985394	0.987583	0.997449	1.03743	0.957762	1.09333	1.06191	0.963243	1.06061	1.04896	1.03493	1.05338	1.01203
66	1.08621	1.07034	1.06899	1.07801	1.06313	0.985146	1.16433	1.03542	1.06355	1.03391	0.981341	1.06721	1.04847	1.04238	0.9524	1.15236	1.03661	0.993023	0.967161	0.986296	1.02585	0.934599	1.09528	1.05044	0.95578	1.05653	1.04024	1.03897	1.03785	1.04778
68	1.0805	1.07152	1.04984	1.0822	1.05253	0.948233	1.18039	1.05879	1.0768	1.02553	1.0028	1.07151	1.08465	1.04666	0.945893	1.12472	1.05093	1.0125	0.987352	1.015	1.03244	0.937461	1.08802	1.04602	0.974823	1.0434	1.06137	1.04849	1.05086	1.0385
70	1.06197	1.0735	1.04615	1.08003	1.08492	0.98238	1.18168	1.04506	1.08904	1.0236	0.99736	1.05725	1.07001	1.0523	0.940157	1.11257	1.03228	1.03137	0.97287	1.00562	1.04987	0.941272	1.07197	1.03286	0.95444	1.04205	1.04555	1.02927	1.05677	1.01764
72	1.04666	1.06755	1.04369	1.08998	1.08194	1.00761	1.21495	1.04073	1.06481	1.01655	0.974382	1.06305	1.05561	1.04235	0.910808	1.11882	1.03411	0.993147	0.974778	0.983789	1.0537	0.950657	1.10585	1.04185	0.971992	1.05513	1.03668	1.03569	1.05606	1.04049
74	1.02351	1.06601	1.05676	1.07028	1.06143	1.0021	1.18224	1.0244	1.07466	1.02402	0.981345	1.06085	1.08897	1.05542	0.927166	1.1197	1.02246	0.990575	0.994648	0.986817	1.05372	0.959033	1.09484	1.04179	0.967566	1.05789	1.0308	1.04375	1.04808	1.01554
76	0.997818	1.06835	1.07889	1.03346	1.07282	0.958884	1.15476	1.01237	1.08065	1.01854	0.965414	1.05219	1.05446	1.05078	0.92178	1.12096	1.01454	0.979397	0.994315	0.992356	1.0492	0.952144	1.05762	1.03717	0.953894	1.03611	1.03211	1.06087	1.02818	1.02143
78	1.02642	1.07935	1.04783	1.02763	1.06732	1.03179	1.16144	1.0431	1.08693	1.01635	0.961386	1.04984	1.02602	1.05469	0.912849	1.12815	1.01319	0.975877	0.996506	0.99529	1.06168	0.951639	1.05862	1.0358	0.965346	1.03901	1.03206	1.09869	1.04137	1.03806
80	1.00653	1.07535	1.08699	1.04884	1.07284	1.02685	1.14886	1.0462	1.07384	1.02013	0.974896	1.06753	1.03702	1.06374	0.930612	1.13084	1.00873	0.984359	0.99301	1.00439	1.05225	0.937022	1.06339	1.03682	0.950142	1.05063	1.03029	1.08442	1.01927	1.03469
82	1.01651	1.09052	1.01819	1.04282	1.07937	1.04064	1.14014	1.04347	1.0859	1.01554	0.986468	1.08078	1.03834	1.06848	0.950148	1.13656	1.00763	0.972768	0.982617	0.993177	1.04662	0.946542	1.04303	1.04037	0.948781	1.03709	1.02269	1.04806	1.01255	0.996741
84	1.00022	1.05923	1.05156	1.04388	1.08275	1.02598	1.17405	1.0449	1.07206	1.01053	0.986183	1.07633	1.07001	1.07141	0.937923	1.11811	1.00017	0.956235	0.978642	0.989356	1.0406	0.952974	1.03892	1.0469	0.950013	1.03961	1.03852	1.07686	1.01461	1.01479
86	0.988118	1.059	1.02659	1.0459	1.10485	0.997836	1.16025	1.0435	1.05794	0.996391	1.0098	1.08366	1.08504	1.07351	0.939499	1.1061	1.02877	0.981926	0.975669	0.996529	1.03299	0.960713	1.05609	1.05828	0.962139	1.04794	1.03487	1.10628	0.999144	1.0249
88	1.0483	1.05317	1.04034	1.0677	1.09728	0.994388	1.16683	1.02999	1.05519	0.993345	1.01634	1.06278	1.05892	1.04668	0.891969	1.1024	1.00556	0.973621	0.973577	0.985696	1.02134	0.956372	1.02596	1.03594	0.952627	1.04119	1.01718	1.06552	1.00039	1.02021
90	1.03977	1.05536	1.03058	1.06732	1.07291	0.992213	1.14932	1.01129	1.0325	0.98952	0.997752	1.06316	1.04387	1.05087	0.938798	1.10483	1.00089	0.968557	0.972708	0.995132	1.03874	0.945204	1.0714	1.04003	0.977964	1.04088	1.04547	1.06779	1.01323	1.01891
92	1.08752	1.05794	1.02645	1.07409	1.06922	1.02973	1.11818	1.00451	1.05671	0.991647	1.00949	1.06965	1.05654	1.05638	0.902492	1.10877	1.02584	0.977708	0.977345	1.00058	1.02937	0.954705	1.09195	1.06579	0.95916	1.05148	1.0912	1.0583	0.992278	1.02509
94	1.0502	1.06556	1.06839	1.07183	1.05735	1.01682	1.14503	1.02554	1.02867	0.988869	1.02701	1.0584	1.00719	1.0603	0.907295	1.1181	1.00825	1.0045	0.982637	0.986314	1.03397	0.956802	1.05148	1.05471	0.973345	1.04879	1.10259	1.04401	1.01356	1.03797
96	1.06023	1.04781	1.09926	1.05806	1.02633	1.00802	1.15349	1.00808	1.03492	0.976444	1.0072	1.04861	0.993587	1.06207	0.914697	1.11242	1.01059	0.973731	0.97212	0.98307	1.03733	0.940737	1.04713	1.04713	0.966179	1.02718	1.08989	1.03956	1.00572	1.04452
98	1.05978	1.06181	1.03634	1.05809	1.0404	0.951611	1.16549	1.01387	1.05109	0.993273	1.03823	1.05572	1.0385	1.05762	0.956815	1.11021	1.03434	0.970205	0.98874	0.998417	1.06305	0.9481	1.06468	1.06316	0.976106	1.0547	1.10243	1.06106	0.998533	1.01796
100	1.10471	1.04381	1.03791	1.08401	1.03088	0.943479	1.18181	0.999765	1.02879	0.975617	1.01395	1.02911	1.00891	1.0379	0.908681	1.10922	1.02537	0.952316	0.976887	0.986051	1.05027	0.936701	1.04178	1.03739	0.975881	1.04365	1.09217	1.01955	0.999776	0.996183
102	1.02686	1.04707	1.03555	1.06491	1.03922	0.94102	1.20061	1.00321	1.01308	0.981091	1.03616	1.0511	1.01194	1.0561	0.922748	1.09974	1.02755	0.959299	0.976972	0.998397	1.04881	0.948428	1.04547	1.05612	0.975989	1.03927	1.07039	1.02401	0.998599	1.01918
104	1.08988	1.0701	1.07524	1.05649	1.04696	0.926517	1.15007	1.00079	1.02977	0.976896	1.03546	1.04996	0.993745	1.05634	0.926096	1.10961	1.01271	0.975398	0.986395	0.990274	1.05987	0.967085	1.02672	1.0322	0.97724	1.04793	1.04999	1.03151	1.00038	1.02053
106	1.02959	1.06239	1.1039	1.04585	1.03113	0.93589	1.18176	0.985661	1.02808	0.986007	1.02535	1.07008	0.986067	1.05584	0.924085	1.08516	1.00869	0.979305	0.981728	0.989538	1.05642	0.970973	1.03636	1.04092	0.988304	1.04705	1.02936	1.00434	0.99492	1.02189
108	1.06672	1.08026	1.12807	1.04036	1.06136	0.939359	1.19281	0.988897	1.03598	0.978936	1.02475	1.05155	0.987238	1.05575	0.92192	1.08511	0.997623	0.956065	0.990925	0.992405	1.05043	0.946851	1.03769	1.05157	0.994739	1.05134	1.03666	1.01174	1.00695	1.01578
110	1.12748	1.06449	1.13618	1.04498	1.05411	0.925014	1.15156	0.972132	1.06019	0.989632	1.02331	1.07046	0.982236	1.04147	0.909826	1.08014	1.00097	0.963126	0.980225	0.992287	1.05731	0.934207	1.05497	1.05583	0.978264	1.04621	1.03314	1.00917	0.992968	1.00253
112	1.04011	1.06992	1.11777	1.0453	1.03659	0.945047	1.13389	0.982912	1.0373	0.99029	1.02324	1.0516	0.961994	1.03958	0.89072	1.06669	0.997757	0.969284	0.98385	0.988468	1.06583	0.948547	1.04406	1.05062	0.970381	1.02273	1.02984	1.00713	0.989254	0.998798
114	1.12571	1.06153	1.07418	1.04292	1.02708	0.927548	1.14275	0.978583	1.04364	0.992701	1.06717	1.05431	0.939489	1.05076	0.918297	1.0917	1.01148	0.948443	0.984884	0.98921	1.06389	0.958773	1.05964	1.04219	1.00944	1.04495	1.05743	1.04707	0.996423	0.974201
116	1.04937	1.08141	1.11051	1.05768	1.03514	0.939735	1.14778	0.972758	1.03754	0.995569	1.00533	1.059	0.963459	1.04972	0.917033	1.09888	1.02699	0.976236	0.981783	1.00891	1.03913	0.957178	1.06564	1.05602	1.03916	1.03227	1.04008	1.03897	0.989574	0.979216
118	1.07385	1.10452	1.11769	1.03717	1.02725	0.955979	1.14271	0.974839	1.04244	0.997128	0.996953	1.0467	0.957587	1.05103	0.92134	1.0843	1.02068	0.98331	0.986624	1.00434	1.0431	0.949426	1.04487	1.04498	1.08538	1.03035	1.03911	1.03739	1.01063	0.982939
120	1.03043	1.08789	1.10701	1.03822	1.03268	0.960459	1.14918	0.986029	1.03797	0.991391	1.03089	1.05049	0.928256	1.04824	0.921625	1.08142	1.01633	0.965163	0.977665	0.98878	1.03346	0.943263	1.03626	1.04381	1.13157	1.03258	1.04562	1.03008	1.02082	0.981499
122	1.02128	1.09243	1.08971	1.03341	1.06084	0.99695	1.1666	0.973719	1.05281	1.00078	1.04734	1.06554	0.92287	1.05677	0.931951	1.07766	1.0567	0.988371	0.994065	0.99107	1.03776	0.96608	1.06257	1.04118	1.14437	1.03987	1.06478	1.02544	1.00534	0.998524
124	1.01915	1.09315	1.07355	1.03706	1.08377	0.979566	1.15033	0.960451	1.04512	0.987558	1.01913	1.03691	0.928749	1.02926	0.915756	1.08309	1.05997	0.967272	0.977844	0.973612	1.02158	0.947036	1.02447	1.03065	1.13689	1.01907	1.05856	1.00563	1.01196	1.00804
126	1.0887	1.06543	1.06337	1.05376	1.06495	0.968314	1.14638	0.986747	1.03481	0.988337	1.03189	1.02535	0.941693	1.04048	0.924566	1.06992	1.05132	0.97762	0.97191	0.982654	1.02129	0.941049	1.04309	1.04463	1.16614	1.03537	1.04921	1.01764	1.00166	0.999383
128	1.08742	1.04696	1.06547	1.04993	1.03461	0.962304	1.15702	0.983975	1.04168	0.993979	0.987063	1.04429	0.971276	1.06536	0.915933	1.06875	1.05787	0.94106	0.980729	0.99881	1.01649	0.940761	1.02624	1.03477	1.1396	1.01905	1.05929	1.02517	0.998467	0.978127
130	1.09217	1.07947	1.08793	1.05852	1.06102	0.992326	1.15383	0.987502	1.03351	0.987405	1.01108	1.05216	0.955288	1.06204	0.915417	1.05372	1.04671	0.965731	0.978371	0.951196	1.02036	0.955878	1.00465	1.03575	1.11427	1.02893	1.04335	1.02445	1.00215	1.00375
132	1.11573	1.0592	1.06891	1.053	1.07397	0.977595	1.14575	0.965342	1.02319	0.980922	0.959091	1.06291	0.958981	1.05549	0.909064	1.05787	1.03197	0.955367	0.974927	0.947534	1.0163	0.950253	1.04183	1.02666	1.08129	1.0183	1.03884	1.0002	1.01242	0.998728
134	1.07579	1.0452	1.11773	1.04583	1.09779	1.00462	1.17858	0.996112	1.01784	0.994421	1.01674	1.06258	0.964038	1.06499	0.906882	1.07997	1.02264	0.945089	0.973705	0.970934	1.03154	0.947108	1.04954	1.0218	1.01099	1.02437	1.04385	1.02106	1.00289	1.01229
136	1.0899	1.03307	1.10497	1.01733	1.07271	1.00888	1.14082	0.99574	1.02576	1.00315	0.996499	1.06322	0.972366	1.06087	0.903612	1.08089	1.01275	0.946111	0.972935	0.955514	1.01538	0.963362	1.01446	1.01564	0.973864	1.0267	1.01911	0.993119	1.02476	1.01663
138	1.0012	1.0155	1.07165	1.01591	1.0723	1.01036	1.12885	0.992672	1.00433	0.994731	0.980687	1.05857	0.972611	1.04912	0.900177	1.10585	1.04534	0.973555	0.973128	0.962426	1.03203	0.963226	1.04432	1.02011	0.977577	1.03829	1.02196	1.00357	1.02292	1.00374
140	0.988742	1.02716	1.07668	1.02217	1.0518	1.03407	1.17464	0.999849	1.00986	0.984021	0.992749	1.04091	0.972886	1.04714	0.880633	1.0974	1.02132	0.992273	0.982279	0.976539	1.0274	0.959579	1.04769	1.01781	0.968923	1.0305	1.03389	1.01942	1.02172	0.976124
142	1.0126	1.01064	1.08616	1.02514	1.03894	1.01315	1.14298	0.993815	1.01842	0.987663	0.997987	1.03617	0.976671	1.0362	0.914144	1.09244	0.989793	0.971366	0.980576	0.963098	1.00995	0.978668	1.04057	1.01684	0.967951	1.03548	1.02175	0.99782	1.01728	0.975434
144	1.00268	1.02473	1.05511	1.03279	1.06817	0.990307	1.12895	0.98215	1.0512	0.980943	1.01065	1.04629	0.991154	1.04576	0.932624	1.08541	0.996621	0.945926	0.987391	0.961975	1.00912	0.97154	1.04205	1.02723	0.977542	1.02868	1.02196	1.00506	1.02254	0.980451
146	1.01416	1.05003	1.08757	1.04143	1.05537	1.00309	1.14939	0.959046	1.00884	0.977285	1.01382	1.04169	1.01016	1.04101	0.92581	1.07386	1.00916	0.952747	0.981108	0.977492	0.99661	0.967863	1.04962	1.01392	0.965825	1.024	1.02718	1.00559	1.00683	0.983962
148	0.988377	1.03579	1.07315	1.04558	1.03804	0.965622	1.11595	0.965666	1.03781	0.974826	0.994733	1.0327	0.990636	1.03555	0.913201	1.06456	1.01748	0.945346	0.991441	0.985617	0.990132	0.981849	1.04218	1.04259	0.988189	1.03866	1.03326	1.01774	1.0212	0.981637
150	1.02182	1.06516	1.10804	1.05865	1.04216	0.982104	1.16655	1.00078	1.01765	0.973932	1.00347	1.03495	0.963038	1.04509	0.907292	1.07095	1.01033	0.933298	0.992265	0.959098	1.00244	0.969135	1.02334	1.02066	1.01779	1.03621	1.03697	1.02282	1.02223	0.990328
152	0.99425	1.04512	1.09976	1.0415	1.03465	0.986278	1.15062	0.999731	1.01124	0.981751	0.987216	1.05547	0.964831	1.03968	0.9176	1.09255	1.01738	0.962467	0.986326	0.984344	1.01733	0.942562	1.0173	1.02302	1.00003	1.02991	1.00582	1.01775	1.0263	0.98026
154	1.02204	1.04238	1.10092	1.04079	1.04434	0.99012	1.09359	1.00996	1.01063	0.989759	1.01512	1.05036	0.949326	1.05141	0.907033	1.09582	1.01147	0.954604	0.984173	1.00598	1.0096	0.942266	1.01991	1.01632	1.01632	1.04248	1.01814	1.0079	1.0153	0.976374
156	1.00808	1.03377	1.09648	1.06362	1.03759	1.0387	1.07392	0.981661	0.999408	0.980669	1.01172	1.0486	0.957918	1.04943	0.91105	1.08707	1.01702	0.930477	0.985048	0.950311	1.00903	0.934881	1.07792	1.03737	1.10777	1.04776	1.0315	1.06459	1.01333	0.842272
158	0.970359	1.03274	1.041	1.03641	1.0472	1.02579	1.098	1.004	1.00428	0.984813	0.99721	1.04636	0.957872	1.04291	0.913288	1.09244	1.01996	0.931948	0.984467	0.942992	1.00093	0.934587	1.06468	1.06172	1.157	1.02585	1.04426	1.03957	1.00178	0.995892
160	0.990017	1.02547	1.05729	1.02523	1.05954	1.01408	1.08874	1.01017	1.00713	0.992916	1.01609	1.03478	0.958388	1.05717	0.930352	1.07172	1.00341	0.933625	0.980066	0.938417	1.01141	0.945135	1.05173	1.06423	1.1145	1.0343	1.02861	1.01569	1.01483	1.02315
162	0.947027	1.01542	1.05774	1.04178	1.04247	1.00691	1.07906	1.00142	1.01671	0.980242	1.0048	1.04871	0.973838	1.06028	0.919169	1.08864	0.974861	0.922887	0.969378	0.935861	1.00159	0.941798	1.04092	1.06742	1.1594	1.0458	1.04422	1.00221	1.02315	0.992747
164	0.966172	1.02071	1.04467	1.05565	1.06327	0.990599	1.086	1.00195	0.997756	0.987315	1.00598	1.04136	1.00115	1.05496	0.951038	1.06483	1.00258	0.935385	0.994111	0.954133	0.996984	0.954499	1.03671	1.06067	1.17023	1.02618	1.04996	1.011	0.984458	0.990819
166	0.984601	1.02036	1.05875	1.05924	1.04047	0.990521	1.05328	0.989239	1.00655	0.983783	0.991406	1.03475	1.00339	1.02861	0.983476	1.0451	0.990341	0.911861	0.958136	0.943327	0.956043	0.941265	1.00607	1.03991	1.12674	0.999106	0.992476	0.978652	1.01804	1.02213
168	0.967621	1.01857	1.07285	1.03216	1.07102	0.98205	1.04122	1.00861	0.995739	0.987981	1.01419	1.05094	1.03411	1.03681	0.994125	1.05292	1.00901	0.937076	0.978417	0.935966	0.956261	0.955375	1.03709	1.04636	1.12106	1.02256	1.0199	1.00636	1.02702	1.02624
170	0.977039	1.01412	1.06475	1.06254	1.0455	0.980236	1.08644	0.993528	1.00378	0.987997	1.01614	1.06077	1.0216	1.03559	0.978425	1.05642	0.991494	0.938528	0.994214	0.966651	0.962009	0.956283	1.04874	1.03853	1.11613	1.02542	1.03667	1.00373	1.00962	1.006
172	0.989466	1.01262	1.06951	1.03886	1.05904	0.979985	1.06023	0.985485	1.00063	0.98412	1.01376	1.05412	0.989135	1.04163	0.990119	1.04686	1.01908	0.928646	0.98084	0.958134	0.953425	0.925406	1.04516	1.02906	1.10196	1.01206	1.01156	0.990382	1.03028	0.989099
174	0.994211	1.00682	1.05696	0.995941	1.05443	0.972666	1.0547	0.962908	1.00985	0.979777	1.01019	1.04844	0.95248	1.03914	0.981418	1.06293	0.994111	0.90789	0.975475	0.958184	0.951426	0.941098	1.05188	1.04175	1.09101	1.01451	1.00419	1.00716	1.0346	0.990732
176	0.998505	1.01816	1.05502	1.01185	1.07052	0.959657	1.06557	0.965854	1.0122	0.9831	1.0025	1.04597	0.96704	1.03968	0.973798	1.05001	1.00987	0.93176	0.971598	0.961837	0.979016	0.970115	1.04476	1.03939	1.09292	1.00134	0.995546	1.01367	1.03468	1.00922
178	1.00753	1.01814	1.05553	1.02917	1.0614	0.953818	1.02945	0.94916	0.99933	0.987212	1.03132	1.03832	0.968755	1.04197	0.931415	1.0677	1.01405	0.944901	1.00449	0.960601	0.985401	0.974917	1.03466	1.04613	1.06994	1.02021	1.00682	1.00917	1.03678	1.01202
180	0.994458	1.02984	1.05455	1.02749	1.055	0.966951	1.02298	0.952782	1.00365	0.991114	1.02939	1.04294	0.954927	1.04562	0.945093	1.0539	1.03116	0.920259	0.967922	0.941936	0.976718	0.96916	1.0378	1.02934	1.06066	1.03233	1.01342	1.02563	1.00706	0.990124
182	0.999632	1.02144	1.06201	1.00494	1.05607	0.954794	1.00124	0.955513	0.985755	0.991449	1.02585	1.045	0.981221	1.04136	0.914597	1.05141	1.00472	0.940992	0.982641	0.948844	0.965969	0.949747	1.03189	1.03576	1.09207	1.01903	0.999205	1.04538	1.03433	1.00469
184	1.01672	1.02872	1.06524	1.01069	1.05023	0.941863	1.00649	0.959343	1.01304	0.97999	1.0233	1.03728	0.973824	1.02338	0.943774	1.04952	1.00114	0.911794	0.97735	0.934051	0.950937	0.960238	1.02881	1.02923	1.06745	1.01362	1.00507	1.02943	1.03486	1.00597
186	0.997362	1.01619	1.05992	1.00552	1.03523	0.929576	0.989836	0.958207	1.00474	0.969933	0.99966	1.01906	0.967433	1.02766	0.931612	1.04301	1.0189	0.925468	0.977436	0.95439	0.956306	0.947079	1.0366	1.01127	1.13387	1.02843	1.01928	1.0327	1.03121	1.01605
188	0.998229	1.03109	1.06518	1.03561	1.03762	0.943847	0.994353	0.970182	1.01034	0.975794	1.00178	1.01839	1.01596	1.02839	0.927264	1.05351	1.00039	0.924892	0.986539	0.950587	0.948676	0.940208	1.04387	1.01299	1.13373	1.01206	1.00906	1.02281	1.04356	1.00762
190	0.994019	1.02523	1.0748	1.02306	1.05655	0.949385	0.994262	0.960183	1.00137	0.980256	0.993678	1.01502	0.991716	1.02614	0.928272	1.02985	0.987095	0.922686	0.968036	0.939637	0.945329	0.944771	1.02459	1.01861	1.13443	1.01958	1.01447	1.00972	1.03416	1.02072
192	0.982545	1.02296	1.07409	1.02883	1.03782	0.921737	1.00219	0.947968	0.98849	0.973675	1.00891	1.04676	0.955517	1.025	0.967024	1.05372	0.990737	0.897124	0.975074	0.944186	0.938164	0.944146	1.03438	1.02727	1.1539	1.06579	1.01383	1.02295	1.0397	1.02069
194	1.02095	1.0087	1.09368	1.04159	1.05134	0.914328	0.997545	0.967791	0.995386	0.978159	0.999921	1.05995	0.960393	1.01882	0.943948	1.03462	1.01913	0.915272	0.98281	0.968296	0.938365	0.943598	1.03092	1.02933	1.12484	1.04229	1.00971	1.02102	1.05851	0.988505
196	0.986897	1.01839	1.08581	1.03699	1.04862	0.939835	1.01095	0.994892	1.0192	0.978648	1.00302	1.06165	0.947807	1.02078	0.933209	1.04516	0.986299	0.901195	0.971464	0.970752	0.955093	0.940866	1.01841	1.03508	1.07375	1.04472	0.998695	1.02307	1.03995	0.992164
198	0.997866	1.01079	1.05523	1.02058	1.03034	0.966018	0.996492	0.967366	1.00112	0.975863	1.00252	1.04954	0.947282	1.01368	0.959775	1.0436	1.01249	0.89383	0.969441	0.955533	0.951368	0.941715	1.03274	1.04976	1.06247	1.04326	1.0019	1.02576	1.03977	0.999413
200	1.02308	1.00892	1.14385	1.00233	1.01947	0.95776	1.00847	0.97862	1.00578	0.968061	1.0102	1.0437	0.93916	1.01048	0.960838	1.045	1.01085	0.902813	0.983342	0.954687	0.945672	0.935197	1.03881	1.03379	1.10512	1.0558	1.00484	1.04857	1.02543	0.993971
202	1.03071	1.0088	1.05672	1.01091	1.02705	0.982392	0.98181	0.973824	1.00152	0.963908	0.990164	1.06065	0.953271	1.00652	0.960366	1.0435	1.00721	0.914402	0.997894	0.966322	0.93889	0.948018	1.08041	1.02993	1.08692	1.04622	0.990765	1.02462	1.02171	1.00907
204	1.01188	0.99868	1.04113	1.00901	1.02416	0.945588	1.03356	0.956364	1.01041	0.965292	1.01013	1.04725	0.968012	1.00383	0.948672	1.04831	1.00849	0.916245	0.989999	0.956276	0.949261	0.947286	1.07171	1.04168	1.07909	1.05705	1.00173	1.03406	1.00632	0.976403
206	0.99736	0.998711	1.0822	1.03718	1.02014	0.925038	1.11673	0.962734	1.01017	0.972353	0.993724	1.05202	0.954538	1.00349	0.959517	1.03601	1.02043	0.919393	0.978679	0.948647	0.984159	0.948013	1.05449	1.04087	1.1077	1.05	0.992998	1.02395	1.03635	0.989127
208	1.0126	0.990354	1.06544	1.03488	1.01448	0.919775	1.09904	0.958926	1.01803	0.975926	1.00342	1.03696	0.964696	0.999769	0.988674	1.04093	0.992862	0.902458	0.976225	0.93743	1.01132	0.934586	1.03245	1.0366	1.09087	1.06938	0.996915	1.00601	1.03653	1.00276
210	1.02498	1.01077	1.05721	1.04544	1.03272	0.926967	1.07427	0.973636	1.01629	0.972294	1.00242	1.06652	0.97655	1.01394	0.99731	1.0305	0.986633	0.915764	0.956761	0.935493	0.982418	0.94329	1.03146	1.01349	1.11008	1.07859	0.996652	1.02085	1.01061	0.993878
212	1.00424	1.00418	1.04758	1.00931	1.03631	0.936948	1.04901	0.970474	1.02109	0.979216	0.990028	1.05906	0.99621	1.008	1.0162	1.03913	0.98002	0.920612	0.9714	0.952825	0.933878	0.923445	1.04418	1.00028	1.12625	1.08833	0.991916	1.00452	1.0221	0.990909
214	1.00146	0.993669	1.06577	1.00139	1.01081	0.898624	1.01201	0.972783	1.01811	0.971936	0.985876	1.03094	0.978257	0.995684	1.01832	1.03622	0.985458	0.916922	0.981	0.956317	0.958093	0.953846	1.02412	1.02456	1.11051	1.08156	1.00268	1.01427	1.03479	0.966546
216	1.00466	1.01229	1.0483	1.02071	1.05064	0.927469	1.02233	0.975998	1.0275	0.977895	1.00537	1.04532	0.969945	1.01066	1.03344	1.04281	0.97537	0.886089	0.977356	0.94183	0.946861	0.927214	1.01256	1.03329	1.13241	1.05846	1.00045	1.01172	1.02868	0.994059
218	1.01842	1.01428	1.04084	1.00595	1.03715	0.934602	0.988721	0.955055	1.0033	0.965698	0.997516	1.0374	0.985363	1.00717	1.01089	1.01796	0.988588	0.90566	0.9775	0.94754	0.994326	0.936449	1.01446	1.02391	1.14263	1.05525	1.00755	1.02816	1.02561	1.01396
220	1.01995	1.00448	1.05823	1.00869	1.04815	0.926463	0.991552	0.958553	1.00044	0.954541	0.990641	1.01783	0.965361	0.995445	1.02304	1.02354	0.979662	0.911413	0.983777	0.962474	0.978942	0.925615	1.0294	1.03985	1.15935	1.06282	1.01242	1.0123	1.01162	1.01152
222	1.00835	1.00717	1.04133	1.02406	1.04459	0.933584	0.980902	0.968886	1.00806	0.955602	0.988426	1.01104	0.938153	1.0019	0.997041	1.02041	0.989249	0.927164	1.00093	0.957289	0.976669	0.948603	1.05681	1.02276	1.16025	1.06996	1.01525	1.02315	1.0103	0.99716
224	0.982471	1.00777	1.05689	1.01168	1.06092	0.951478	0.988191	0.965293	1.01731	0.972129	1.00948	1.01681	0.924703	1.01685	0.987006	1.02188	0.996469	0.907014	0.99983	0.969838	0.967875	0.924474	1.04944	1.0137	1.15165	1.0529	0.993946	1.008	1.02325	1.01146
226	1.03168	0.995337	1.05187	1.00964	1.06382	0.936688	0.964871	0.963613	0.983652	0.967373	0.997406	1.02519	0.936317	1.00535	0.9614	1.00512	0.97362	0.910458	0.983439	0.956076	0.926063	0.935772	1.04504	1.00014	1.15047	1.03469	0.984807	0.994905	1.00775	1.01029
228	0.973046	1.00631	1.07659	0.999071	1.08646	0.949865	0.979657	0.958912	0.974776	0.957091	0.994662	1.0223	0.937698	1.01905	0.950367	1.00518	0.944831	0.921893	0.985331	0.964827	0.943404	0.94169	1.03904	1.0161	1.1587	1.05671	1.01675	1.01764	1.02084	0.986316
230	0.995705	1.0128	1.04931	0.971672	1.05543	0.969413	0.986767	0.945088	0.977846	0.959238	0.993109	1.03217	0.940139	1.01941	0.955206	1.00752	1.02599	0.899275	0.97432	0.974459	0.950225	0.93186	1.03219	1.00853	1.1383	1.04793	1.00763	0.998535	1.03585	0.995323
232	1.02509	1.01324	1.04958	0.987542	1.03527	1.0007	0.965699	0.934516	0.951047	0.964789	0.981537	1.00187	0.947779	1.00801	0.926506	1.00607	1.08904	0.900075	0.993616	0.967223	0.936824	0.912072	1.02984	1.01401	1.10782	1.0397	1.00681	1.00044	1.02298	0.976675
234	1.01776	1.00885	1.03344	1.03055	1.00309	1.00301	0.988492	0.945236	0.971851	0.967077	0.980354	1.01075	0.936897	1.01611	0.944213	1.0269	1.08585	0.895737	0.984478	0.968021	0.926811	0.914422	1.02989	1.01798	1.13413	1.05416	1.02459	1.00807	1.01594	0.995566
236	1.01429	1.03222	1.05374	1.05649	1.03105	1.01187	1.00845	0.941932	0.984624	0.978489	0.97406	1.0262	0.933096	1.01087	0.941877	1.02179	0.981377	0.893115	1.00327	0.960346	0.946823	0.916554	1.03266	1.00186	1.14506	1.05259	1.02023	1.00681	1.01129	0.981137
238	0.996058	1.01868	1.02249	1.02201	0.993008	0.973612	0.987589	0.953982	0.984592	0.9629	0.981844	1.0534	0.939675	1.0149	0.942662	1.01916	0.989336	0.89829	1.00505	0.956394	0.927753	0.92279	1.02761	1.01701	1.10214	1.04173	1.01848	1.00305	1.02013	0.998785
240	0.98776	1.01574	1.04121	1.02296	0.995742	0.966127	0.974827	0.926896	0.976231	0.962911	1.02234	1.02333	0.952079	1.01103	0.95458	1.03179	0.992741	0.907448	0.992602	0.946047	0.963898	0.926718	1.0345	1.04231	1.12889	1.05892	1.03373	1.01377	1.03247	0.987589
242	1.00047	1.02163	1.02738	1.01369	1.00632	0.95095	0.983085	0.945136	0.985134	0.968076	1.02938	1.03131	0.956645	1.01448	0.956603	1.03242	0.983955	0.923652	0.992645	0.957086	0.959495	0.910964	1.03166	1.01757	1.1256	1.04129	1.01691	1.0226	1.02737	0.986897
244	0.999052	0.994455	1.04065	0.991033	1.00726	0.916801	0.989737	0.920212	0.958136	0.963197	1.03087	1.02174	0.931617	1.01463	0.957868	1.0248	1.00538	0.892119	0.985389	0.968614	0.942148	0.927099	1.03432	1.00214	1.14716	1.05332	0.997627	1.01168	1.02292	1.10917
246	1.00356	1.00477	1.04208	1.00346	1.00512	0.923549	0.978659	0.93778	0.953351	0.955211	1.02964	1.02675	0.943988	1.01807	0.934663	1.02318	0.992157	0.901561	1.00758	0.952568	0.927451	0.915648	1.03066	1.02264	1.15093	1.06013	0.999352	1.00291	1.00934	0.976652
248	1.00624	0.993924	1.02538	1.00069	1.01787	0.920097	1.01426	0.945381	0.975362	0.969542	1.02643	1.01806	0.98432	1.02588	0.95141	1.035	0.990903	0.876661	0.986698	0.960783	0.931502	0.930703	1.0328	1.01005	1.17054	1.06519	0.983232	1.0161	1.00789	0.97068
250	1.03411	1.00149	1.06498	1.00023	1.06377	0.928255	1.00484	0.965745	0.978578	0.961177	1.01598	1.01465	0.986106	1.02489	0.939344	1.02816	0.991304	0.898609	1.00265	0.975794	0.945164	0.929348	1.02942	1.02144	1.12157	1.02795	0.989952	1.01771	1.00249	0.975621
252	1.01147	0.989361	1.05289	0.980746	0.964256	0.897511	0.991629	0.977044	0.978837	0.969727	1.0266	1.01534	0.972789	1.02515	0.966983	1.03351	0.975408	0.877817	0.994425	0.977903	0.964745	0.926411	1.02574	1.02305	1.14985	1.04207	0.991025	1.01977	1.01313	0.96691
254	1.02842	1.00119	1.05197	0.973707	0.997077	0.919883	1.00579	0.966555	0.968935	0.96932	1.00621	1.01488	0.949999	1.02034	0.9748	1.0235	0.997939	0.907157	0.993718	0.97748	0.967212	0.937592	1.02935	1.02345	1.15269	1.03177	0.992477	1.00137	0.98953	0.964775
256	1.06258	0.997191	1.05075	0.995015	0.991821	0.93689	0.963443	0.963538	0.975376	0.968372	1.00402	1.00524	0.968749	1.01952	0.969017	1.00911	0.993832	0.909369	0.983984	0.974775	0.985629	0.935829	1.02398	1.01584	1.09621	1.03455	0.985601	0.989618	0.985831	0.962737
258	1.02864	0.996185	1.05389	0.982058	1.00527	0.926244	0.987279	0.977601	0.939444	0.964329	0.997894	1.00596	0.943213	1.02233	0.96291	1.02055	0.988472	0.900087	1.00994	0.96936	0.984259	0.953757	1.01923	1.01735	1.05871	1.05531	0.990447	1.01683	0.993928	0.959366
260	1.06228	1.01665	1.04601	1.02366	1.01172	0.93758	0.985782	0.952385	0.979702	0.963149	0.999036	1.0111	0.94636	1.0266	0.941085	1.01529	0.952293	0.892944	1.00001	0.969801	0.979665	0.953178	1.00989	1.02257	1.05104	1.05109	0.9785	1.00429	1.00617	0.961389
262	1.06794	1.01377	1.0468	1.03607	1.01244	0.940428	1.00343	0.952195	0.983386	0.96436	1.00709	1.01632	0.932902	1.02439	0.954825	1.00832	0.999253	0.873534	0.98902	0.958391	1.00427	0.946984	1.01645	1.01756	1.01059	1.0382	0.97971	1.00363	1.01287	0.970924
264	1.0232	1.00493	1.02686	1.04231	1.03686	0.94871	1.00164	0.967232	0.994986	0.971751	1.01281	1.02012	0.93939	1.0319	0.963655	1.03018	0.967185	0.882332	0.982104	0.95129	1.02804	0.93621	1.01813	1.0277	0.9752	1.02496	0.969679	1.00306	1.00063	0.960041
266	1.0827	1.00752	1.05004	1.02983	0.991998	0.95617	0.997633	0.938785	0.977782	0.960607	1.00366	1.01678	0.918612	1.01823	0.931232	1.0251	0.968894	0.885022	0.994881	0.955072	0.977756	0.936633	1.02756	1.04637	0.99186	1.0258	0.992386	0.997845	1.00259	0.941684
268	1.13855	0.993834	1.04746	1.02097	0.984741	0.967101	0.990867	0.932366	0.975943	0.957015	1.03304	1.0053	0.930257	1.02217	0.940236	1.02345	0.968738	0.890433	0.985648	0.938578	0.977061	0.936672	1.03486	1.00511	0.995689	1.01734	0.966476	0.997362	1.00046	0.959505
270	1.08459	1.01289	1.04272	1.01796	0.996171	0.985786	0.993648	0.936828	0.985221	0.955765	1.01115	1.02715	0.937102	1.02712	0.958987	1.01856	0.981171	0.897025	0.999596	0.962096	1.00184	0.950126	1.02659	1.04281	1.01491	1.02672	0.9833	1.01299	1.01132	0.971637
272	1.08865	1.01805	1.04971	1.00712	1.00949	0.991092	1.00362	0.932474	0.965637	0.961223	0.999768	1.03763	0.945454	1.01591	0.930627	1.01676	1.0016	0.897913	0.986708	1.03806	0.993755	0.936907	1.03028	1.0341	1.09639	1.03828	0.964548	1.02151	1.01881	0.992355
274	1.04031	1.01668	1.06411	0.993917	0.994359	0.970724	0.983982	0.953168	0.967289	0.963989	0.983431	1.03024	0.94615	1.01733	0.930374	1.00518	0.997574	0.901855	0.987862	0.941617	0.982006	0.933407	1.01984	1.0334	1.12991	1.0224	0.973653	0.990544	1.03272	0.990199
276	1.04168	1.01696	1.04976	0.998944	1.00354	0.959562	0.989684	0.946717	0.983944	0.98853	1.01611	1.00039	0.973962	1.02649	0.960537	1.02944	1.01417	0.915314	0.991457	0.946762	1.00468	0.933759	1.02396	1.04711	1.16475	1.0246	0.989986	1.03308	1.01862	0.99426
278	1.04329	0.996273	1.03102	0.995769	0.994168	0.929426	1.00092	0.943473	0.952483	0.969041	0.993496	0.987941	0.967602	1.02677	0.941646	1.01327	0.989796	0.904866	0.976611	0.925486	0.996906	0.933004	1.02839	1.04068	1.16666	1.02275	0.975567	1.02604	1.0267	0.981463
280	1.10902	0.996606	1.05068	1.02246	0.988806	0.951641	0.993691	0.960842	0.952238	0.969999	0.98545	0.993926	0.945587	1.01231	0.929349	1.01919	0.979734	0.892663	0.993258	0.954136	0.993154	0.913416	1.01693	1.03018	1.11134	1.00312	0.981357	1.00404	1.0498	0.988593
282	1.1214	1.0042	1.02335	1.04157	1.00214	0.94943	0.993312	0.951598	0.958641	0.962768	0.994373	1.01386	0.954393	1.01699	0.933245	1.01474	1.02713	0.90444	0.984811	0.957394	1.01939	0.918929	1.01523	1.02981	1.0723	1.00503	0.980934	1.00785	1.04706	0.984034
284	1.06737	0.930999	1.16131	0.977817	1.08351	0.985677	1.01368	0.915652	0.98401	0.958317	1.01122	1.02459	0.96021	1.01138	0.938917	0.988423	1.00832	0.892468	0.985218	0.92422	0.982024	0.932719	1.03892	1.02786	1.009	1.02453	0.985575	1.00977	1.05182	1.00369
286	1.07243	0.998475	1.06657	1.00112	0.993543	0.927835	0.978244	0.947693	0.96567	0.966458	1.01917	1.02919	0.959519	1.01502	0.930718	0.989459	0.98068	0.896836	0.981176	0.963451	1	0.928011	1.04222	1.04223	0.977425	1.00608	0.988539	1.01836	1.07543	0.99069
288	1.08599	0.999519	1.02682	1.01141	0.990281	0.929879	0.963448	0.961824	0.99137	0.95989	0.996647	1.01247	0.956174	1.01206	0.933471	1.00672	0.954185	0.865754	0.983754	0.931782	1.03018	0.910287	1.02855	1.03063	0.989293	1.00793	0.974376	1.00448	1.05866	0.98402
290	1.06922	1.00942	1.02931	1.02177	0.998905	0.927056	0.993224	0.94459	0.969606	0.962233	1.04002	0.987573	0.961977	1.01381	0.931477	1.01223	0.970595	0.869876	0.991137	0.946427	1.0093	0.918677	1.03421	1.03362	1.01451	1.00561	0.978034	0.993521	1.05885	0.995308
292	1.10077	0.993919	1.03352	1.02142	1.01617	0.915898	0.975794	0.966379	0.990142	0.956177	1.03834	1.00355	0.937439	1.01417	0.948133	1.02113	0.983494	0.885354	0.975926	0.988183	1.02452	0.955669	1.02352	1.03449	1.03095	0.987894	0.98046	1.01625	1.06152	0.991685
294	1.0983	0.998891	1.03518	1.00784	1.00257	0.940894	0.982392	0.965449	0.992633	0.961229	1.00945	1.00738	0.948606	1.01548	0.970632	1.02951	1.00013	0.876932	0.986561	0.965815	1.02069	0.944393	1.02494	1.02432	1.01913	0.997119	0.972608	1.00261	1.03639	0.988762
296	1.10651	0.999654	1.00988	1.01892	1.00714	0.925047	0.98426	1.00127	0.991938	0.963593	0.995304	1.00937	0.939094	1.01488	0.989439	1.01531	0.942991	0.90281	0.993952	0.953022	1.01683	0.972561	1.02175	1.03518	1.01964	1.00372	0.981531	1.02605	1.06275	0.997693
298	1.08321	1.00966	1.02512	1.02122	1.02474	0.920925	0.992229	0.975443	0.976304	0.971278	1.00884	1.01453	0.929594	1.00437	0.958838	1.0143	0.984553	0.88048	0.999122	0.955953	1.00761	0.955198	1.0062	1.02272	1.014	1.00099	0.983281	1.0128	1.06328	0.988485
300	1.06802	1.01525	1.01969	1.01752	1.02009	0.934371	0.980575	0.98381	0.97995	0.967509	1.01335	1.02594	0.956914	1.02072	0.978037	1.03064	0.960539	0.868456	0.978531	0.954469	1.00894	0.941598	0.9956	1.02593	1.02604	1.01019	0.990828	1.00214	1.03714	0.971684
302	1.05556	1.01985	1.04889	1.0285	1.01248	0.936844	1.01235	0.984955	0.972569	0.96542	0.996777	1.00943	0.942157	1.00863	0.952768	1.04089	0.95294	0.910721	0.992774	0.949996	1.00461	0.950956	0.996865	1.01976	1.03642	1.00563	0.983167	1.00431	1.02702	0.986002
304	1.03693	1.02247	1.06757	1.02178	1.02758	0.941309	1.01154	0.987538	0.997609	0.971346	0.988441	1.01307	0.936035	1.02222	0.951427	1.03517	0.991803	0.873529	0.970915	0.958797	1.00687	0.951125	1.02501	1.01429	1.05081	0.997155	0.98955	1.01527	1.05423	0.982326
306	1.06465	1.02101	1.03261	1.0111	1.02106	0.923733	1.0275	0.981504	0.974716	0.969121	0.981121	0.982457	0.957166	1.00658	0.957601	1.02981	0.978554	0.899318	0.995667	0.963913	1.0042	0.948468	1.01972	1.02288	1.11114	1.00032	0.987592	1.01799	1.04283	0.991292
308	1.05152	1.03118	1.05275	1.01422	1.00117	0.928435	1.0044	0.973274	0.98805	0.972639	0.992377	1.00959	0.940005	1.02113	0.964911	1.0412	0.954759	0.91994	0.977501	0.950342	0.992099	0.964578	1.01129	1.01665	1.11519	1.00222	0.978616	0.995883	1.01809	0.984223
310	1.04464	1.02368	1.00165	1.00813	1.02172	0.930716	0.993487	0.96533	0.99548	0.964844	0.991774	1.00481	0.904863	1.01364	0.954521	1.0352	0.983219	0.902567	0.97685	0.956245	0.995888	0.963285	1.00213	1.02439	1.10964	1.00371	0.971822	0.98886	1.03259	0.985468
312	1.0368	1.02858	0.982144	0.990936	1.00803	0.944308	0.989547	0.97148	0.988463	0.969648	1.00696	1.00255	0.963708	1.02798	0.974618	1.04962	0.983262	0.90943	0.986818	0.956849	1.02156	0.987534	1.01893	1.04222	1.14019	1.01542	0.984489	1.00962	1.03587	0.9927
314	1.06391	1.02411	0.990535	1.04042	1.02051	0.940004	1.0003	0.976421	0.986361	0.965176	0.993617	0.99569	0.935698	1.02408	0.959573	1.04072	0.986257	0.898277	0.982619	0.945417	0.995391	0.985304	1.03577	1.0272	1.13107	1.01283	0.970831	1.00614	1.04481	0.978234
316	1.05029	1.03392	1.0012	1.01259	1.01425	0.938564	1.02299	0.963935	0.990774	0.974788	0.99163	1.00299	0.945314	1.02005	0.95526	1.03079	0.984889	0.897965	0.987105	0.949001	1.01047	0.980449	1.01591	1.02759	1.08795	0.994434	0.975313	1.01198	1.02417	0.988916
318	1.05167	1.02598	1.00271	1.01558	1.02337	0.945925	1.00992	0.96461	1.00705	0.972587	0.992877	0.984672	0.934994	1.01774	0.95849	1.04687	0.974944	0.926577	0.985065	0.930047	1.02117	0.980923	1.03514	1.03422	1.06918	1.0082	0.981072	1.01553	1.03122	0.995475
320	1.05409	1.03625	1.01515	1.0087	0.998989	0.951188	1.04463	0.9596	0.998319	0.970145	0.973182	0.989461	0.919285	1.01451	0.960091	1.04135	0.961166	0.889514	0.977418	0.943668	1.00197	0.969899	1.02604	1.03386	1.02184	1.01701	0.965432	1.00648	1.04147	0.992119

## Sheet: Figure 4D_NGF 2ngml
Time(min)	Cell1	Cell2	Cell3	Cell4	Cell5	Cell6	Cell7	Cell8	Cell9	Cell10	Cell11	Cell12	Cell13	Cell14	Cell15	Cell16	Cell17	Cell18	Cell19	Cell20	Cell21	Cell22	Cell23	Cell24	Cell25	Cell26	Cell27	Cell28	Cell29	Cell30
-20	0.972128	0.983722	0.992216	0.999733	0.964732	0.996908	1.01228	1.00314	1.01871	0.997875	1.01514	1.00193	0.990748	1.02307	0.990651	0.990523	0.989087	1.0272	1.00581	0.988191	0.993752	0.983897	1.01376	1.00134	1.00794	1.00632	1.00114	1.01417	1.00532	0.988659
-18	0.995037	1.01126	0.998149	1.00174	0.981745	1.00683	0.996893	0.994555	0.989845	1.01681	0.996112	0.997087	0.980305	0.997328	0.984058	1.03211	0.957896	0.987499	0.998719	0.994746	0.995071	1.0001	1.01108	1.01408	1.00272	1.02293	1.02563	1.01421	1.02222	1.0034
-16	1.0037	1.01005	0.989887	0.989328	0.967283	0.99532	0.994532	1.01624	1.01453	1.02438	1.00205	1.0119	1.01726	1.02974	0.996272	0.99019	1.00302	1.00175	0.99544	1.00065	1.00633	1.00711	1.00932	0.999066	1.02302	1.00889	1.01489	1.02746	1.01805	0.99372
-14	0.993789	0.996592	0.996766	1.00066	0.955269	0.993657	0.98718	1.00911	0.998188	1.01444	1.00823	0.998095	1.0098	1.00565	0.998285	0.992267	1.00733	1.01225	0.99459	1.00103	1.00616	1.00188	0.999652	0.994395	1.00681	1.00052	0.996235	0.994134	0.998619	0.990645
-12	0.995166	0.994804	0.994095	1.00255	1.00162	0.992882	0.993283	1.00336	1.00573	1.00689	0.993239	1.00083	1.01097	1.00737	0.995898	0.98666	1.00917	0.99708	0.991967	1.00135	1.00509	0.998915	0.993337	0.982266	1.00697	0.990066	0.992918	0.979872	0.992774	0.989318
-10	0.998201	1.00424	1.0042	1.00174	1.03821	1.00914	1.0176	0.984468	0.998915	1.01048	0.987249	1.00068	0.988108	1.00058	1.00159	1.00895	0.988596	0.981499	1.00586	1.00167	0.999534	1.00005	0.994603	0.994813	0.988126	0.994555	0.994353	0.995802	0.99587	1.00306
-8	1.01082	0.998873	0.9921	1.00301	1.00677	0.998568	1.00627	0.997647	0.997222	0.987845	1.00347	1.00109	0.98092	0.99547	1.00785	1.02045	0.989756	1.00005	1.00289	0.993	0.994351	1.00108	1.00883	1.01482	0.993079	1.00803	1.00863	1.01791	1.00642	1.00213
-6	1.00202	1.00549	1.01284	0.992032	0.998131	1.00576	0.995665	1.00542	0.999948	0.980342	1.00781	0.999294	1.01021	0.990936	0.996383	0.991677	1.00515	1.00913	1.00469	1.00295	0.994861	0.998065	1.00358	1.0137	1.00501	1.00683	1.00786	1.01228	1.00632	1.01484
-4	1.00502	1.00262	1.01527	1.00887	1.00876	0.992537	1.002	1.00952	1.02226	0.977668	1.00273	1.00753	1.04677	0.990649	0.999362	0.966487	0.995074	1.02148	1.01313	1.00295	0.994861	1.06241	0.996037	0.999336	0.98563	0.994401	0.998346	0.994095	0.997612	1.00177
-2	0.99704	0.99383	1.00793	1.00064	0.977597	0.986802	0.989505	1.00163	1.00505	0.960332	1.0037	1.00189	1.0236	1.02576	0.99204	0.999121	0.958107	0.999625	1.01113	1.00567	1.00043	0.975064	1.00524	1.0148	0.986771	0.989005	1.0127	1.01387	1.00124	0.999667
0	1.00976	0.991747	1.02733	1.04244	1.01014	0.998367	1.02475	0.996156	1.02433	0.998549	0.993644	0.986172	1.02923	1.04362	1.00483	0.973535	1.01142	1.01425	1.03037	1.2051	1.077	0.997818	1.11895	1.05677	1.21248	1.204	1.14021	1.06027	1.02347	0.986297
2	1.13004	1.05457	1.14053	1.10302	1.12843	1.07299	1.07944	1.03538	1.11249	1.18117	1.12376	1.0722	1.11344	1.1603	1.07226	1.0203	1.12642	1.13843	1.10093	1.22762	1.19569	1.18711	1.15058	1.11416	1.21725	1.24302	1.20896	1.22701	1.17561	1.16881
4	1.1701	1.08551	1.14372	1.10469	1.11002	1.09809	1.06973	1.06382	1.15793	1.18105	1.18244	1.10461	1.13252	1.15185	1.09792	1.0524	1.15402	1.17089	1.1128	1.20238	1.20035	1.16092	1.15775	1.13063	1.21468	1.2279	1.21443	1.22417	1.18905	1.1949
6	1.15151	1.06456	1.12738	1.10233	1.10776	1.08281	1.06062	1.0791	1.15631	1.18484	1.18224	1.06737	1.12065	1.1863	1.0986	1.03687	1.15165	1.18105	1.11768	1.19294	1.18499	1.14418	1.1352	1.12151	1.21447	1.18811	1.19832	1.19883	1.16883	1.18266
8	1.13957	1.08595	1.14678	1.13252	1.11496	1.08576	1.07162	1.0739	1.14336	1.16951	1.18506	1.06209	1.13523	1.16909	1.10071	1.083	1.14509	1.16851	1.15093	1.20317	1.16367	1.19828	1.10611	1.07976	1.20305	1.12914	1.1693	1.14722	1.15258	1.13759
10	1.12516	1.06895	1.14543	1.11528	1.11185	1.11772	1.08416	1.07607	1.1131	1.13892	1.1952	1.06734	1.13955	1.12711	1.09998	1.03567	1.10299	1.14916	1.16145	1.21192	1.16824	1.15172	1.11195	1.08882	1.20916	1.13415	1.17252	1.11022	1.14128	1.12219
12	1.09323	1.03533	1.13204	1.10786	1.12502	1.05179	1.07525	1.05548	1.1061	1.21085	1.14342	1.06125	1.10183	1.12277	1.09307	1.01039	1.07432	1.11889	1.14847	1.22777	1.15395	1.14219	1.11875	1.08034	1.20678	1.13147	1.16183	1.07881	1.13339	1.04497
14	1.09323	1.03533	1.13204	1.10786	1.14867	1.0785	1.08311	1.06163	1.1172	1.16351	1.1467	1.06538	1.12065	1.12051	1.1016	1.05195	1.04226	1.10396	1.14123	1.23415	1.14835	1.12438	1.11089	1.04921	1.20298	1.11976	1.15567	1.06254	1.12245	1.04104
16	1.06731	0.967742	1.11958	1.12606	1.12146	1.07096	1.08241	1.07573	1.11002	1.17789	1.12724	1.03098	1.13351	1.15539	1.12105	1.05139	1.02777	1.09646	1.12473	1.22019	1.15199	1.1311	1.11938	1.05373	1.19944	1.12992	1.16644	1.08557	1.12532	1.01764
18	1.04036	0.992163	1.12713	1.1104	1.10777	1.03882	1.06518	1.05574	1.09291	1.16378	1.12066	1.04337	1.11774	1.15029	1.09591	1.06827	1.02075	1.09429	1.15025	1.22561	1.16285	1.12927	1.10635	1.04643	1.20964	1.11485	1.16152	1.07591	1.09836	1.0162
20	1.0504	0.997449	1.14317	1.11151	1.10528	1.03048	1.13424	1.04532	1.06541	1.17938	1.10793	1.02921	1.11607	1.15786	1.0999	1.04268	1.02226	1.1335	1.15621	1.21185	1.17227	1.12894	1.12557	1.04969	1.20676	1.13848	1.17168	1.11268	1.1176	1.0405
22	1.04991	1.01811	1.1398	1.11341	1.09192	1.03497	1.07591	1.04543	1.0525	1.15967	1.13879	1.02074	1.12133	1.13771	1.09571	1.08576	0.996501	1.1622	1.15921	1.21981	1.1567	1.10675	1.12388	1.06078	1.19782	1.14208	1.16305	1.1462	1.1018	1.03387
24	1.03703	0.99859	1.12323	1.10289	1.09221	1.01721	1.06453	1.03124	1.03558	1.17493	1.1035	1.01744	1.09858	1.16134	1.09584	1.01976	1.02685	1.03386	1.15751	1.22895	1.16081	1.09973	1.13824	1.06033	1.21814	1.14951	1.15686	1.15828	1.12153	1.01856
26	1.06968	1.00361	1.12766	1.11232	1.09183	1.0444	1.05658	1.04984	1.03062	1.16795	1.12019	1.02571	1.11403	1.15164	1.10355	1.02674	1.01505	1.12722	1.15177	1.23219	1.18017	1.08557	1.12968	1.063	1.2032	1.21756	1.15767	1.16785	1.10733	1.00184
28	1.0448	1.01405	1.11437	1.0843	1.10048	1.04569	1.0626	1.05058	1.03888	1.18499	1.14263	1.03162	1.1308	1.17699	1.11353	1.03099	1.00657	1.07898	1.14461	1.20476	1.17173	1.0733	1.12453	1.06381	1.21405	1.2487	1.17002	1.15599	1.15983	1.01103
30	1.04791	0.973728	1.1352	1.08074	1.10608	1.01758	1.06972	1.02541	1.02309	1.15736	1.10265	1.01476	1.07719	1.14271	1.09088	1.01731	1.00556	1.08104	1.14254	1.23732	1.17001	1.07608	1.10772	1.05452	1.21324	1.19356	1.154	1.12758	1.13202	0.985412
32	1.06455	0.983634	1.14192	1.09711	1.09593	1.0248	1.05793	1.03089	1.04792	1.18919	1.123	1.0222	1.07933	1.17992	1.08653	1.02294	0.987462	1.06011	1.13145	1.21366	1.1667	1.08495	1.11639	1.05432	1.21131	1.15189	1.18432	1.12908	1.14789	0.99452
34	1.04107	0.97348	1.12616	1.08873	1.09985	1.02653	1.0596	1.02328	1.04974	1.16219	1.14549	1.02521	1.07392	1.15934	1.08781	0.998483	1.00487	1.06019	1.14107	1.19644	1.14876	1.08045	1.10322	1.05071	1.23285	1.12026	1.19886	1.14675	1.21567	1.01889
36	1.02287	0.962793	1.11337	1.08049	1.08731	0.995512	1.0501	1.0413	1.04175	1.18463	1.10791	1.02209	1.0845	1.14321	1.0759	0.997631	0.990291	1.04849	1.1355	1.22475	1.15324	1.0911	1.08748	1.04709	1.20568	1.08132	1.16938	1.09546	1.14356	0.986498
38	1.03867	0.968588	1.11757	1.05783	1.10324	1.02657	1.07234	1.03648	1.04291	1.19136	1.10923	1.0335	1.07868	1.1178	1.08633	0.99377	0.978547	1.02543	1.14849	1.20049	1.13228	1.07881	1.09972	1.05105	1.22405	1.11743	1.16899	1.09834	1.14261	1.03543
40	1.04194	0.97444	1.10617	1.07739	1.10722	1.039	1.07127	1.03193	1.04804	1.1691	1.1458	1.01882	1.09625	1.15855	1.08133	0.994509	0.993515	1.06964	1.14544	1.18925	1.13698	1.07245	1.10355	1.06969	1.21997	1.1502	1.16624	1.09086	1.12869	1.05601
42	1.02811	0.971343	1.09692	1.08084	1.10268	1.01623	1.07206	1.02928	1.05334	1.15995	1.1019	1.01097	1.0909	1.18295	1.0808	1.00017	1.02284	1.06314	1.13355	1.20922	1.13378	1.06139	1.086	1.05768	1.22683	1.16354	1.16184	1.07316	1.12621	1.04697
44	1.0241	0.999029	1.08866	1.09291	1.10001	1.04206	1.04931	1.02656	1.07476	1.18216	1.1335	1.00646	1.08897	1.18678	1.08247	1.01339	1.0489	1.04621	1.15258	1.22203	1.14078	1.07161	1.089	1.05485	1.21571	1.15417	1.1728	1.09874	1.13929	1.06218
46	1.05131	1.02767	1.07487	1.08215	1.1143	1.03799	1.0507	1.02292	1.05759	1.16389	1.13274	0.984997	1.08941	1.20215	1.07163	1.02837	1.03512	1.05419	1.16041	1.20134	1.13228	1.06835	1.07898	1.05321	1.20731	1.15979	1.17566	1.10195	1.12065	1.05945
48	1.01575	0.999628	1.06381	1.06212	1.1239	1.02931	1.05887	1.03376	1.04776	1.11657	1.11517	0.978462	1.07737	1.1605	1.07753	1.0169	1.02088	1.03662	1.15596	1.2099	1.14167	1.06434	1.08064	1.04448	1.21771	1.16964	1.1749	1.12489	1.12312	1.07237
50	1.03915	1.00757	1.08366	1.09871	1.09881	1.06652	1.06519	1.04076	1.06256	1.1352	1.12814	0.993099	1.08403	1.17821	1.09635	1.01643	1.02854	1.02466	1.15203	1.19719	1.14394	1.07587	1.07949	1.04346	1.23036	1.13776	1.1662	1.11334	1.11019	1.04015
52	1.04068	1.00129	1.09054	1.07298	1.10224	1.05822	1.05726	1.03915	1.04536	1.15303	1.11196	0.984813	1.06013	1.16011	1.09348	1.00235	1.02284	1.02068	1.13118	1.19273	1.14816	1.08417	1.10129	1.07001	1.23825	1.19071	1.17145	1.14299	1.10177	1.04019
54	1.0198	1.02213	1.09026	1.07349	1.09582	1.04459	1.04987	1.04285	1.06222	1.15372	1.09823	0.997163	1.0768	1.16224	1.07093	1.01154	1.0179	1.02359	1.13867	1.1812	1.147	1.06109	1.0966	1.05765	1.24396	1.18562	1.15934	1.13836	1.08577	1.02042
56	1.02167	1.02202	1.12156	1.12832	1.09984	1.0379	1.03815	1.03468	1.0455	1.15974	1.08369	0.996894	1.07921	1.16398	1.06626	1.01601	1.02553	1.01503	1.15946	1.17155	1.14115	1.06182	1.09611	1.0444	1.22696	1.13971	1.14358	1.12717	1.0878	1.02189
58	1.00779	1.02828	1.09983	1.10685	1.12089	1.01257	1.06592	1.03713	1.05621	1.18054	1.12694	1.0159	1.09006	1.20613	1.08517	1.00444	1.03263	1.04745	1.15213	1.17541	1.14591	1.09044	1.09585	1.05256	1.21668	1.15827	1.15321	1.14119	1.10345	1.02566
60	1.00927	1.00297	1.07859	1.08254	1.09113	0.996292	1.04536	1.03882	1.04356	1.16042	1.1315	1.00472	1.08084	1.17843	1.06893	1.02624	1.0046	0.999782	1.16426	1.18042	1.14698	1.08933	1.09478	1.02779	1.21438	1.15002	1.16319	1.1111	1.09667	1.01611
62	1.03511	1.00687	1.09216	1.07702	1.07982	1.04744	1.03241	1.03583	1.03974	1.19746	1.12336	1.01147	1.08677	1.19062	1.05144	1.00831	1.03024	1.04366	1.1563	1.16798	1.15234	1.07233	1.07916	1.03449	1.22598	1.1374	1.16431	1.10865	1.08899	1.00624
64	1.03314	0.985383	1.07057	1.06818	1.08032	1.02928	1.01307	1.0253	1.02485	1.1449	1.1272	1.01097	1.07701	1.15948	1.0362	0.976147	1.00744	1.08381	1.15888	1.15848	1.13863	1.06228	1.08966	1.04108	1.2212	1.13158	1.17632	1.12049	1.09569	1.01804
66	1.01427	0.960923	1.05384	1.06366	1.08314	1.00911	0.984391	1.02678	1.02941	1.13923	1.12949	1.00076	1.07316	1.14814	1.02672	0.982755	0.986097	1.04547	1.10838	1.15722	1.1434	1.05513	1.1047	1.03049	1.21445	1.11429	1.16191	1.11219	1.08327	1.00841
68	1.1385	1.16518	1.05384	1.19067	1.09821	1.013	0.974419	1.01176	1.03403	1.12927	1.06929	0.997676	1.07666	1.12269	1.04551	1.01551	1.01857	1.04842	1.10672	1.16049	1.14391	1.04765	1.10226	1.01948	1.21024	1.07906	1.15928	1.09366	1.07878	1.01891
70	1.0177	0.984015	1.09129	1.05971	1.06779	1.0191	0.98023	1.0086	1.04149	1.07387	1.0773	0.980438	1.05535	1.13269	1.02561	0.971299	1.02745	1.09151	1.11128	1.15232	1.14184	1.04959	1.10239	1.02956	1.20892	1.05552	1.15488	1.10164	1.07792	1.00871
72	1.02069	0.986335	1.0956	1.06528	1.08541	1.04607	0.983047	1.01409	1.05115	1.02589	1.10604	0.988293	1.06723	1.15502	1.0167	0.96613	1.01783	1.03531	1.12614	1.12379	1.13482	1.04154	1.0877	1.03787	1.20967	1.02988	1.13217	1.10084	1.06573	0.992338
74	1.04564	0.93538	1.08658	1.04623	1.08488	1.0648	0.988592	1.00986	1.04287	1.03878	1.12325	0.989536	1.05312	1.14586	1.02768	0.921913	1.01011	1.02214	1.13347	1.11984	1.13204	1.05705	1.11412	1.03411	1.23227	1.0293	1.14976	1.12903	1.0798	1.01708
76	1.03759	0.966391	1.08596	1.0503	1.11106	1.05024	0.974582	1.01846	1.04738	1.01162	1.11251	0.987125	1.05784	1.14143	1.03304	0.936844	1.01943	1.03607	1.13455	1.1231	1.12175	1.04706	1.10374	1.04663	1.24409	1.03469	1.13958	1.13428	1.07832	1.01043
78	1.0103	0.958698	1.08007	1.05791	1.07045	1.02392	0.977091	1.03192	1.05876	0.996795	1.1237	0.985744	1.04195	1.13494	1.02602	0.949931	1.01502	1.01939	1.1167	1.12497	1.1191	1.03905	1.08804	1.04663	1.26097	1.03595	1.04732	1.03573	1.07832	1.02864
80	1.03191	0.963639	1.08141	1.07628	1.09187	1.03207	0.998983	1.02171	1.04123	0.977788	1.1106	0.99028	1.04462	1.17984	1.01947	0.969211	1.00112	1.05393	1.10811	1.1594	1.12279	1.03646	1.10786	1.0423	1.23945	1.06294	1.1391	1.12228	1.06693	1.04031
82	1.01439	0.975064	1.06285	1.07014	1.10768	1.0271	1.0117	1.02249	1.04689	1.03005	1.1233	0.998246	1.03017	1.12137	1.04183	0.98624	0.997222	1.0447	1.09586	1.16875	1.1263	1.03425	1.09979	1.06208	1.23372	1.06368	1.14121	1.10629	1.06188	1.03934
84	0.993185	0.967946	1.04386	1.04522	1.09863	1.01133	1.01432	1.01633	1.04528	1.0207	1.10047	0.984025	1.02821	1.13577	1.03667	1.00149	0.990004	1.00975	1.11514	1.18798	1.12555	1.03215	1.06882	1.03755	1.21067	1.04204	1.12992	1.09072	1.04711	1.01313
86	1.00419	0.99152	1.0603	1.05311	1.09155	1.01402	1.0056	1.02503	1.03442	1.04176	1.11011	0.981458	1.03237	1.1271	1.0365	0.98487	1.00623	1.01447	1.10494	1.20378	1.12858	1.04117	1.08558	1.03932	1.2371	1.05646	1.13484	1.08216	1.05745	1.02899
88	1.03703	1.00374	1.06435	1.04388	1.09951	1.02685	1.01542	1.01139	1.04845	1.04716	1.11992	0.98138	1.02454	1.12742	1.02844	1.0018	1.01119	1.03534	1.11627	1.17327	1.12523	1.03956	1.09495	1.03254	1.22617	1.05238	1.13631	1.07704	1.06328	1.02524
90	1.01772	0.970885	1.04372	1.03003	1.09151	1.01956	1.00425	1.01528	1.02994	1.07273	1.08903	0.980322	1.01174	1.08689	1.0273	0.945354	1.00228	1.02053	1.09854	1.18788	1.11498	1.03141	1.08099	1.03524	1.24113	1.05679	1.13358	1.09231	1.07249	1.02568
92	1.0139	0.986877	1.03906	1.07942	1.11631	1.01121	1.00889	1.01511	1.03584	1.09707	1.09712	0.982993	1.00654	1.12684	1.03474	0.938054	1.02342	1.0367	1.11371	1.17176	1.12658	1.04015	1.09016	1.02329	1.2219	1.07787	1.13548	1.09938	1.05026	1.01956
94	0.996224	0.97324	1.02337	1.05963	1.10635	1.00677	0.996725	1.02055	1.03002	1.14615	1.10554	0.99	1.02603	1.11726	1.02983	0.942826	1.00267	1.05393	1.10236	1.14759	1.1183	1.02423	1.10144	1.02765	1.23092	1.06313	1.14332	1.09028	1.04469	1.02188
96	1.00398	0.965914	1.03599	1.03258	1.09008	1.00687	1.00565	1.01193	1.02332	1.11097	1.09851	0.980238	1.03001	1.06143	1.01744	0.932073	0.989148	1.01485	1.09787	1.1395	1.10779	1.02115	1.08111	1.00987	1.2047	1.03998	1.12023	1.06489	1.03891	0.998629
98	1.01953	0.959885	1.03809	1.05431	1.07977	1.00473	1.00475	1.03283	1.04138	1.15603	1.11972	0.996474	1.05769	1.1147	1.03482	0.918695	1.00704	1.05266	1.10643	1.1315	1.11304	1.02352	1.0718	1.03335	1.19673	1.03504	1.13755	1.07413	1.04473	1.01382
100	1.01305	0.971576	1.05117	1.06795	1.0848	1.01375	0.981819	1.01825	1.02602	1.11213	1.12722	0.989832	1.05968	1.13476	1.01681	0.945959	0.99092	1.03791	1.09116	1.09733	1.11843	1.01359	1.06574	1.03445	1.23298	1.05679	1.15381	1.06781	1.04688	1.01376
102	1.0003	0.960096	1.04055	1.03257	1.09066	0.998803	0.993054	1.0373	1.03305	1.1324	1.13142	1.02692	1.05993	1.16886	1.03383	0.957628	1.00241	1.02523	1.10538	1.10201	1.11162	1.03118	1.08211	1.03528	1.23526	1.0616	1.16139	1.08292	1.06036	1.03374
104	1.01004	0.973912	1.05038	1.03543	1.08368	1.00906	1.00438	1.01985	1.02784	1.05436	1.10975	1.00475	1.04559	1.14558	1.00839	0.944911	0.987699	1.05419	1.09745	1.13051	1.11883	1.04914	1.07415	1.04123	1.23569	1.05807	1.13339	1.0815	1.04898	1.01795
106	1.00622	0.96321	1.03504	1.02977	1.06094	0.994192	1.02499	1.02479	1.03342	1.10744	1.13522	1.01083	1.04735	1.14978	1.00899	0.972527	0.984019	1.0521	1.08649	1.1478	1.12703	1.05081	1.07284	1.02621	1.23097	1.04708	1.12574	1.09363	1.03649	1.02229
108	1.02839	0.999414	1.03416	0.998319	1.06319	0.999128	1.0078	1.01809	1.0512	1.05838	1.12123	0.993451	1.03549	1.13737	1.01393	0.949719	0.99419	1.03485	1.08478	1.11445	1.10154	1.03754	1.07437	1.04261	1.20985	1.04474	1.11409	1.07631	1.02818	1.03921
110	1.03166	0.983536	1.03454	1.01196	1.07663	1.01918	1.01983	1.02147	1.06003	1.10293	1.11011	0.993472	1.04272	1.13604	1.00858	0.942215	0.995584	1.06671	1.09471	1.1101	1.12212	1.03532	1.06171	1.04676	1.22019	1.04006	1.10982	1.07281	1.02558	1.01283
112	1.01788	0.947764	1.03153	1.01187	1.0774	1.0221	1.01687	1.03548	1.07678	1.12081	1.1015	0.988831	1.05419	1.09106	1.02873	0.957687	1.03047	1.06795	1.0893	1.11169	1.12152	1.03121	1.08837	1.06057	1.22625	1.08144	1.13452	1.10221	1.05406	1.02334
114	1.00792	0.966315	1.02811	1.0204	1.05897	0.977931	0.985203	1.02267	1.06548	1.11941	1.11002	0.980285	1.046	1.0469	1.02501	0.920531	1.02834	1.04386	1.08192	1.09174	1.10345	1.03262	1.08482	1.05239	1.21407	1.07723	1.12461	1.0696	1.05246	1.00961
116	1.02011	0.979441	1.02869	1.01354	1.04149	1.00949	0.965971	1.01212	1.06918	1.12701	1.11322	0.987502	1.06341	1.04207	1.03064	0.949974	1.00504	1.03136	1.06723	1.10101	1.0915	1.01867	1.07466	1.01862	1.21079	1.08097	1.12502	1.05953	1.04352	1.00408
118	1.02147	0.968427	1.04697	1.01656	1.01275	0.99282	0.979673	1.03579	1.06857	1.13676	1.11969	0.994124	1.06519	1.04909	1.01669	0.936055	1.02092	1.03183	1.10827	1.12081	1.09336	1.02173	1.08822	1.04991	1.22865	1.05807	1.12582	1.05437	1.05357	1.01883
120	1.0316	0.942521	1.03719	0.996565	1.01061	0.984579	0.997956	1.04019	1.04137	1.10582	1.11008	0.970209	1.06201	1.04676	1.01652	0.966739	0.997673	1.04245	1.08041	1.10852	1.09453	1.01148	1.08409	1.01502	1.21324	1.05076	1.12763	1.06283	1.02793	1.00924
122	1.03814	0.920351	1.02955	1.00587	1.02631	0.982988	1.01864	1.03944	1.04523	1.16216	1.09197	0.985551	1.07331	1.12516	1.01026	0.965427	1.00006	1.04974	1.08657	1.12835	1.10633	1.01762	1.09617	1.03636	1.19846	1.05747	1.13522	1.06255	1.03087	1.01467
124	1.00122	0.987722	1.03039	1.00083	1.05489	0.998468	0.998464	1.03246	1.0382	1.12824	1.08269	0.987002	1.04284	1.15889	1.01014	0.956513	1.00577	1.0414	1.08576	1.09692	1.10692	1.02169	1.08914	1.01591	1.1785	1.04822	1.13069	1.04467	1.0395	1.01346
126	1.01199	0.972835	1.03779	1.00297	1.04847	1.00227	0.981061	1.03004	1.03792	1.11321	1.07607	0.989685	1.04307	1.16663	1.00687	0.940713	0.995601	1.0494	1.06875	1.08931	1.09962	1.01601	1.07306	1.03896	1.1783	1.05167	1.11435	1.03888	1.02862	1.02791
128	1.02098	0.967209	1.04975	1.00072	1.05947	0.9968	0.982084	1.02882	1.03213	1.10892	1.0644	0.973914	1.04219	1.16183	1.00035	0.953388	0.993775	1.03927	1.08241	1.07451	1.09904	1.0209	1.08287	1.03751	1.18552	1.03858	1.1377	1.06199	1.06583	1.04406
130	0.994023	0.98452	1.04119	1.00015	1.06639	1.00017	0.973233	1.03206	1.03933	1.11395	1.05687	0.972256	1.04488	1.10455	1.00686	0.932893	0.986064	1.03682	1.08463	1.06291	1.10114	1.01293	1.08347	1.0254	1.19479	1.03538	1.13625	1.06338	1.05788	1.03652
132	1.01841	0.984438	1.04362	1.00382	1.05752	0.976897	0.981204	1.01859	1.02538	1.0597	1.08029	0.971743	1.04268	1.07114	1.00702	0.935134	1.01669	1.0259	1.06542	1.06039	1.08215	1.00458	1.07777	1.05187	1.19122	1.04237	1.13796	1.06098	1.05811	1.02378
134	1.01231	0.979101	1.02571	1.00796	1.03211	1.01262	0.967663	1.02486	1.05472	1.07437	1.07499	0.988477	1.04698	1.06937	1.01998	0.986247	1.01892	1.02579	1.06956	1.07994	1.07893	1.01824	1.07249	1.03899	1.19737	1.02537	1.12987	1.07233	1.05822	1.03182
136	0.993499	0.975992	1.03059	0.996649	1.01703	1.0053	0.958264	1.03222	1.04442	1.04092	1.07783	0.977114	1.06541	1.03116	1.01245	0.930521	1.01362	1.03299	1.06011	1.07691	1.07348	1.03252	1.08377	1.0329	1.21818	1.0385	1.12577	1.06174	1.04925	1.02554
138	0.991528	0.997757	1.02019	0.983855	1.01122	0.994226	0.96508	1.0274	1.04705	0.998271	1.06547	0.999591	1.04824	1.01073	1.00607	0.93374	1.02043	1.02824	1.03627	1.06141	1.06784	1.01829	1.06027	1.01502	1.20746	1.02575	1.11143	1.0516	1.04483	1.00389
140	0.994959	0.966314	1.00704	0.987888	0.999247	0.998806	0.983849	1.01933	1.04882	1.01059	1.05249	0.996217	1.0495	1.02151	1.02163	0.948074	0.990655	1.03844	1.05334	1.06842	1.0901	1.01942	1.07023	1.01704	1.19665	1.03809	1.11209	1.05962	1.0401	0.995875
142	0.996723	0.988514	0.99879	0.99588	0.999059	0.985837	0.976302	1.02037	1.04503	0.999245	1.06013	0.991689	1.0423	1.03524	1.00242	0.93853	0.97767	1.08076	1.03074	1.06921	1.08584	1.02114	1.06916	1.02625	1.21849	1.01848	1.11301	1.05269	1.0377	1.00682
144	0.998589	0.972297	1.01536	0.996548	1.00241	0.969397	0.967508	1.01114	1.04524	0.995773	1.0568	0.990333	1.04911	1.03443	0.995915	0.937003	0.972984	1.02706	1.01595	1.05159	1.08068	1.02239	1.06369	1.02687	1.21334	1.03636	1.12058	1.06471	1.04569	1.02572
146	0.998618	0.964982	1.06185	0.989803	1.02164	0.981468	0.975427	1.00714	1.05315	1.01487	1.06415	0.980433	1.05874	1.05942	1.00214	0.974113	0.958299	0.990859	1.04393	1.04386	1.07659	1.01186	1.05941	1.02382	1.22312	1.02766	1.12635	1.07817	1.04204	1.03091
148	0.998394	0.981128	1.06285	0.981463	1.03315	0.992787	0.951823	1.0195	1.04918	1.06593	1.06052	0.978117	1.04181	1.07023	0.999696	0.976794	0.965718	1.029	1.03188	1.05154	1.08672	1.01854	1.05153	1.05902	1.2276	1.026	1.13106	1.08988	1.05679	1.03881
150	0.995911	0.947528	1.05782	0.989945	0.998785	0.97997	0.950763	1.00814	1.05047	1.0069	1.04501	0.972473	1.04688	1.0674	1.00145	0.973524	0.979805	1.0241	1.0216	1.03496	1.07017	1.01811	1.06893	1.02596	1.20695	1.04079	1.13044	1.07542	1.05473	1.04856
152	1.00596	0.951999	1.03626	0.9962	1.02531	1.005	0.976351	1.01153	1.04578	1.00644	1.03658	0.98281	1.0466	1.09303	1.0057	0.9821	0.989796	1.00034	1.03591	1.02897	1.06692	1.03034	1.06136	1.02654	1.18091	1.01802	1.12879	1.06368	1.04721	1.01162
154	1.00428	0.956494	1.0272	0.981329	1.02511	0.998899	0.985044	1.04424	1.0422	1.01201	1.05179	0.956838	1.01847	1.10075	0.990029	0.942721	0.991222	1.04218	1.02324	1.02849	1.06287	1.03264	1.06552	1.03089	1.18138	1.0448	1.1409	1.08441	1.04939	1.02289
156	1.00552	0.954982	1.00998	0.993714	1.00769	0.991142	0.982174	1.04665	1.05575	1.0141	1.04028	0.977382	1.02552	1.08332	1.00672	0.94693	0.988892	1.01854	1.02252	1.02909	1.05916	1.01643	1.06136	1.03744	1.18922	1.05136	1.12277	1.08876	1.0407	1.0231
158	1.01669	0.957136	1.00076	1.00727	1.02174	0.99127	0.995296	1.02617	1.04334	1.02612	1.03962	0.982725	1.01392	1.08695	0.999247	0.943923	0.997551	1.04164	1.02738	1.03091	1.06691	1.03281	1.05912	1.02729	1.1858	1.03215	1.1274	1.09367	1.06504	1.02176
160	1.04584	0.956974	0.998437	1.02514	1.04384	0.997043	0.990087	1.04257	1.04701	1.01188	1.05073	0.98109	1.02964	1.05361	1.00644	0.941147	0.96094	1.03897	1.01805	1.0347	1.07039	1.01662	1.06794	1.0279	1.18456	1.01905	1.10412	1.05564	1.05707	1.01787
162	1.04868	0.961795	1.00007	1.00403	1.03385	0.991115	0.981023	1.03129	1.03383	1.00303	1.01723	0.960863	1.01649	1.02315	0.99116	0.92067	0.967767	1.03053	1.01874	1.04501	1.07333	1.03522	1.05763	0.958676	1.18545	1.02312	1.10673	1.05886	1.06913	1.00743
164	1.02422	0.958125	1.01605	1.02276	1.04984	1.00513	0.96742	1.04319	1.04448	1.05274	1.04249	0.960645	1.02041	1.09557	0.993123	0.95866	0.967297	1.04066	1.00789	1.05929	1.0716	1.02614	1.05955	1.03527	1.16826	1.01982	1.10165	1.05671	1.05535	1.00027
166	1.01843	0.987307	1.02365	1.01161	1.03673	0.990187	0.974354	1.01445	1.03915	1.05995	1.0332	0.930238	1.00059	1.10214	0.981121	0.957956	0.977106	1.00996	1.01026	1.03299	1.06323	1.02667	1.07994	1.02794	1.18445	1.02079	1.10559	1.06783	1.06329	1.01205
168	0.989986	0.973971	1.01964	0.978886	1.01736	0.982084	0.953552	1.0212	1.03022	1.04113	1.02903	0.962383	0.993565	1.08426	0.985623	0.981628	0.965653	1.04121	1.02597	1.02398	1.05283	1.01229	1.08632	1.03097	1.20586	1.01455	1.10151	1.05996	1.05392	1.01017
170	0.994583	0.953836	1.0109	0.985883	0.98601	0.97856	0.962571	1.03144	1.04552	1.07589	1.03305	0.96195	1.01437	1.02841	0.991965	0.999705	0.986328	1.03039	1.017	1.01539	1.05544	1.00833	1.09358	1.02996	1.20194	1.03575	1.08988	1.06313	1.05035	0.997018
172	0.990198	0.962968	1.0156	0.967375	0.982274	0.963856	0.956304	1.02199	1.04136	1.08533	1.03629	0.974868	1.02065	1.0177	0.991701	0.963583	0.977668	1.04659	1.01301	1.02408	1.06136	1.01135	1.08692	1.03229	1.17165	1.05245	1.09981	1.04557	1.07131	0.988786
174	0.983617	0.960345	1.00722	0.959413	0.978079	0.965006	0.967799	1.01544	1.02654	1.10446	1.02429	0.979624	1.02761	1.05018	0.981809	0.943026	0.975209	1.02962	1.00537	1.01037	1.07881	1.0155	1.09282	1.03416	1.1547	1.07456	1.10859	1.05059	1.06506	0.991412
176	0.995379	0.963616	1.01947	0.976932	0.961129	0.959266	0.987415	1.02375	1.03091	1.10806	1.01828	0.967095	1.02394	1.06266	0.98268	0.957514	0.984474	1.02474	1.02119	1.02153	1.07271	1.01297	1.08229	1.03538	1.18055	1.10094	1.10648	1.05934	1.06129	0.989571
178	0.982053	0.947831	1.01038	0.96041	0.965954	0.990704	0.972535	1.02879	1.03752	1.10349	1.02624	0.978268	1.03203	1.05178	0.99438	0.95982	0.978053	1.03095	1.01846	1.0009	1.07171	1.01597	1.07457	1.02817	1.19148	1.07739	1.10887	1.06668	1.05962	1.00612
180	1.00845	0.973091	1.00555	0.96721	0.95412	0.964169	0.970149	1.0308	1.03459	1.04137	1.01938	0.966939	1.00228	1.05019	0.994022	0.966048	0.973154	1.00627	1.00813	1.00922	1.0767	1.01013	1.04535	1.02763	1.1603	1.0435	1.09535	1.04686	1.04878	0.993949
182	1.00831	0.951895	1.00085	0.962231	0.968467	0.989561	0.9868	1.01947	1.02086	1.03325	0.968171	0.952412	0.985144	1.04583	0.987856	0.948781	0.984572	1.02839	1.00758	0.999953	1.06875	1.00907	1.04752	1.03763	1.15308	1.06123	1.10093	1.05464	1.05665	1.01331
184	1.00768	0.938204	1.00469	0.962014	0.985552	0.982604	0.95509	1.0355	1.03113	1.03461	1.00939	0.967438	0.999727	1.04202	0.988946	0.959494	0.980987	1.00619	1.00815	0.992523	1.06844	1.02442	1.04587	1.01648	1.1485	1.06973	1.10506	1.04687	1.05379	1.01192
186	1.00009	0.959645	0.986073	0.970565	0.975829	0.971992	0.957096	1.01887	1.0308	1.01997	1.02142	0.965222	0.999587	1.01913	0.977619	0.983562	0.989915	1.0147	1.00598	0.987509	1.06897	1.02335	1.05127	1.0193	1.16529	1.03997	1.0927	1.03853	1.03086	1.01169
188	1.00929	0.935408	0.977579	0.960574	0.996478	0.984762	0.979753	1.01378	1.02084	1.07099	1.01612	1.01349	1.01931	1.05093	0.986363	0.95555	1.00722	1.00163	0.993584	0.995983	1.06824	1.02013	1.07836	1.02149	1.15724	1.03798	1.10172	1.03802	1.06231	1.01006
190	1.02372	0.947141	0.984528	0.961967	1.00487	0.99045	0.98073	1.04146	1.01799	1.04958	1.04389	0.972859	0.996315	1.02604	0.992254	0.978948	0.981525	1.01336	1.01027	0.992383	1.05963	1.00803	1.08893	1.0226	1.16307	1.04367	1.09583	1.04437	1.05648	1.02286
192	1.01745	0.949472	0.971518	0.965793	0.985539	0.987736	0.957342	1.05347	1.01265	1.0456	1.02974	1.01099	0.991964	1.02887	0.981803	0.969513	1.00208	1.00358	1.02101	0.994135	1.06168	1.00874	1.06825	1.01015	1.11066	1.03049	1.0812	1.03529	1.04333	0.985925
194	1.01688	0.970235	0.977479	0.965425	0.987176	0.99048	0.967079	1.05192	1.03027	1.01126	1.04043	1.0164	1.02263	1.0331	0.979522	0.963573	0.967203	0.993397	1.00252	1.01107	1.06503	1.01889	1.06176	1.0181	1.1275	1.02001	1.08388	1.04455	1.04462	1.0003
196	1.00044	0.962919	1.00116	0.962872	0.983995	0.981707	0.985544	1.0276	1.02068	1.02289	1.01652	0.978608	1.00676	1.01687	0.979287	0.945765	0.967545	0.996091	1.02293	1.00726	1.0534	1.01095	1.06469	1.02352	1.1398	1.02902	1.09808	1.05876	1.06002	1.0158
198	0.998499	0.947261	1.00153	0.957786	0.962464	0.998221	0.990923	1.02824	1.02821	1.04317	1.02929	0.988087	1.00075	1.0379	0.975089	0.947842	0.958967	0.994903	1.01154	1.00185	1.05972	1.00442	1.047	1.0086	1.14974	1.01575	1.09188	1.04274	1.06543	1.01545
200	1.00659	0.939402	1.00165	0.960454	0.973321	1.0063	0.975645	1.02739	1.02197	1.03986	1.01422	0.989896	0.994876	1.01996	0.97213	0.96631	0.949005	1.01843	1.01868	1.01954	1.06557	1.0033	1.03959	1.01977	1.12532	1.01441	1.10965	1.04699	1.05303	1.01815
202	1.00738	0.953716	0.99977	0.955429	0.955189	1.01319	0.978995	1.02885	1.01543	1.00776	1.02263	0.973658	0.996711	1.01936	0.99426	0.962139	0.959162	0.999155	1.04001	1.01972	1.06279	1.01139	1.02865	1.0166	1.11744	0.999733	1.10079	1.04238	1.07201	1.0313
204	0.984431	0.972942	0.98857	0.951011	0.969545	1.00766	0.980738	1.04362	1.01448	1.01018	1.03973	0.983714	0.983483	1.01151	0.973234	0.960269	0.957322	1.00623	1.04001	0.993292	1.05103	1.00619	1.01594	1.01125	1.12772	0.998896	1.09208	1.03326	1.06594	1.00499
206	0.985806	0.968197	0.985311	0.979267	0.974278	0.993553	0.972738	1.04277	1.01829	1.04637	1.03319	0.994822	0.986738	1.01363	0.987319	0.960821	0.968087	1.01898	1.02335	0.985453	1.04084	1.0091	1.03924	1.01653	1.10543	1.00902	1.11211	1.05363	1.06555	1.01274
208	0.985282	0.967104	0.975678	0.969809	0.971978	0.991041	0.986439	1.0478	1.0209	1.03153	1.01294	0.990302	0.998597	0.991681	0.98391	0.957024	0.961549	0.999358	1.03406	0.98698	1.05022	1.00882	1.06067	1.00936	1.09694	1.00864	1.11002	1.04425	1.04209	1.0182
210	0.992055	0.964104	0.974373	0.966376	0.948559	0.982735	0.986986	1.04869	1.01966	0.986761	1.02196	0.997704	0.98947	1.00932	0.977551	0.983508	0.930829	1.014	1.01207	0.967452	1.03231	1.00582	1.0382	1.00763	1.08358	1.00707	1.10002	1.03439	1.03797	1.0016
212	0.976255	0.975902	0.962188	0.980215	0.973557	1.00904	0.992833	1.05384	1.02726	1.00866	1.01457	0.995855	1.0086	1.01127	0.981484	0.986673	0.958487	1.00478	1.00361	0.974393	1.04694	1.00494	1.04753	1.01097	1.1139	1.03796	1.11731	1.05449	1.06677	1.02502
214	0.978345	0.951363	0.958766	0.963834	0.979745	1.00436	0.964419	1.04448	1.01536	0.99944	0.99293	0.975716	0.980616	1.02932	0.958681	0.988102	0.958504	1.00377	1.03051	0.981421	1.04708	1.00514	1.06188	1.00276	1.12843	1.02426	1.11689	1.05819	1.05316	1.02907
216	1.00672	0.986651	0.970246	0.97843	0.979172	0.993983	0.945524	1.06177	1.01833	0.999639	1.02026	0.987139	0.977266	1.04012	0.976104	0.967999	0.992708	1.01274	1.00966	0.977416	1.05846	1.01337	1.05407	0.994794	1.13151	1.01997	1.09398	1.04486	1.04815	1.04327
218	0.984678	0.990545	0.967131	0.973082	0.998275	0.995355	0.95531	1.04546	1.01752	1.03244	1.00359	0.993685	0.975514	1.07831	0.967508	0.991721	0.997815	1.02256	1.01411	0.989675	1.04907	1.01065	1.03546	1.01061	1.1386	1.01479	1.10283	1.06367	1.059	1.05534
220	1.0009	0.937253	0.96703	0.980951	0.976441	0.989785	0.964553	1.06694	1.02392	1.0588	1.00878	1.00215	0.983915	1.05692	0.969089	0.998696	0.964937	1.02132	1.02699	0.991193	1.0583	1.01073	1.04431	1.02547	1.13107	1.02383	1.10286	1.07456	1.06243	1.0493
222	0.987779	0.941773	0.960102	0.966344	0.974776	0.98103	0.951886	1.0662	1.02895	1.05029	0.991473	0.991495	0.985825	1.01831	0.978567	0.996885	0.956013	1.03861	1.01445	0.990867	1.04939	1.00245	1.0442	1.00907	1.13786	1.02508	1.10645	1.08597	1.06445	1.04362
224	0.984393	0.94133	0.955265	0.969672	0.96237	0.981359	0.96047	1.05811	1.03444	1.09963	1.01443	1.00758	0.995956	1.02494	0.973103	0.941563	0.951309	1.03376	1.01855	1.00211	1.05695	1.01356	1.0427	1.02188	1.12388	1.01121	1.10264	1.09217	1.067	1.03612
226	1.00248	0.956059	0.966305	0.967765	0.939316	0.967535	0.948423	1.06222	1.03274	1.00743	0.999183	1.0043	0.985348	0.999562	0.968924	0.957198	0.978663	1.0294	1.02492	1.00354	1.06213	1.01345	1.02464	1.00809	1.09721	1.01127	1.09783	1.10874	1.05797	1.01596
228	1.02875	0.945933	0.965951	0.965517	0.962732	0.966116	0.967567	1.03909	1.02576	0.984439	1.00145	0.999999	0.987833	0.999399	0.962336	0.998657	0.972122	1.01472	1.03355	1.00112	1.03896	1.00076	1.02711	1.01637	1.09048	1.02202	1.09298	1.09869	1.05055	1.01588
230	1.03555	0.939426	0.963587	0.966094	0.94569	0.974945	0.953009	1.05472	1.0191	0.994034	0.990516	1.0015	0.986241	1.0115	0.962743	0.944502	0.956424	1.03034	1.01353	0.996483	1.0444	0.993828	1.04246	1.01892	1.07917	1.02163	1.09008	1.07383	1.04263	1.00122
232	1.02491	0.960752	0.971761	0.988908	0.964746	0.985007	0.950281	1.06099	1.02648	0.958757	0.979317	0.99962	0.981532	1.01095	0.961077	0.939426	0.952012	1.02534	1.00313	0.991503	1.0295	0.993761	1.04803	1.01345	1.10394	1.01639	1.09577	1.0915	1.05367	1.00615
234	1.02745	0.939652	0.979885	0.987322	0.945954	0.963899	0.94748	1.05661	1.0172	0.965825	0.994957	0.993546	0.983486	1.00791	0.954449	0.945654	0.935014	1.01805	1.00482	0.981576	1.03627	0.992224	1.03232	1.00771	1.10665	1.02585	1.09757	1.07708	1.04576	1.01108
236	1.00469	0.954501	0.971568	0.971098	0.962472	0.979876	0.959464	1.05549	1.0423	0.99474	1.00628	0.995261	0.985036	1.03609	0.965917	0.982369	0.948973	1.01751	1.0148	0.997792	1.04322	0.992374	1.03276	1.00862	1.09802	1.03919	1.09254	1.06831	1.07143	1.01975
238	1.01423	0.977607	0.960991	0.981652	0.950255	0.982709	0.956514	1.05046	1.029	1.00699	1.00166	0.994783	0.97373	1.03393	0.968486	0.971195	0.950863	1.04087	1.01321	1.00881	1.06089	0.99987	1.03052	1.02251	1.1002	1.01041	1.08666	1.06277	1.05787	0.984483
240	1.00796	0.955684	0.97839	0.968524	0.944799	0.9685	0.956508	1.05614	1.03383	0.981855	1.00705	0.994507	0.982613	1.00908	0.973275	0.994078	0.955738	1.02096	1.00813	1.00367	1.0607	0.991598	1.03261	1.00128	1.10539	1.01983	1.08883	1.06188	1.05444	0.990643
242	1.00926	0.959638	0.963631	0.970123	0.956122	0.968975	0.944028	1.05894	1.03766	1.00643	1.01257	0.998189	0.953139	0.990315	0.967735	0.988701	0.951504	1.03837	1.00462	1.00662	1.06158	1.00164	1.03776	1.02763	1.11233	1.02539	1.09229	1.04961	1.05478	0.998464
244	0.998682	0.935437	0.972856	0.96772	0.959574	0.976576	0.960233	1.06056	1.04323	1.01303	1.00273	1.00419	0.981575	0.981691	0.980702	0.993449	0.959619	1.01767	1.03419	1.00234	1.06972	0.994067	1.03058	1.0413	1.08903	1.03899	1.09774	1.05214	1.06032	0.98986
246	0.992154	0.929928	0.975035	0.963953	0.952161	0.996647	0.970205	1.05438	1.02937	1.0092	1.0038	0.996533	0.980616	0.976463	0.967838	0.962772	0.973304	1.01738	1.01316	0.989508	1.05518	0.996179	1.03025	1.02219	1.07094	1.03231	1.09851	1.05874	1.07813	0.996103
248	0.98028	0.934786	0.954965	0.968354	0.938489	0.967674	0.939542	1.05038	1.01158	1.0185	0.990247	0.983783	0.980913	0.984523	0.960405	0.968787	0.990619	1.03355	1.02407	0.996852	1.06622	0.995548	1.04201	1.01138	1.04301	1.0274	1.08487	1.04876	1.05915	0.980644
250	0.999683	0.939481	0.964013	0.982533	0.958873	0.976102	0.944468	1.05526	1.01575	1.02544	0.967608	1.00275	0.990947	0.990688	0.962433	0.980685	0.980598	1.03244	1.04764	0.990783	1.05654	0.997515	1.05749	1.03523	1.08809	1.01661	1.08438	1.04658	1.04468	0.990794
252	0.999877	0.930743	0.959856	0.967163	0.948788	0.987197	0.949246	1.06783	1.02011	1.0441	0.991954	1.00243	0.971137	1.01101	0.980532	0.976651	0.982809	1.04055	1.05131	0.972952	1.04725	0.983752	1.05176	1.0526	1.07074	1.05137	1.08869	1.06355	1.05535	0.993105
254	0.988161	0.942746	0.96912	0.959522	0.966924	1.00707	0.979651	1.06012	1.02636	1.08213	0.986646	0.994697	0.977671	1.03163	0.97705	0.962811	0.980856	1.04604	1.07822	0.988798	1.06258	0.993402	1.01977	1.02258	1.06914	1.03401	1.07603	1.05495	1.05078	0.98168
256	1.00517	0.944803	0.963562	0.949986	0.988408	1.01968	0.985742	1.06143	1.02148	1.05099	1.0009	1.00614	0.973122	1.01681	0.968584	0.973681	0.957415	1.03069	1.05095	0.990133	1.05891	0.998779	1.0252	1.04003	1.12577	1.04016	1.0874	1.04843	1.05434	1.00261
258	1.00683	0.927121	0.960741	0.955735	0.976612	1.0079	0.972181	1.06584	1.04073	1.03276	0.999802	1.00424	0.989363	1.01731	0.970728	1.01304	0.960476	1.02581	1.0338	0.995125	1.05589	0.997178	1.03184	1.03904	1.15025	1.03686	1.08649	1.05191	1.02991	0.992549
260	1.01072	0.948925	0.965639	0.959024	0.988537	1.00894	0.952125	1.0615	1.03181	1.05383	0.991009	0.988157	1.00592	1.03309	0.969357	0.991188	0.93051	1.04564	1.04286	1.01196	1.04614	0.996032	1.03775	1.04832	1.16564	1.04277	1.09593	1.06021	1.05317	1.00089
262	0.991918	0.937743	0.95271	0.942909	0.962543	0.990483	0.925769	1.05127	1.03058	1.05037	1.01541	0.97707	0.988533	1.01663	0.962248	0.967857	0.94964	1.02817	1.03448	1.02882	1.05528	1.01144	1.0326	1.0407	1.13234	1.0375	1.08733	1.07491	1.04946	1.00295
264	1.00822	0.974314	0.962633	0.954204	0.968596	1.00484	0.953457	1.04642	1.03015	1.05605	1.01612	0.986378	0.987561	1.02945	0.963343	0.948353	0.945102	1.04047	1.05474	1.00172	1.0393	0.99765	1.03636	1.03887	1.11926	1.05143	1.09529	1.08204	1.05599	1.02627
266	0.98262	0.959978	0.958836	0.963447	0.961051	1.00169	0.943393	1.04329	1.02129	1.0427	1.00592	0.972876	0.9859	1.03894	0.973372	0.947872	0.931086	1.01699	1.0384	1.01204	1.05915	1.00274	1.02523	1.01432	1.12965	1.05129	1.08903	1.04936	1.06556	1.01171
268	1.00891	0.968805	0.961764	0.967491	0.954589	1.01289	0.940053	1.13573	1.02368	1.10909	1.01427	0.976184	0.974016	1.0287	0.981602	0.96971	0.927012	1.03348	1.04439	1.0071	1.05932	0.99618	1.03717	1.0195	1.12201	1.05468	1.10678	1.0579	1.05914	1.04371
270	1.02913	0.950791	0.961241	0.953469	0.948193	1.00637	0.932458	1.03397	1.02113	1.08492	1.00803	0.992439	0.980436	0.998942	0.981532	0.966412	0.965569	1.04964	1.04076	1.00475	1.06237	0.989155	1.02261	1.02127	1.11284	1.04924	1.10267	1.05558	1.03157	1.03011
272	1.00351	0.920372	0.971494	0.946184	0.938919	0.997902	0.942921	1.03656	1.02696	1.06763	0.990003	0.987304	0.965858	1.00892	0.973161	0.963924	0.966449	1.04896	1.05671	1.02663	1.07114	0.990006	1.02094	0.99355	1.09605	1.04601	1.07869	1.03762	1.03696	1.01835
274	0.989298	0.933713	0.957811	0.939453	0.925749	1.00993	0.947222	1.0405	1.01644	1.05606	1.00706	0.988303	0.965153	0.98958	0.97125	0.974711	0.955505	1.02546	1.04213	1.01194	1.05219	0.986584	1.02084	1.01124	1.08253	1.06095	1.08957	1.05169	1.02032	1.02302
276	0.986628	0.939431	0.963398	0.947894	0.92572	1.01592	0.949612	1.0488	1.01947	1.04798	1.01146	0.989979	0.990997	0.995858	0.982838	0.992224	0.963821	1.03797	1.06829	1.02591	1.05098	0.989045	1.00118	1.00611	1.05462	1.03355	1.07342	1.05599	1.01031	1.01904
278	1.00123	0.980379	0.967408	0.96896	0.934347	1.00656	0.945226	1.04454	1.01046	1.02382	1.006	0.99059	0.984171	0.990734	0.974977	1.01073	0.987678	1.03479	1.04313	1.02468	1.05822	0.997174	1.02132	1.01242	1.04254	1.04009	1.08739	1.07636	1.0116	1.01706
280	0.985894	0.934089	0.971462	0.972449	0.934667	1.0087	0.957014	1.03912	1.01823	1.04244	0.987502	0.985576	0.974736	0.973269	0.96502	1.0019	0.969837	1.03193	1.04925	0.998073	1.04312	0.984626	1.02781	1.00972	1.02659	1.04345	1.08443	1.06309	1.02151	1.02347
282	0.995379	0.933149	0.972005	0.961481	0.933138	0.99854	0.937334	1.04047	1.02227	1.03794	1.00434	0.978362	0.98889	0.982348	0.962838	0.995248	0.945863	1.01598	1.05525	1.00497	1.04249	0.99725	1.02658	1.01868	1.02194	1.04145	1.09303	1.06506	1.01382	1.02722
284	0.958401	0.934159	0.983061	0.977665	0.934684	0.95863	0.927714	1.04686	1.03569	1.03927	1.01152	1.0012	0.989665	0.966343	0.971546	0.990102	0.986453	1.03696	1.05226	1.01855	1.06058	1.00427	1.04437	1.02175	1.04195	1.02965	1.09293	1.06596	1.01979	1.02371
286	0.956863	0.959488	0.978159	0.962832	0.951269	0.965529	0.960356	1.04917	1.03884	1.01484	1.00388	1.00721	0.989311	0.986984	0.978529	0.967994	0.953554	1.00245	1.07156	1.00274	1.05713	0.993402	1.05422	1.03849	1.04411	1.03547	1.09195	1.0539	1.02318	1.02157
288	0.956681	0.97029	0.969874	0.955496	0.9395	0.966483	0.952533	1.03657	1.0233	0.984328	0.996312	1.00098	0.980349	0.994546	0.975236	0.964397	0.955936	1.05064	1.04184	1.01454	1.06486	0.997957	1.03994	1.03677	1.08853	1.02656	1.08322	1.06226	1.02411	1.00431
290	0.988776	0.955182	0.982354	0.957369	0.948903	0.983388	0.96241	1.0486	1.03108	0.9622	0.990941	0.989305	0.981711	1.00853	0.969227	0.986523	0.948966	1.02624	1.04707	0.995046	1.06406	0.997778	1.04402	1.02052	1.13558	1.01301	1.07824	1.06748	0.994111	1.00186
292	1.00838	0.954841	0.980079	0.96569	0.955024	0.988611	0.963562	1.04126	1.01071	0.920376	0.991303	0.996882	0.95899	1.0306	0.952581	0.962298	0.95509	1.01963	1.04381	1.00692	1.05714	0.994687	1.08162	1.03334	1.14583	1.03346	1.08025	1.07876	1.02335	1.02078
294	0.992674	0.923234	0.963148	0.956656	0.957186	0.98371	0.979125	1.04935	1.02372	0.944304	0.985783	1.01643	0.970382	1.00201	0.968044	0.973902	0.948779	0.998607	1.05158	1.00308	1.06153	0.992648	1.04732	1.0255	1.13522	1.03598	1.07856	1.0811	1.01744	1.02278
296	1.01542	0.919519	0.960659	0.964882	0.9571	0.993769	0.966361	1.0475	1.00138	0.952373	1.012	1.01683	0.961532	1.00553	0.968554	0.988009	0.958883	1.00553	1.04859	0.989233	1.05855	0.985322	1.07377	1.04194	1.11804	1.03109	1.07913	1.06918	1.03318	1.02622
298	1.02031	0.914966	0.968918	0.96515	0.944467	1.0034	0.97396	1.04197	1.01353	0.96153	1.00764	0.990476	0.956815	0.990747	0.973204	0.982828	0.947111	0.992112	1.04989	0.987492	1.07111	0.993444	1.09051	1.04428	1.10795	1.03618	1.08436	1.07812	1.02682	1.03192
300	1.01469	0.911014	0.970822	0.947809	0.949107	1.00394	0.960305	1.03022	1.01362	0.996172	0.993176	0.986631	0.951037	0.967707	0.962147	0.985047	0.938513	1.03224	1.06192	0.986402	1.06927	0.9905	1.08308	1.02849	1.10239	1.03827	1.08294	1.06126	1.0178	1.01692
302	1.02697	0.933668	0.961205	0.977434	0.963683	0.981067	0.971457	1.05621	1.02221	1.02901	1.01375	0.992927	0.975493	1.01312	0.970584	0.97876	0.963982	1.03333	1.04888	1.00547	1.0697	0.983648	1.05027	1.01603	1.07313	1.03272	1.07843	1.05986	1.00139	0.998277
304	1.02482	0.924915	0.956314	0.95876	0.956029	0.978202	0.965319	1.04452	1.00978	0.981098	0.986901	0.974152	0.972505	0.986082	0.959457	0.974925	0.953119	0.998559	1.04477	1.0159	1.05919	0.987742	1.08137	1.02821	1.05016	1.02128	1.07854	1.06642	1.0079	1.02292
306	1.00674	0.93701	0.947917	0.955769	0.966112	0.968888	0.958459	1.03727	1.00334	1.00576	1.00426	0.979289	0.968755	0.986909	0.9616	0.967862	0.959553	1.01019	1.03593	1.00351	1.04855	0.984479	1.06553	1.03015	1.04333	1.03194	1.08403	1.05496	1.00933	1.02269
308	1.02174	1.04164	1.05674	0.927825	0.957947	0.971414	0.953118	1.04771	1.02368	1.02225	1.00895	0.995021	0.977172	1.02638	0.975126	0.979513	0.921384	1.0085	1.03671	1.00767	1.06801	0.992788	1.07118	1.02792	1.04006	1.04397	1.08595	1.06209	1.00988	1.01335
310	1.01548	0.934919	0.952999	0.977451	0.963991	0.980077	0.955273	1.04576	1.02755	0.982539	1.01188	0.994148	0.964293	0.998176	0.965522	0.980399	0.926423	0.975207	1.03761	1.00727	1.05388	0.985497	1.06411	1.03025	1.04686	1.04781	1.08506	1.05937	1.01747	1.03411
312	0.994661	0.935277	0.959365	0.962575	0.961921	0.980801	0.942094	1.04776	1.03385	0.995045	1.01554	1.00491	0.984696	1.01494	0.98	0.980846	0.919516	1.0036	1.03803	0.998786	1.05423	0.990521	1.05849	1.01129	1.05285	1.02556	1.08616	1.05924	1.00869	1.02759
314	0.999675	0.934942	0.961105	0.967671	0.934149	0.978257	0.943825	1.03597	1.00489	0.958398	0.998102	0.982171	0.966316	0.983554	0.967413	0.972548	0.935277	1.0015	1.04226	0.996807	1.06084	0.987984	1.07301	1.02352	1.06409	1.03453	1.08882	1.06403	1.00997	1.02163
316	1.00693	0.946212	0.96828	0.958958	0.957537	0.973955	0.95556	1.06054	1.02884	0.9724	1.00296	1.00634	0.98524	0.987587	0.982507	0.982134	0.933484	1.00165	1.0432	1.01043	1.06297	1.00546	1.05887	1.02844	1.06693	1.03866	1.08361	1.07257	1.01008	1.0194
318	0.995112	0.926456	0.964199	0.951239	0.943643	0.967707	0.951467	1.04051	0.998603	0.967949	0.994683	0.984224	0.952216	0.988856	0.967527	0.986271	0.915709	0.991972	1.03636	0.987897	1.05457	0.996071	1.08356	1.02806	1.04889	1.04242	1.07026	1.07682	1.00501	1.02096
320	0.993556	0.93241	0.961176	0.972832	0.93849	0.958751	0.947763	1.03169	1.00757	0.978094	0.99012	0.996479	0.970053	0.968257	0.963013	1.0138	0.923717	1.01901	1.03753	0.989951	1.05743	0.998964	1.09871	1.04833	1.07047	1.02839	1.07491	1.06139	1.02416	1.02841

[truncated: 12 more sheets: Figure 4E_EGF 25ngml, Figure 4E_EGF 1ngml, Figure 4E_NGF 50ngml, Figure 4E_NGF 2ngml, Figure 4F_EGF 25ngml, Figure 4F_EGF 1ngml, Figure 4F_NGF 50ngml, Figure 4F_NGF 2ngml, Figure 4G_EGF 25ngml, Figure 4G_EGF 1ngml, Figure 4G_NGF 50ngml, Figure 4G_NGF 2ngml]
